# Supplementary material for: Unraveling the complexity of faba bean (Vicia faba L.) transcriptome to reveal cold-stress-responsive genes using long-read isoform sequencing technology
Source: Sci Rep. 2021 Oct 26;11:21094. doi: 10.1038/s41598-021-00506-0 (PMC8548339; doi:10.1038/s41598-021-00506-0)
Supplement: Supplementary file 2 — Supplementary Information 2. [file 41598_2021_506_MOESM2_ESM.xlsx]

## Sheet: Supplemenatry table S4
Supplementary Table S4. Detailed information of the representative isoforms and annotated results using BLASTX
Unique Isoform ID	#Collapsed Isoforms	Collapsed Isoforms	Representative Isoform	Length	Sequence	GO	NR	UniProt	Pfam	EggNOG	NT	TAIR	TF	Gene ID	#Transcript Isoforms	Longest Isoform per Gene	Length
PB.4233.1	1	FaBabeanB_3kb_HQ_transcript/15469	FaBabeanB_3kb_HQ_transcript/15469	970	ATACAGATCATAGTGCGCACATGAGAGCACTAAATTTCTGGGTCCTCTCTTGCTAGATAATTTTCATAATTGTTTATTTATTTTCTTCTTTCTTCTAACTTGTGATCACAAATTAGGAAGAAAATGTGGAACAGGATGAATTTTCAAGATGAGGCAGTTCAGTTGATCAACTCAGATTTCAGAGACTTGGGTGATGCTGCTCATAAACTCGCTGATCATGTTCTTAAACTCGGTGGTTTGGGATTTGGAGCTTCTTTCTTTGGTTTCTTTGCTGCTGTTGCTGCTATTTATTTGTTGGTTTTGGATCGCACAAACTGGAAGACCAACATTCTTACATCACTACTCATTCCATACATTTTCTTCAGTTTGCCGCAACTAGTTTTCGGTGCTTTCAGAGGA…	- symbol:COR413-PM1 "AT2G15970" species:3702 "Arabidopsis thaliana" [GO:0003674 "molecular_function" evidence=ND] [GO:0005739 "mitochondrion" evidence=ISM] [GO:0016021 "integral component of membrane" evidence=IEA] [GO:0005886 "plasma membrane" evidence=ISS] [GO:0009631 "cold acclimation" evidence=IEP] [GO:0009737 "response to abscisic acid" evidence=IEP] [GO:0042631 "cellular response to water d…	cold-regulated 413 plasma membrane protein 1 [Cajanus cajan]	Cold-regulated 413 plasma membrane protein 1 OS=Arabidopsis thaliana GN=COR413PM1 PE=2 SV=1	G7JEZ7.2 PF05562.8;WCOR413;	3847.GLYMA12G05150.1	Medicago truncatula cold acclimation protein WCOR413 mRNA	| cold regulated 413 plasma membrane 1 | Chr2:6950163-6951012 FORWARD LENGTH=197 | 201606	-	PB.4233	2	FaBabeanB_3kb_HQ_transcript/15469	970
PB.4233.2	1	FaBabeanB_3kb_HQ_transcript/17310	FaBabeanB_3kb_HQ_transcript/17310	747	ATCACAAATTAGGAAGAAAATGTGGAACAGGATGAATTTTCAAGATGAGGCAGTTCAGTTGATCAACTCAGATTTCAGAGACTTGGGTGATGCTGCTCATAAACTCGCTGATCATGTTCTTAAACTCGGTGGTTTGGGATTTGGAGCTTCTTTCTTTGGTTTCTTTGCTGCTGTTGCTGCTATTTATTTGTTGGTTTTGGATCGCACAAACTGGAAGACCAACATTCTTACATCACTACTCATTCCATACATTTTCTTCAGTTTGCCGCAACTAGTTTTCGGTGCTTTCAGAGGAGAGATTGGAAAATGGATTGCTTTAGTTACTGTTGTGTTAAAGCTTTTTATTCCAAAACATTACCCTGAATGGTTGGCTTTACCAGATGCTTTGGTACTTCTGGC…	- symbol:COR413-PM1 "AT2G15970" species:3702 "Arabidopsis thaliana" [GO:0003674 "molecular_function" evidence=ND] [GO:0005739 "mitochondrion" evidence=ISM] [GO:0016021 "integral component of membrane" evidence=IEA] [GO:0005886 "plasma membrane" evidence=ISS] [GO:0009631 "cold acclimation" evidence=IEP] [GO:0009737 "response to abscisic acid" evidence=IEP] [GO:0042631 "cellular response to water d…	cold-regulated 413 plasma membrane protein 1 [Cajanus cajan]	Cold-regulated 413 plasma membrane protein 1 OS=Arabidopsis thaliana GN=COR413PM1 PE=2 SV=1	G7JEZ7.2 PF05562.8;WCOR413;	3847.GLYMA12G05150.1	Medicago truncatula clone JCVI-FLMt-11I1 unknown mRNA	| cold regulated 413 plasma membrane 1 | Chr2:6950163-6951012 FORWARD LENGTH=197 | 201606	-	PB.4233	2	FaBabeanB_3kb_HQ_transcript/15469	970
PB.4465.1	1	FaBabeanB_3kb_HQ_transcript/15785	FaBabeanB_3kb_HQ_transcript/15785	945	GAGTGTGTGTGCAACAAGAAAGCAAGCGAACGTATGTGTTAGAATGTTAAGAAGCTGGAAGTGGGGTCGTCGGTGTGTCTGGGTAGACTCAAATAGTTAAATCTTTGGTCTCAAAATTCAGGTAGCATAACAAAGAGAAAGAAAATGATGTCATCAGGTTGCGTGCTGTCTTCAACTTCAACTGCAAATGCACGAACTGCCTTGTCTCCCCTCAACTGCGCAACAAGAGATCCATCCTTCTCTTCACCATCGTTTTCTTTCTCCAACCGCACCTTCAATCCCCTATGTCTCAGATCCTTCACTCGCCATCACGGAATCCGAATCGCCGACAAGTCGAGAACCAGCACAGCGTTTCGTGTCCGTTCATATGCTGCTCCTTATCCTTTCACTACTCCTAAT…	- symbol:COR413IM1 "AT1G29395" species:3702 "Arabidopsis thaliana" [GO:0003674 "molecular_function" evidence=ND] [GO:0009507 "chloroplast" evidence=ISM;IDA] [GO:0009535 "chloroplast thylakoid membrane" evidence=ISS;IDA] [GO:0009631 "cold acclimation" evidence=IEP;IMP] [GO:0009737 "response to abscisic acid" evidence=IEP] [GO:0042631 "cellular response to water deprivation" evidence=IEP] [GO:00099…	cold-regulated 413 inner membrane protein 1, chloroplastic [Medicago truncatula] <AET04374.1 cold acclimation protein WCOR413 [Medicago truncatula]	Cold-regulated 413 inner membrane protein 1, chloroplastic OS=Arabidopsis thaliana GN=COR413IM1 PE=1 SV=1	G7L817.1 PF05562.8;WCOR413;	3847.GLYMA08G12900.1	Medicago truncatula cold acclimation protein WCOR413 mRNA	| COLD REGULATED 314 INNER MEMBRANE 1 | Chr1:10288345-10289539 REVERSE LENGTH=225 | 201606	-	PB.4465	1	FaBabeanB_3kb_HQ_transcript/15785	945
PB.4755.1	1	FaBabeanB_3kb_HQ_transcript/16168	FaBabeanB_3kb_HQ_transcript/16168	834	AGGTAGCATAACAAAGAGAAAGAAAATGATGTCATCAGGTTGCGTGCTGTCTTCAACTTCAACTGCAAATGCACGAACTGCCTTGTCTCCCCTCAACTGCGCAACAAGAGATCCATCCTTCTCTTCACCATCGTTTTCTTTCTCCAACCGCACCTTCAATCCCCTATGTCTCAGATCCTTCACTCGCCATCACGGAATCCGAATCGCCGACAAGTCGAGAACCAGCACAGCGTTTCGTGTCCGTTCATATGCTGCTCCTTATCCTTTCACTACTCCTAATGTCCAGTGGATCTCTACTGTTTCTGCTCTGGTTTTAGTGCTGGCAAAGGGCACCACTGTACACAAGTCATTTCTTGTTCCATTATTTGCTTTGCAAGCACCTGCAGCTGTCTTTGCCTG…	- symbol:COR413IM1 "AT1G29395" species:3702 "Arabidopsis thaliana" [GO:0003674 "molecular_function" evidence=ND] [GO:0009507 "chloroplast" evidence=ISM;IDA] [GO:0009535 "chloroplast thylakoid membrane" evidence=ISS;IDA] [GO:0009631 "cold acclimation" evidence=IEP;IMP] [GO:0009737 "response to abscisic acid" evidence=IEP] [GO:0042631 "cellular response to water deprivation" evidence=IEP] [GO:00099…	cold-regulated 413 inner membrane protein 1, chloroplastic [Medicago truncatula] <AET04374.1 cold acclimation protein WCOR413 [Medicago truncatula]	Cold-regulated 413 inner membrane protein 1, chloroplastic OS=Arabidopsis thaliana GN=COR413IM1 PE=1 SV=1	G7L817.1 PF05562.8;WCOR413;	3847.GLYMA08G12900.1	Medicago truncatula cold acclimation protein WCOR413 mRNA	| COLD REGULATED 314 INNER MEMBRANE 1 | Chr1:10288345-10289539 REVERSE LENGTH=225 | 201606	-	PB.4755	1	FaBabeanB_3kb_HQ_transcript/16168	834
PB.5065.1	1	FaBabeanB_3kb_HQ_transcript/16543	FaBabeanB_3kb_HQ_transcript/16543	840	AGATCATAGTGCGCACATGAGAGCACTAAATTTCTGGGTCCTCTCTTGCTAGATAATTTTCATAATTGTTTATTTATTTTCTTCTTTCTTCTAACTTGTGATCACAAATTAGGAAGAAAATGTGGAACAGGATGAATTTTCAAGATGAGGCAGTTCAGTTGATCAACTCAGATTTCAGAGACTTGGGTGATGCTGCTCATAAACTCGCTGATCATGTTCTTAAACTCGGTGGTTTGGGATTTGGAGCTTCTTTCTTTGGTTTCTTTGCTGCTGTTGCTGCTATTTATTTGTTGGTTTTGGATCGCACAAACTGGAAGACCAACATTCTTACATCACTACTCATTCCATACATTTTCTTCAGTTTGCCGCAACTAGTTTTCGGTGCTTTCAGAGGAGAGA…	- symbol:COR413-PM1 "AT2G15970" species:3702 "Arabidopsis thaliana" [GO:0003674 "molecular_function" evidence=ND] [GO:0005739 "mitochondrion" evidence=ISM] [GO:0016021 "integral component of membrane" evidence=IEA] [GO:0005886 "plasma membrane" evidence=ISS] [GO:0009631 "cold acclimation" evidence=IEP] [GO:0009737 "response to abscisic acid" evidence=IEP] [GO:0042631 "cellular response to water d…	cold-regulated 413 plasma membrane protein 1 [Cajanus cajan]	Cold-regulated 413 plasma membrane protein 1 OS=Arabidopsis thaliana GN=COR413PM1 PE=2 SV=1	G7JEZ7.2 PF05562.8;WCOR413;	3847.GLYMA12G05150.1	Medicago truncatula clone JCVI-FLMt-11I1 unknown mRNA	| cold regulated 413 plasma membrane 1 | Chr2:6950163-6951012 FORWARD LENGTH=197 | 201606	-	PB.5065	1	FaBabeanB_3kb_HQ_transcript/16543	840
PB.5113.1	1	FaBabeanB_3kb_HQ_transcript/16601	FaBabeanB_3kb_HQ_transcript/16601	834	ATCACAAATTAGGAAGAAAATGGGGAACAGGATGAATTTTCAAGATGAGGCAGTTCAGTTGATCAACTCAGATTTCAGAGACTTGGGTGATGCTGCTCATAAACTCGCTGATCATGTTCTTAAACTCGGTGGTTTGGGATTTGGAGCTTCTTTCTTTGGTTTCTTTGCTGCTGTTGCTGCTATTTATTTGTTGGTTTTGGATCGCACAAACTGGAAGACCAACATTCTTACATCACTACTCATTCCATACATTTTCTTCAGTTTGCCGCAACTAGTTTTCGGTGCTTTCAGAGGAGAGATTGGAAAATGGATTGCTTTAGTTACTGTTGTGTTAAAGCTTTTTATTCCAAAACATTACCCTGAATGGTTGGCTTTACCAGATGCTTTGGTACTTCTGGC…	- symbol:COR413-PM1 "AT2G15970" species:3702 "Arabidopsis thaliana" [GO:0003674 "molecular_function" evidence=ND] [GO:0005739 "mitochondrion" evidence=ISM] [GO:0016021 "integral component of membrane" evidence=IEA] [GO:0005886 "plasma membrane" evidence=ISS] [GO:0009631 "cold acclimation" evidence=IEP] [GO:0009737 "response to abscisic acid" evidence=IEP] [GO:0042631 "cellular response to water d…	cold-regulated 413 plasma membrane protein 1 [Cajanus cajan]	Cold-regulated 413 plasma membrane protein 1 OS=Arabidopsis thaliana GN=COR413PM1 PE=2 SV=1	G7JEZ7.2 PF05562.8;WCOR413;	3847.GLYMA12G05150.1	Medicago truncatula cold acclimation protein WCOR413 mRNA	| cold regulated 413 plasma membrane 1 | Chr2:6950163-6951012 FORWARD LENGTH=197 | 201606	-	PB.5113	1	FaBabeanB_3kb_HQ_transcript/16601	834
PB.3466.1	2	FaBabeanB_3kb_HQ_transcript/14478,FaBabeanB_3kb_HQ_transcript/17484	FaBabeanB_3kb_HQ_transcript/14478	1072	ACATAAAATACTATCTAGCTACTTCTATTACTATTTTCTCATTATACTTCTTCATAGAGAAAACTTCTTTAGAGTGTGAAGAGAATAGCAATGGCAGCTGCAACATCTGGTGCTGTATTGAATGGTTTGGGATCTTCCTTCTTATCTGGTGGAAAGAGGAGCCAAACCTTGCTAGCTACTGCCATTGGAAGCAAAGTTGGTGTTGCAGCTGCTAGTCCTAAAAGACTTATTGTTGCTGCTGCTGCTTCTGCACCAAAGAAATCATGGATCCCTGGTGTTAGATTCGGTGGAAACCTCGTCGACCCCGAATGGCTCGACGGATCGCTACCAGGTGACTTTGGTTTCGACCCTCTAGGGCTTGGCAAGGACCCGGCATTTCTCAAATGGTACAGAGAAGCC…	- symbol:GLYMA_15G052400 "Uncharacterized protein" species:3847 "Glycine max" [GO:0009416 "response to light stimulus" evidence=IBA] [GO:0009535 "chloroplast thylakoid membrane" evidence=IBA] [GO:0009768 "photosynthesis, light harvesting in photosystem I" evidence=IBA] [GO:0009941 "chloroplast envelope" evidence=IBA] [GO:0010287 "plastoglobule" evidence=IBA] [GO:0016168 "chlorophyll binding" evid…	chlorophyll a-b binding protein CP24 10A, chloroplastic [Medicago truncatula] <AES63428.1 light-harvesting complex I chlorophyll A/B-binding protein [Medicago truncatula]	Chlorophyll a-b binding protein CP24 10A, chloroplastic OS=Solanum lycopersicum GN=CAP10A PE=3 SV=1	G7INT9.1 PF00504.18;Chloroa_b-bind;	3847.GLYMA15G05790.2	Medicago truncatula light-harvesting complex I chlorophyll A/B-binding protein mRNA	| light harvesting complex photosystem II subunit 6 | Chr1:5446685-5447676 REVERSE LENGTH=258 | 201606	-	PB.3466	1	FaBabeanB_3kb_HQ_transcript/14478	1072
PB.3964.1	2	FaBabeanB_3kb_HQ_transcript/15109,FaBabeanB_3kb_HQ_transcript/18974	FaBabeanB_3kb_HQ_transcript/15109	937	ATATACTTCTTCATAGAGAAAACTTCTTTAGAGTGTGAAGAGAATAGCAATGGCAGCTGCAACATCTGGTGCTGTATTGAATGGTTTGGGATCTTCCTTCTTATCTGGTGGAAAGAGGAGCCAAACCTTGCTAGCTACTGCCATTGGAAGCAAAGTTGGTGTTGCAGCTGCTAGTCCTAAAAGACTTATTGTTGCTGCTGCTGCTTCTGCACCAAAGAAATCATGGATCCCTGGTGTTAGATTCGGTGGAAACCTCGTCGACCCCGAATGGCTCGACGGATCGCTACCAGGTGACTTTGGTTTCGACCCTCTAGGGCTTGGCAAGGACCCGGCATTTCTCAAATGGTACAGAGAAGCCGAGCTCATTCATGGTAGATGGGCAATGGCTGCAGTTCTAGG…	- symbol:GLYMA_15G052400 "Uncharacterized protein" species:3847 "Glycine max" [GO:0009416 "response to light stimulus" evidence=IBA] [GO:0009535 "chloroplast thylakoid membrane" evidence=IBA] [GO:0009768 "photosynthesis, light harvesting in photosystem I" evidence=IBA] [GO:0009941 "chloroplast envelope" evidence=IBA] [GO:0010287 "plastoglobule" evidence=IBA] [GO:0016168 "chlorophyll binding" evid…	chlorophyll a-b binding protein CP24 10A, chloroplastic [Medicago truncatula] <AES63428.1 light-harvesting complex I chlorophyll A/B-binding protein [Medicago truncatula]	Chlorophyll a-b binding protein CP24 10A, chloroplastic OS=Solanum lycopersicum GN=CAP10A PE=3 SV=1	G7INT9.1 PF00504.18;Chloroa_b-bind;	3847.GLYMA15G05790.2	Medicago truncatula light-harvesting complex I chlorophyll A/B-binding protein mRNA	| light harvesting complex photosystem II subunit 6 | Chr1:5446685-5447676 REVERSE LENGTH=258 | 201606	-	PB.3964	1	FaBabeanB_3kb_HQ_transcript/15109	937
PB.5078.1	3	FaBabeanB_3kb_HQ_transcript/16562,FaBabeanB_3kb_HQ_transcript/19425,FaBabeanB_3kb_HQ_transcript/19606	FaBabeanB_3kb_HQ_transcript/16562	848	TGGAAAGAGGAGCCAAACCTTGCTAGCTACTGCCATTGGAAGCAAAGTTGGTGTTGCAGCTGCTAGTCCTAAAAGACTTATTGTTGCTGCTGCTGCTTCTGCACCAAAGAAATCATGGATCCCTGGTGTTAGATTCGGTGGAAACCTCGTCGACCCCGAATGGCTCGACGGATCGCTACCAGGTGACTTTGGTTTCGACCCTCTAGGGCTTGGCAAGGACCCGGCATTTCTCAAATGGTACAGAGAAGCCGAGCTCATTCATGGTAGATGGGCAATGGCTGCAGTTCTAGGTATATTTGTTGGTCAGGCATGGAGTGGAGTTCCATGGTTCGAGGCTGGAGCTGACCCCAACGCGATTGCTCCATTCTCATTCGGTACTCTTCTAGGCACACAGTTGAT…	- symbol:GLYMA_15G052400 "Uncharacterized protein" species:3847 "Glycine max" [GO:0009416 "response to light stimulus" evidence=IBA] [GO:0009535 "chloroplast thylakoid membrane" evidence=IBA] [GO:0009768 "photosynthesis, light harvesting in photosystem I" evidence=IBA] [GO:0009941 "chloroplast envelope" evidence=IBA] [GO:0010287 "plastoglobule" evidence=IBA] [GO:0016168 "chlorophyll binding" evid…	chlorophyll a-b binding protein CP24 10A, chloroplastic [Medicago truncatula] <AES63428.1 light-harvesting complex I chlorophyll A/B-binding protein [Medicago truncatula]	Chlorophyll a-b binding protein CP24 10A, chloroplastic OS=Solanum lycopersicum GN=CAP10A PE=3 SV=1	G7INT9.1 PF00504.18;Chloroa_b-bind;	3847.GLYMA15G05790.2	Medicago truncatula light-harvesting complex I chlorophyll A/B-binding protein mRNA	| light harvesting complex photosystem II subunit 6 | Chr1:5446685-5447676 REVERSE LENGTH=258 | 201606	-	PB.5078	1	FaBabeanB_3kb_HQ_transcript/16562	848
PB.5801.1	1	FaBabeanB_3kb_HQ_transcript/18387	FaBabeanB_3kb_HQ_transcript/18387	597	TTTCGACCCTCTAGGGCTTGGCAAGGACCCGGCATTTCTCAAATGGTACAGAGAAGCCGAGCTCATTCATGGTAGATGGGCAATGGCTGCAGTTCTAGGTATATTTGTTGGTCAGGCATGGAGTGGAGTTCCATGGTTCGAGGCTGGAGCTGACCCCAACGCGATTGCTCCATTCTCATTCGGTACTCTTCTAGGCACACAGTTGATTCTCATGGGATGGGTAGAGAGCAAGAGATGGGTTGATTTCTTCAACCCGGACTCACAGTCGGTCGAATGGGCCACTCCATGGTCTAAAACAGCTGAGAACTTCGTCAATTCAACCGGAGAACAAGGCTACCCAGGTGGAAAATTCTTCGATCCATTGTCACTCGCTGGTACCATCCAAAATGGAGTTTACAT…	- symbol:GLYMA_08G180000 "Uncharacterized protein" species:3847 "Glycine max" [GO:0009416 "response to light stimulus" evidence=IBA] [GO:0009535 "chloroplast thylakoid membrane" evidence=IBA] [GO:0009768 "photosynthesis, light harvesting in photosystem I" evidence=IBA] [GO:0009941 "chloroplast envelope" evidence=IBA] [GO:0010287 "plastoglobule" evidence=IBA] [GO:0016168 "chlorophyll binding" evid…	Chain 4, Structure Of Stacked C2s2m2-type Psii-lhcii Supercomplex From Pisum Sativum <5XNL_8 Chain 8, Structure Of Stacked C2s2m2-type Psii-lhcii Supercomplex From Pisum Sativum <5XNM_4 Chain 4, Structure Of Unstacked C2s2m2-type Psii-lhcii Supercomplex From Pisum Sativum <5XNM_8 Chain 8, Structure Of Unstacked C2s2m2-type Psii-lhcii Supercomplex From Pisum Sativum <5XNN_4 Chain 4, Structure Of M…	Chlorophyll a-b binding protein CP24 10A, chloroplastic OS=Solanum lycopersicum GN=CAP10A PE=3 SV=1	G7INT9.1 PF00504.18;Chloroa_b-bind;	3847.GLYMA08G19210.1	Medicago truncatula light-harvesting complex I chlorophyll A/B-binding protein mRNA	| light harvesting complex photosystem II subunit 6 | Chr1:5446685-5447676 REVERSE LENGTH=258 | 201606	-	PB.5801	1	FaBabeanB_3kb_HQ_transcript/17484	734
PB.7078.1	1	FaBabeanB_3kb_HQ_transcript/19075	FaBabeanB_3kb_HQ_transcript/19075	482	CATTCGGTACTCTTCTAGGCACACAGTTGATTCTCATGGGATGGGTAGAGAGCAAGAGATGGGTTGATTTCTTCAACCCGGACTCACAGTCGGTCGAATGGGCCACTCCATGGTCTAAAACAGCTGAGAACTTCGTCAATTCAACCGGAGAACAAGGCTACCCAGGTGGAAAATTCTTCGATCCATTGTCACTCGCTGGTACCATCCAAAATGGAGTTTACATTCCAGATACAGACAAGTTAGAGAGATTGAAACTCGCTGAGATTAAGCATGCTAGGCTTGCTATGTTAGCTATGCTTATTTTCTACTTTGAAGCTGGACAAGGGAAGACTCCACTCGGCGCTCTTGGCTTGTAATCGAAAACATTTCATGTAGATAATTGAACTGATATGCTAGAGA…	- symbol:GLYMA_08G180000 "Uncharacterized protein" species:3847 "Glycine max" [GO:0009416 "response to light stimulus" evidence=IBA] [GO:0009535 "chloroplast thylakoid membrane" evidence=IBA] [GO:0009768 "photosynthesis, light harvesting in photosystem I" evidence=IBA] [GO:0009941 "chloroplast envelope" evidence=IBA] [GO:0010287 "plastoglobule" evidence=IBA] [GO:0016168 "chlorophyll binding" evid…	Chain 4, Structure Of Stacked C2s2m2-type Psii-lhcii Supercomplex From Pisum Sativum <5XNL_8 Chain 8, Structure Of Stacked C2s2m2-type Psii-lhcii Supercomplex From Pisum Sativum <5XNM_4 Chain 4, Structure Of Unstacked C2s2m2-type Psii-lhcii Supercomplex From Pisum Sativum <5XNM_8 Chain 8, Structure Of Unstacked C2s2m2-type Psii-lhcii Supercomplex From Pisum Sativum <5XNN_4 Chain 4, Structure Of M…	Chlorophyll a-b binding protein CP24, chloroplastic OS=Spinacia oleracea PE=2 SV=1	G7INT9.1 PF00504.18;Chloroa_b-bind;	3847.GLYMA08G19210.1	Medicago truncatula light-harvesting complex I chlorophyll A/B-binding protein mRNA	| light harvesting complex photosystem II subunit 6 | Chr1:5446685-5447676 REVERSE LENGTH=258 | 201606	-	PB.7078	1	FaBabeanB_3kb_HQ_transcript/19075	482
PB.1874.1	2	FaBabeanB_3kb_HQ_transcript/12403,FaBabeanB_3kb_HQ_transcript/18004	FaBabeanB_3kb_HQ_transcript/12403	1276	ATCATCAAAACAACAACACTATCATCATCATCTCATACTTTACCTTTCAGCCACATAATCCATTTTACTTAGTGTTAATTGATTTCCAGTTCGATCCATCTTGTTAGTAGTGATCATCATCATGGCTGAGGAGAATCAGAACAAGTACGAGGAGACCACATCCGCAGCAACCAACTCTGAGACAGAGATCAAGGACAGAGGTCTTTTTGATTTTCTCGGTGGTAAGAAAAAGGATGAAGAACATAAACCTCCTCAAGATGAGGCGATTTCCCACGAGTTTGGTCATAAGGTGACTTTGTATGAAGCACCATCAGAAACCAAAGTTGAAGAGGAAGGTGAAAAGAAACACACCAGTCTCTTGGAGAAACTTCACCGATCTGACAGCTCATCAAGCTCGGT…	- symbol:GLYMA_04G009400 "Uncharacterized protein" species:3847 "Glycine max" [GO:0005829 "cytosol" evidence=IBA] [GO:0009414 "response to water deprivation" evidence=IBA] [GO:0009631 "cold acclimation" evidence=IBA] [GO:0009737 "response to abscisic acid" evidence=IBA] [GO:0016020 "membrane" evidence=IBA] InterPro:IPR000167 Pfam:PF00257 GO:GO:0005829 GO:GO:0009737 GO:GO:0009631 GO:GO:0016020 GO:…	dehydrin-cognate [Pisum sativum]	Dehydrin ERD14 OS=Arabidopsis thaliana GN=ERD14 PE=1 SV=1	G7J7R2.1 PF00257.16;Dehydrin;	3847.GLYMA04G01130.1	P.sativum dhn-cog gene encoding dehydrin-cognate	#N/A	-	PB.1874	1	FaBabeanB_3kb_HQ_transcript/12403	1276
PB.3180.1	1	FaBabeanB_3kb_HQ_transcript/14108	FaBabeanB_3kb_HQ_transcript/14108	1107	ATCATCAAAACAACAACACTATCATCATCATCTCATACTTTACCTTTCAGCCACATAATCCATTTTACTTAGTGTTAATTGATTTCCAGTTCGATCCATCTTGTTAGTAGTGATCATCATCATGGCTGAGGAGAATCAGAACAAGTACGAGGAGACCACATCCGCAGCAACCAACTCTGAGACAGAGATCAAGGACAGAGGTCTTTTTGATTTTCTCGGTGGTAAGAAAAAGGATGAAGAACATAAACCTCCTCAAGATGAGGCGATTTCCCACGAGTTTGGTCATAAGGTGACTTTGTATGAAGCACCATCAGAAACCAAAGTTGAAGAGGAAGGTGAAAAGAAACACACCAGTCTCTTGGAGAAACTTCACCGATCTGACAGCTCATCAAGCTCGTC…	- symbol:GLYMA_04G009400 "Uncharacterized protein" species:3847 "Glycine max" [GO:0005829 "cytosol" evidence=IBA] [GO:0009414 "response to water deprivation" evidence=IBA] [GO:0009631 "cold acclimation" evidence=IBA] [GO:0009737 "response to abscisic acid" evidence=IBA] [GO:0016020 "membrane" evidence=IBA] InterPro:IPR000167 Pfam:PF00257 GO:GO:0005829 GO:GO:0009737 GO:GO:0009631 GO:GO:0016020 GO:…	dehydrin-cognate [Pisum sativum]	Dehydrin COR47 OS=Arabidopsis thaliana GN=COR47 PE=1 SV=2	G7J7R2.1 PF00257.16;Dehydrin;	3847.GLYMA04G01130.1	P.sativum dhn-cog gene encoding dehydrin-cognate	#N/A	-	PB.3180	1	FaBabeanB_3kb_HQ_transcript/14108	1107
PB.3249.1	1	FaBabeanB_3kb_HQ_transcript/14197	FaBabeanB_3kb_HQ_transcript/14197	1037	ATCATCAAAACAACAACACTATCATCATCATCTCATACTTTACCTTTCAGCCACATAATCCATTTTACTTAGTGTTAATTGATTTCCAGTTCGATCCATCTTGTTAGTAGTGATCATCATCATGGCTGAGGAGAATCAGAACAAGTACGAGGAGACCACATCCGCAGCAACCAACTCTGAGACAGAGATCAAGGACAGAGGTCTTTTTGATTTTCTCGGTGGTAAGAAAAAGGATGAAGAACATAAACCTCCTCAAGATGAGGCGATTTCCCACGAGTTTGGTCATAAGGTGACTTTGTATGAAGCACCATCAGAAACCAAAGTTGAAGAGGAAGGTGAAAAGAAACACACCAGTCTCTTGGAGAAACTTCACCGATCTGACAGCTCATCAAGCTCGTC…	- symbol:GLYMA_04G009400 "Uncharacterized protein" species:3847 "Glycine max" [GO:0005829 "cytosol" evidence=IBA] [GO:0009414 "response to water deprivation" evidence=IBA] [GO:0009631 "cold acclimation" evidence=IBA] [GO:0009737 "response to abscisic acid" evidence=IBA] [GO:0016020 "membrane" evidence=IBA] InterPro:IPR000167 Pfam:PF00257 GO:GO:0005829 GO:GO:0009737 GO:GO:0009631 GO:GO:0016020 GO:…	dehydrin-cognate [Pisum sativum]	Dehydrin COR47 OS=Arabidopsis thaliana GN=COR47 PE=1 SV=2	G7J7R2.1 PF00257.16;Dehydrin;	3847.GLYMA04G01130.1	P.sativum dhn-cog gene encoding dehydrin-cognate	#N/A	-	PB.3249	1	FaBabeanB_3kb_HQ_transcript/14197	1037
PB.3731.1	1	FaBabeanB_3kb_HQ_transcript/14797	FaBabeanB_3kb_HQ_transcript/14797	1062	AGTAGTGAACTAGTATAAAGCGCTCTCTCATCTCTCAGCTTTTCATCATCAAAACAACAACACTATCATCATCATCTCATACTTTACCTTTCAGCCACATAATCCATTTTACTTAGTGTTAATTGATTTCCAGTTCGATCCATCTTGTTAGTAGTGATCATCATCATGGCTGAGGAGAATCAGAACAAGTACGAGGAGACCACATCCGCAGCAACCAACTCTGAGACAGAGATCAAGGACAGAGGTCTTTTTGATTTTCTCGGTGGTAAGAAAAAGGATGAAGAACATAAACCTCCTCAAGATGAGGCGATTTCCCACGAGTTTGGTCATAAGGTGACTTTGTATGAAGCACCATCAGAAACCAAAGTTGCAGAGGAAGGTGAAAAGAAACACACCAGT…	- symbol:GLYMA_04G009400 "Uncharacterized protein" species:3847 "Glycine max" [GO:0005829 "cytosol" evidence=IBA] [GO:0009414 "response to water deprivation" evidence=IBA] [GO:0009631 "cold acclimation" evidence=IBA] [GO:0009737 "response to abscisic acid" evidence=IBA] [GO:0016020 "membrane" evidence=IBA] InterPro:IPR000167 Pfam:PF00257 GO:GO:0005829 GO:GO:0009737 GO:GO:0009631 GO:GO:0016020 GO:…	dehydrin-cognate [Pisum sativum]	Dehydrin ERD14 OS=Arabidopsis thaliana GN=ERD14 PE=1 SV=1	G7J7R2.1 PF00257.16;Dehydrin;	3847.GLYMA04G01130.1	P.sativum dhn-cog gene encoding dehydrin-cognate	#N/A	-	PB.3731	1	FaBabeanB_3kb_HQ_transcript/14797	1062
PB.4771.1	1	FaBabeanB_3kb_HQ_transcript/16189	FaBabeanB_3kb_HQ_transcript/16189	891	ATCATCAAAACAACAACACTATCATCATCATCTCATACTTTACCTTTCAGCCACATAATCCATTTTACTTAGTGTTAATTGATTTCCAGTTCGATCCATCTTGTTAGTAGTGATCATCATCATGGCTGAGGAGAATCAGAACAAGTACGAGGAGACCACATCCGCAGCAACCAACTCTGAGACAGAGATCAAGGACAGAGGTCTTTTTGATTTTCTCGGTGGTAAGAAAAAGGATGAAGAACATAAACCTCCTCAAGATGAGGCGATTTCCCACGAGTTTGGTCATAAGGTGACTTTGTATGAAGCACCATCAGAAACCAAAGTTGAAGAGGAAGGTGAAAAGAAACACACCAGTCTCTTGGAGAAACTTCACCGATCTGACAGCTCATCAAGCTCGTC…	- symbol:GLYMA_04G009400 "Uncharacterized protein" species:3847 "Glycine max" [GO:0005829 "cytosol" evidence=IBA] [GO:0009414 "response to water deprivation" evidence=IBA] [GO:0009631 "cold acclimation" evidence=IBA] [GO:0009737 "response to abscisic acid" evidence=IBA] [GO:0016020 "membrane" evidence=IBA] InterPro:IPR000167 Pfam:PF00257 GO:GO:0005829 GO:GO:0009737 GO:GO:0009631 GO:GO:0016020 GO:…	dehydrin-cognate [Pisum sativum]	Dehydrin COR47 OS=Arabidopsis thaliana GN=COR47 PE=1 SV=2	G7J7R2.1 PF00257.16;Dehydrin;	3847.GLYMA04G01130.1	P.sativum dhn-cog gene encoding dehydrin-cognate	#N/A	-	PB.4771	1	FaBabeanB_3kb_HQ_transcript/16189	891
PB.904.1	1	FaBabeanB_3kb_HQ_transcript/11169	FaBabeanB_3kb_HQ_transcript/11169	1422	AGATAAATCAAACAAGAAGAAGAGAAGGTGTTGTTGTGTGTATGGTATTGTTGTTAATAACTTTTGTTATGCTACTTTCCTTCAACCACAATCTCTCTTTCTCTCTCCCACCATCCATTCTTCTTTTTCTCTCTCATCATATCTCTCCCTCATTCTCCTCCTCAATCTCATCACCGTAACCATCTTCTTCTTTTCTTTAACCCATCAATCCTTTCAAAACCTCTCTCTGTTTCCTAGAAGATGAGTTTATTTTGAGAATATAAAAAAAAATTGAAAGGTTTTTCCTTAGATTTATCAATTTTTTTTCTCTTTTTTTGGCAGATTTGATTTTCTAGGTTGTTTTAGAATTTGAAAAAGATTGAACCAGTGGAGATGGGTCGAGGAGGTGCAACAACCGCT…	- symbol:ERF3 "AT1G50640" species:3702 "Arabidopsis thaliana" [GO:0005634 "nucleus" evidence=ISM;IEA;IC] [GO:0006351 "transcription, DNA-templated" evidence=IEA] [GO:0006355 "regulation of transcription, DNA-templated" evidence=IEA;IDA] [GO:0006952 "defense response" evidence=IEA] [GO:0009873 "ethylene-activated signaling pathway" evidence=IEA] [GO:0003677 "DNA binding" evidence=TAS] [GO:0003700 …	putative ethylene responsive factor [Vicia faba]	Ethylene-responsive transcription factor 3 OS=Nicotiana tabacum GN=ERF3 PE=2 SV=1	I1KYC2.1 PF00847.17;AP2;	3847.GLYMA18G10290.1	Pisum sativum AT-rich element binding factor 2 (ATF2) mRNA, complete cds	| ethylene response factor 7 | Chr3:7085957-7086691 REVERSE LENGTH=244 | 201606	ERF	PB.904	1	FaBabeanB_3kb_HQ_transcript/11169	1422
PB.1359.1	1	FaBabeanB_3kb_HQ_transcript/11742	FaBabeanB_3kb_HQ_transcript/11742	1349	GAGGCAACTCACAAAACTAAGGTGAGATCAATGTCAAGAAACCCTTTCTTTCTACACCCCCTTAATTTTCTTCTAAGGGTTGGTAGCAATGTCACTCAAATCAGAAAGATATAAGAAAATTTAAGTTTTTATATTTTTTTCTTTGTTTGGTAAAGTATGTTAACAGCTATAGATATATACAATGAAGAACTCATGAAAGCACTAGAGCCTTTTATGAAAACTGGTTCTTCTTCATCAATCTCTGAACAACAATCACATGATTTGAATCCCAATTACGTAACCCAAAGAAGCTCTATTGGTCTCAACCAACTCACCCCATCACAAATCCTTCAAATCCAAACCCAGTTCCAAATCTCCCAACAACAACAAAAAAGCACTCTCACACAAAAGCCCGTTCCC…	- symbol:AT4G39780 "AT4G39780" species:3702 "Arabidopsis thaliana" [GO:0003677 "DNA binding" evidence=IEA;TAS] [GO:0005634 "nucleus" evidence=ISM;IEA;IC] [GO:0006351 "transcription, DNA-templated" evidence=IEA] [GO:0006355 "regulation of transcription, DNA-templated" evidence=IEA;ISS] [GO:0009873 "ethylene-activated signaling pathway" evidence=IEA] [GO:0003700 "DNA binding transcription factor ac…	ethylene-responsive transcription factor ERF060 [Medicago truncatula] <KEH20859.1 ethylene response factor [Medicago truncatula]	Ethylene-responsive transcription factor ERF060 OS=Arabidopsis thaliana GN=ERF060 PE=2 SV=1	I1K4K5.1 PF00847.17;AP2;	3847.GLYMA08G14600.1	Trifolium repens clone BAC 88n22 myo-inositol-1-phosphate synthase, bristled-like protein, ethylene insensitive-like protein, bZIP transcription factor, acyl-coA oxidase, and dehydration responsive element binding protein genes, complete cds; and unknown genes	| Integrase-type DNA-binding superfamily protein | Chr4:18458216-18459034 REVERSE LENGTH=272 | 201606	ERF	PB.1359	1	FaBabeanB_3kb_HQ_transcript/11742	1349
PB.1737.1	2	FaBabeanB_3kb_HQ_transcript/12219,FaBabeanB_3kb_HQ_transcript/12237	FaBabeanB_3kb_HQ_transcript/12219	1326	ATATATTTTGTGTAATTAGATGGATAGATAAATCAAACAAGAAGAAGAGAAGGTGTTGTTGTGTGTATGGTATTGTTGTTAATAACTTTTGTTATGCTACTTTCCTTCAACCACAATCTCTCTTTCTCTCTCCCACCATCCATTCTTCTTTTTCTCTCTCATCATATCTCTCCCTCATTCTCCTCCTCAATCTCATCACCGTAACCATCTTCTTCTTTTCTTTAACCCATCAATCCTTTCAAAACCTCTCTCTGTTTCCTAGAAGATGAGTTTATTTTGAGAATATAAAAAAAAATTGAAAGGTTTTTCCTTAGATTTATCAATTTTTTTCTCTTTTTTTGGCAGATTTGATTTTCTAGGTTGTTTTAGAATTTGAAAAAGATTGAACCAGTGGAGATG…	- symbol:ERF3 "AT1G50640" species:3702 "Arabidopsis thaliana" [GO:0005634 "nucleus" evidence=ISM;IEA;IC] [GO:0006351 "transcription, DNA-templated" evidence=IEA] [GO:0006355 "regulation of transcription, DNA-templated" evidence=IEA;IDA] [GO:0006952 "defense response" evidence=IEA] [GO:0009873 "ethylene-activated signaling pathway" evidence=IEA] [GO:0003677 "DNA binding" evidence=TAS] [GO:0003700 …	putative ethylene responsive factor [Vicia faba]	Ethylene-responsive transcription factor 3 OS=Nicotiana tabacum GN=ERF3 PE=2 SV=1	I1KYC2.1 PF00847.17;AP2;	3847.GLYMA18G10290.1	Pisum sativum AT-rich element binding factor 2 (ATF2) mRNA, complete cds	| ethylene response factor 7 | Chr3:7085957-7086691 REVERSE LENGTH=244 | 201606	ERF	PB.1737	1	FaBabeanB_3kb_HQ_transcript/12219	1326
PB.2646.1	1	FaBabeanB_3kb_HQ_transcript/13400	FaBabeanB_3kb_HQ_transcript/13400	1184	ACCCAGATGACAAAGATTAGTGCGAGATAGAGAGAGAAAGAGAGAGAGAGTCGCATAATAATAAGAGTTTCTCTCTCTACAAACTCAACCGTGTCTTTTACTCGTTAGATTTTTCAGTTTTCATGAAGATTCACTCTCTCTAGTCTCTCCCATTAACAAACAATTCTAGAGAGAGAAAATAACAATGGAAGGTGAAGGTGTGAAAGTAGAGAGAGAAACCATGGGAACAACAAGGAAGCGAAACGGCGTCGTTGTGGATGGTGAGAGAAGATACAAAGGAATTCGTATGAGGAAGTGGGGAAAATGGGTTGCTGAAATTCGGGAACCGAATAAACGTTCTAGAATTTGGTTAGGTTCCTATTCTACCCCGGTCGCTGCCGCGAGAGCTTACGACACCGC…	- symbol:DEAR2 "AT5G67190" species:3702 "Arabidopsis thaliana" [GO:0003677 "DNA binding" evidence=IEA;ISS] [GO:0003700 "DNA binding transcription factor activity" evidence=ISS] [GO:0005634 "nucleus" evidence=ISM;IEA;ISS] [GO:0006351 "transcription, DNA-templated" evidence=IEA] [GO:0006355 "regulation of transcription, DNA-templated" evidence=IEA;ISS] [GO:0009873 "ethylene-activated signaling path…	hypothetical protein PHAVU_002G016700g [Phaseolus vulgaris] <ESW28771.1 hypothetical protein PHAVU_002G016700g [Phaseolus vulgaris]	Ethylene-responsive transcription factor ERF010 OS=Arabidopsis thaliana GN=ERF010 PE=2 SV=1	Q8W3M3.1 PF00847.17;AP2;	3847.GLYMA01G39540.1	Medicago truncatula chromosome 5 clone mth2-28f11, COMPLETE SEQUENCE	| DREB and EAR motif protein 2 | Chr5:26809135-26809689 REVERSE LENGTH=184 | 201606	ERF	PB.2646	1	FaBabeanB_3kb_HQ_transcript/13400	1184
PB.3340.1	1	FaBabeanB_3kb_HQ_transcript/14307	FaBabeanB_3kb_HQ_transcript/14307	1095	ACAACAACAAAAACACACACATTATCTCATACAACCACACTCTCACCACCTTCTCTTTCTTTCTTTCTCCTCTCATCTCATCACCTTATCCTTTTTCAGGTCTAAACAATCAATCTCATCTACCTGAAACTTTCCTACTTGTGTTATAGCTAGATTACCTTCTAAATTGAAGGAAGTTAATCGTTATGCTTTGACGACTTGGTAGAAACACGAACTAAAAATGGTAAGCTTAAGGAGGCGCAGACTTTTGGGACTATGCTCAGGAAGCAGTTCCTTTGTTTCCCCTCTTCCTCTATTCTGTGAGAATCTAACTGGTTCTGTAAATTCATCGTGGCATGCTAAACCAAAGAGTGAACAGCCTATGCTTTCGGATAACGCAAGCATCCCGGACTGTAATAC…	- symbol:APD1 "AT4G13040" species:3702 "Arabidopsis thaliana" [GO:0003677 "DNA binding" evidence=IEA;ISS] [GO:0003700 "DNA binding transcription factor activity" evidence=IEA;ISS] [GO:0005634 "nucleus" evidence=ISM;IEA;ISS;IDA] [GO:0006351 "transcription, DNA-templated" evidence=IEA] [GO:0006355 "regulation of transcription, DNA-templated" evidence=IEA;ISS] [GO:0007275 "multicellular organism dev…	ethylene-responsive transcription factor-like protein At4g13040 isoform X2 [Medicago truncatula] <KEH22585.1 ethylene response factor [Medicago truncatula]	Ethylene-responsive transcription factor-like protein At4g13040 OS=Arabidopsis thaliana GN=At4g13040 PE=2 SV=2	K4CTN5.1 PF00847.17;AP2;	3847.GLYMA08G46250.2	Medicago truncatula ethylene response factor mRNA	| Integrase-type DNA-binding superfamily protein | Chr4:7614292-7615310 FORWARD LENGTH=170 | 201606	ERF	PB.3340	1	FaBabeanB_3kb_HQ_transcript/14307	1095
PB.3525.1	1	FaBabeanB_3kb_HQ_transcript/14546	FaBabeanB_3kb_HQ_transcript/14546	1067	AGAAGATGAGTTTATTTTGAGAATATAAAAAAAAATTGAAAGGTTTTTCCTTAGATTTATCAATTTTTTTCTCTTTTTTTGGCAGATTTGATTTTCTAGGTTGTTTTAGAATTTGAAAAAGATTGAACCAGTGGAGATGGGTCGAGGAGGTGCAACAACCGCTGCGGCGGCGGTTGAACCGGTTTTTTTCAAAGAACCGAGATACAGAGGAGTTAGAAAAAGACCGTGGGGACGGTTTGCGGCTGAGATCAGAGATCCTTTGAAGAAAGCAAGGGTTTGGCTTGGAACTTTTGATACGGCTGAAGAGGCGGCGCGTGCGTACGACACCGCCGCTAGAAATCTCCGTGGACCGAAAGCGAAGACAAATTTTCCTCTAGCACAGCCTTTTTATCAGAACCC…	- symbol:ERF3 "AT1G50640" species:3702 "Arabidopsis thaliana" [GO:0005634 "nucleus" evidence=ISM;IEA;IC] [GO:0006351 "transcription, DNA-templated" evidence=IEA] [GO:0006355 "regulation of transcription, DNA-templated" evidence=IEA;IDA] [GO:0006952 "defense response" evidence=IEA] [GO:0009873 "ethylene-activated signaling pathway" evidence=IEA] [GO:0003677 "DNA binding" evidence=TAS] [GO:0003700 …	putative ethylene responsive factor [Vicia faba]	Ethylene-responsive transcription factor 3 OS=Arabidopsis thaliana GN=ERF3 PE=1 SV=1	I1KYC2.1 PF00847.17;AP2;	3847.GLYMA18G10290.1	Pisum sativum AT-rich element binding factor 2 (ATF2) mRNA, complete cds	| ethylene response factor 7 | Chr3:7085957-7086691 REVERSE LENGTH=244 | 201606	ERF	PB.3525	1	FaBabeanB_3kb_HQ_transcript/14546	1067
PB.3596.1	1	FaBabeanB_3kb_HQ_transcript/14633	FaBabeanB_3kb_HQ_transcript/14633	1058	ACCCAGATGACAAAGATTAGTGCGAGATAGAGAGAGAAAGAGAGAGAGAGTCGCATAATAATAAGAGTTTCTCTCTCTACAAACTCAACCGTGTCTTTTACTCGTTAGATTTTTCAGTTTTCATGAAGATTCACTCTCTCTAGTCTCTCCCATTAACAAACAATTCTAGAGAGAGAAAATAACAATGGAAGGTGAAGGTGTGAAAGTAGAGAGAGAAACCATGGGAACAACAAGGAAGCGAAACGGCGTCGTTGTGGATGGTGAGAGAAGATACAAAGGAATTCGTATGAGGAAGTGGGGAAAATGGGTTGCTGAAATTCGGGAACCGAATAAACGTTCTAGAATTTGGTTAGGTTCCTATTCTACCCCGGTCGCTGCCGCGAGAGCTTACGACACCGC…	- symbol:DEAR2 "AT5G67190" species:3702 "Arabidopsis thaliana" [GO:0003677 "DNA binding" evidence=IEA;ISS] [GO:0003700 "DNA binding transcription factor activity" evidence=ISS] [GO:0005634 "nucleus" evidence=ISM;IEA;ISS] [GO:0006351 "transcription, DNA-templated" evidence=IEA] [GO:0006355 "regulation of transcription, DNA-templated" evidence=IEA;ISS] [GO:0009873 "ethylene-activated signaling path…	hypothetical protein PHAVU_002G016700g [Phaseolus vulgaris] <ESW28771.1 hypothetical protein PHAVU_002G016700g [Phaseolus vulgaris]	Ethylene-responsive transcription factor ERF010 OS=Arabidopsis thaliana GN=ERF010 PE=2 SV=1	Q8W3M3.1 PF00847.17;AP2;	3847.GLYMA01G39540.1	Medicago truncatula ethylene response factor mRNA	| DREB and EAR motif protein 2 | Chr5:26809135-26809689 REVERSE LENGTH=184 | 201606	ERF	PB.3596	1	FaBabeanB_3kb_HQ_transcript/14633	1058
PB.3598.1	1	FaBabeanB_3kb_HQ_transcript/14636	FaBabeanB_3kb_HQ_transcript/14636	1054	ACTCTACTTTCTCTCTCTGTCTCTATCTCTCTCTCTCACATCGTTTCACAAATATTTTTCTCTCTTTTTCTCTCTAAGAATCTGCAAAAATGTGTGGTGGTGCTATCATCTCAGATTTCATTGGTGTCAAGCGTGACCGTGACCTATGGTTTGAGCTTGATCCTTCTGTTGATCTACTTGGTCTCGGTGCTGCTACTAACACCCCCACTCCCAAAGATTTACCTCCCCTTCACTTTCCACAATTTTACTCACCCAAAAGAGTGATAGCATGTGACATTGCGGAGAAGAAACAAAGTTTGGTAACTGTAGAGAAAGGTAAGAAAAGCAGCGGAGGGAAAAGAGCTCGTAAGAATGTTTACAGAGGAATCAGGCAGAGGCCATGGGGGAAATGGGCTGCTG…	- symbol:EBP "AT3G16770" species:3702 "Arabidopsis thaliana" [GO:0003677 "DNA binding" evidence=ISS;IDA;TAS] [GO:0003700 "DNA binding transcription factor activity" evidence=ISS;IDA;IMP;TAS] [GO:0005634 "nucleus" evidence=ISM;IDA;TAS] [GO:0006351 "transcription, DNA-templated" evidence=IEA] [GO:0051707 "response to other organism" evidence=IEP] [GO:0005515 "protein binding" evidence=IPI] [GO:0005…	unknown [Medicago truncatula]	Ethylene-responsive transcription factor RAP2-3 OS=Arabidopsis thaliana GN=RAP2-3 PE=1 SV=2	A0A072V5S6.1 PF00847.17;AP2;	29760.VIT_05s0077g01860.t01	Vicia faba putative ethylene responsive factor (ERF2) mRNA, complete cds	| ethylene-responsive element binding protein | Chr3:5705784-5706768 FORWARD LENGTH=248 | 201606	ERF	PB.3598	1	FaBabeanB_3kb_HQ_transcript/14636	1054
PB.3711.1	1	FaBabeanB_3kb_HQ_transcript/14775	FaBabeanB_3kb_HQ_transcript/14775	1062	AATCTCATCACCGTAACCATCTTCTTCTTTTCTTAACCATCAATCCTTCAAAAACCTCTCTCTGTTTCCTAGAAGATGAGTTTATTTTGAGAATATAAAAAAAAATTGAAAGGTTTTTCCTTAGATTTATCAATTTTTTTCTCTTTTTTTGGCAGATTTGATTTTCTAGGTTGTTTTAGAATTTGAAAAAGATTGAACCAGTGGAGATGGGTCGAGGAGGTGCAACAACCGCTGCGGCGGCGGTTGAACCGGTTTTTTTCAAAGAACCGAGATACAGAGGAGTTAGAAAAAGACCGTGGGGACGGTTTGCGGCTGAGATCAGAGATCCTTTGAAGAAAGCAAGGGTTTGGCTTGGAACTTTTGATACGGCTGAAGAGGCGGCGCGTGCGTACGACACCG…	- symbol:ERF3 "AT1G50640" species:3702 "Arabidopsis thaliana" [GO:0005634 "nucleus" evidence=ISM;IEA;IC] [GO:0006351 "transcription, DNA-templated" evidence=IEA] [GO:0006355 "regulation of transcription, DNA-templated" evidence=IEA;IDA] [GO:0006952 "defense response" evidence=IEA] [GO:0009873 "ethylene-activated signaling pathway" evidence=IEA] [GO:0003677 "DNA binding" evidence=TAS] [GO:0003700 …	putative ethylene responsive factor [Vicia faba]	Ethylene-responsive transcription factor 3 OS=Nicotiana tabacum GN=ERF3 PE=2 SV=1	I1KYC2.1 PF00847.17;AP2;	3847.GLYMA18G10290.1	Pisum sativum AT-rich element binding factor 2 (ATF2) mRNA, complete cds	| ethylene response factor 7 | Chr3:7085957-7086691 REVERSE LENGTH=244 | 201606	ERF	PB.3711	1	FaBabeanB_3kb_HQ_transcript/14775	1062
PB.4362.1	1	FaBabeanB_3kb_HQ_transcript/15647	FaBabeanB_3kb_HQ_transcript/15647	956	CAACTCATTCTTCTCTCTCCATTCCAAATCTACAACACTCCTTTCCAAGCATGGAACAAACCTTTGCCTCCTCCACCTTCAGTTTTTGGTCCTCAAACATCCTAGATACTCAAAATTGCAATAACATGGCACAAACATCTTTCTCTAAACCTCCAAGGTCATCCTCCAATCTAAGCAACCGTAAACCCTCTTTGATGAACATCAAAATTCCTTCTATTACCAAACCTCTCCCACAACCAAACATTGTAAAAAGTGACAGCAAAGAAGACAATAAGCACTATAGAGGTGTTAGAAGAAGACCGTGGGGGAAATTTGCTGCTGAAATCCGTGACCCTAATAGAAAAGGGTCAAGAGTGTGGCTTGGTACCTTTGATACTGCCATAGAAGCTGCAAAAGCTT…	- symbol:ERF105 "AT5G51190" species:3702 "Arabidopsis thaliana" [GO:0003677 "DNA binding" evidence=IEA;ISS] [GO:0003700 "DNA binding transcription factor activity" evidence=ISS] [GO:0005634 "nucleus" evidence=ISM;IEA;ISS] [GO:0006351 "transcription, DNA-templated" evidence=IEA] [GO:0006355 "regulation of transcription, DNA-templated" evidence=IEA;ISS] [GO:0009873 "ethylene-activated signaling pat…	ethylene-responsive transcription factor ERF104 [Medicago truncatula] <KEH41321.1 ethylene response factor [Medicago truncatula]	Ethylene-responsive transcription factor 5 OS=Nicotiana tabacum GN=ERF5 PE=2 SV=1	A0A072VI96.1 PF00847.17;AP2;	3847.GLYMA20G16910.1	Medicago truncatula ethylene response factor mRNA	| Integrase-type DNA-binding superfamily protein | Chr5:20800708-20801373 REVERSE LENGTH=221 | 201606	ERF	PB.4362	1	FaBabeanB_3kb_HQ_transcript/15647	956
PB.4530.1	1	FaBabeanB_3kb_HQ_transcript/15870	FaBabeanB_3kb_HQ_transcript/15870	928	ACACTGTTGTTACCTTCAATCATGGTTTCCTATAAATATAACACACTTACTCTTCAGTACCTCATCACTAACTCTACCATCACATCCCTTTTTCTCTCTCAAAACCTTTTCAACACTTAAATATGTTCAACACCTCTTCAAATTCACAAACCATTTCCTCAAAAGCCTCCAAAGGGGAGCTGCGATTAGCTGCGAGTTGTCCGAAGAAGCCTGCAGGGAGGAAGATATTCAAGGAAACCCGCCACCCGGTGTATAGAGGTGTGAGGAAGAGGAATTTAGACAAGTGGGTTTGTGAAATGAGGGAGCCTAACAAGAAGACTAGAATTTGGCTAGGGACTTTTCCAACGGCCGAGATGGCAGCCCGAGCCCACGATGTTGCCGCAATGGCATTGAGAGGCC…	- symbol:DREB1A "AT4G25480" species:3702 "Arabidopsis thaliana" [GO:0003677 "DNA binding" evidence=IEA;ISS] [GO:0003700 "DNA binding transcription factor activity" evidence=ISS;IDA] [GO:0005634 "nucleus" evidence=ISM;IEA;ISS] [GO:0006351 "transcription, DNA-templated" evidence=IEA] [GO:0006355 "regulation of transcription, DNA-templated" evidence=IEA;ISS] [GO:0009409 "response to cold" evidence=I…	DREB transcription factor 1 [Medicago ruthenica]	Dehydration-responsive element-binding protein 1A OS=Arabidopsis thaliana GN=DREB1A PE=1 SV=2	A0A072UL75.1 PF00847.17;AP2;	3847.GLYMA16G32330.1	Medicago sativa subsp. falcata putative DRE-binding protein DREB1 (DREB1) mRNA, complete cds	| C-repeat/DRE binding factor 2 | Chr4:13015436-13016086 REVERSE LENGTH=216 | 201606	-	PB.4530	1	FaBabeanB_3kb_HQ_transcript/15870	928
PB.4545.1	1	FaBabeanB_3kb_HQ_transcript/15890	FaBabeanB_3kb_HQ_transcript/15890	929	AATCACATGATTTTTCTTCACTTCCTAAAGATATGACAAGAGCAAAAGAAACTTCAAACATAGATCTCATACGCCACCATCTCTTAGGTGACACCATCTCTGACCCTTTTGTTCATCCTGTTAAACTCGAAAACCCTTCATCAGATTTTGATTTCTCTTCATATATCTCAGACAACACCACCTTCTTCACTTTCCTTGAAGACTATGACTTGATATCAGACATGGAGTTCTTCACTCACACTTCATCTCCAAATGAAACAACAAGCCCTTCAAAGGAAACCAAGAAATCTAATTCATCACCTGAAATACTACCACTACCACTACCAATACCAAGTACTATTGTGTCATCAAAGAAGATGAAGAAAGAAGAAGAGTGTGTTGATGAGACAAGGAAGTATA…	- symbol:DEWAX "AT5G61590" species:3702 "Arabidopsis thaliana" [GO:0003677 "DNA binding" evidence=ISS] [GO:0003700 "DNA binding transcription factor activity" evidence=ISS;TAS] [GO:0005634 "nucleus" evidence=ISM;ISS;IDA] [GO:0006351 "transcription, DNA-templated" evidence=IEA] [GO:0006355 "regulation of transcription, DNA-templated" evidence=ISS;TAS] [GO:0009873 "ethylene-activated signaling path…	ethylene response factor 8 [Medicago sativa]	Ethylene-responsive transcription factor ERF106 OS=Arabidopsis thaliana GN=ERF106 PE=2 SV=1	I1LCJ0.1 PF00847.17;AP2;	3847.GLYMA20G16920.1	Medicago sativa ethylene response factor 8 (ERF8) mRNA, complete cds	| ethylene-responsive transcription factor | Chr5:2399726-2400349 FORWARD LENGTH=207 | 201606	ERF	PB.4545	1	FaBabeanB_3kb_HQ_transcript/15890	929
PB.5327.1	1	FaBabeanB_3kb_HQ_transcript/16889	FaBabeanB_3kb_HQ_transcript/16889	716	AAAATACAAATAGCATAGGCAAAGCCAAGATCATGGTGATGGAAGAAGAAAGAGATTGTTGTTCAACAATAACACTGAACAGAAGCAACAACAACATCAACCCCAAAGAGAATCACAAACAAGAGAAACCATACAGAGGAATAAGGAAGAGAAAGTGGGGAAAGTGGGTTGCAGAAATACGAGAACCAAACAAAAGATCAAGAATCTGGTTAGGTTCTTACACCACACCCGTAGCCGCCGCACGTGCCTACGACACCGCCGTATTCTACCTAAGAGGCCCGACGGCTCGCCTTAATTTCCCCGAATTATTGTTCCAAGACGACGAAGACAACAGCATCAACACCAACGGTTCTGTTCCACAAGGTAACATGTCCGCTGATTCAATACGCATAAAAGCCA…	- symbol:RAP2.1 "AT1G46768" species:3702 "Arabidopsis thaliana" [GO:0003677 "DNA binding" evidence=IEA;ISS] [GO:0003700 "DNA binding transcription factor activity" evidence=IEA;ISS] [GO:0005634 "nucleus" evidence=ISM;IEA;ISS] [GO:0006351 "transcription, DNA-templated" evidence=IEA] [GO:0006355 "regulation of transcription, DNA-templated" evidence=ISS] [GO:0009873 "ethylene-activated signaling pat…	ethylene-responsive transcription factor rap2-1-like protein [Trifolium pratense]	Ethylene-responsive transcription factor RAP2-1 OS=Arabidopsis thaliana GN=RAP2-1 PE=2 SV=1	M1ADM5.1 PF00847.17;AP2;	3847.GLYMA14G09320.1	PREDICTED: Cicer arietinum ethylene-responsive transcription factor RAP2-1-like (LOC101512420), mRNA	| related to AP2 1 | Chr1:17266046-17266507 REVERSE LENGTH=153 | 201606	ERF	PB.5327	1	FaBabeanB_3kb_HQ_transcript/16889	716
PB.5763.1	1	FaBabeanB_3kb_HQ_transcript/17432	FaBabeanB_3kb_HQ_transcript/17432	693	AACCTGCTCAAGTCTATTCATTCATAAAAACCATCACAACACCAAAGGCCCAAAAAACAGAGAAACAAAGCAAGAAAAACAGAGCAAAAACAGAGAAAAAACAGAGCCATGGTTCTATCATCCCAATCCCAAACAGAACTACCTTTAAACGAAAACGATTCACAAGACATGGTAATATACCAAGTCCTAAACGAGGCTAATGCTCTAAGCAACACATTTCTCCCACAAAGAAACCATCATCATCAATCTCAGAGTGGCTTAGAACCAGCCAAAGCTATCACCAAGAAGCACTACAGAGGAGTTCGGCGTCGTCCGTGGGGGAAATACGCGGCCGAGATTCGCGACTCGGCTCGTCATGGAACAAGAGTCTGGCTTGGAACTTTTCAAACGGCTGAAGAA…	- symbol:ERF-1 "AT4G17500" species:3702 "Arabidopsis thaliana" [GO:0003677 "DNA binding" evidence=IEA;TAS] [GO:0005634 "nucleus" evidence=ISM;IEA] [GO:0006351 "transcription, DNA-templated" evidence=IEA] [GO:0006355 "regulation of transcription, DNA-templated" evidence=IEA;IDA] [GO:0006952 "defense response" evidence=IEA] [GO:0009873 "ethylene-activated signaling pathway" evidence=IEA] [GO:000370…	pathogenesis-related genes transcriptional activator PTI5 [Medicago truncatula] <AES63941.1 ethylene response factor [Medicago truncatula]	Pathogenesis-related genes transcriptional activator PTI5 OS=Solanum lycopersicum GN=PTI5 PE=2 SV=1	K7M1F8.1 PF00847.17;AP2;	3847.GLYMA15G08560.1	Medicago truncatula ethylene response factor mRNA	| ethylene responsive element binding factor 2 | Chr5:19172023-19172754 REVERSE LENGTH=243 | 201606	ERF	PB.5763	1	FaBabeanB_3kb_HQ_transcript/17432	693
PB.9214.1	1	FaBabeanB_3kb_HQ_transcript/4409	FaBabeanB_3kb_HQ_transcript/4409	2173	ATTGCTCAAACTGGCCTCGTCTATGCTGTATTGGGCAGCTGAACAAAACAAAGATCTTTATTACATCTTTTACTACATTTTTGCAACACCTACCTCTCTTTTTTTTCTCTTCACTGGTCCTAGGTTTGATTTTTTCTTCTCTTAATTCCCATCACCACACTCAACCTCTTTCACTTGACAACTACTCTTTCAAACCAACCAAATTTTTTTTATTTATTTTCCTCAAAATAACAAACTAAACAAAACAAAGTTTTAGTTTTTTATTTTCTTCATGGAAGTAGCAAAATAAAATATTTATAGTTTTAATTCTGTTAAAGAATGTGGGATCTTAACGGTTCACCGTTCAAGAGAAAAGATGAAGCGTCTCAAGGATGTTCCTCGCGAAAGACATCATTAGAC…	- symbol:AP2 "AT4G36920" species:3702 "Arabidopsis thaliana" [GO:0003677 "DNA binding" evidence=IEA] [GO:0005634 "nucleus" evidence=ISM;ISS;TAS] [GO:0006351 "transcription, DNA-templated" evidence=IEA] [GO:0006355 "regulation of transcription, DNA-templated" evidence=IEA;TAS] [GO:0030154 "cell differentiation" evidence=IEA;TAS] [GO:0003700 "DNA binding transcription factor activity" evidence=ISS;…	APETAL2-like protein [Pisum sativum]	Floral homeotic protein APETALA 2 OS=Arabidopsis thaliana GN=AP2 PE=1 SV=1	A0A060CZG0.1 PF00847.17;AP2;	3847.GLYMA17G18640.1	Pisum sativum APETAL2-like protein mRNA, complete cds	| Integrase-type DNA-binding superfamily protein | Chr4:17400998-17403140 FORWARD LENGTH=432 | 201606	AP2	PB.9214	1	FaBabeanB_3kb_HQ_transcript/4409	2173
PB.9357.1	1	FaBabeanB_3kb_HQ_transcript/4589	FaBabeanB_3kb_HQ_transcript/4589	2136	ACTGGTCCTAGGTTTGATTTTTTCTTCTCTTAATTCCCATCACCACACTCAACCTCTTTCACTTGACAACTACTCTTTCAAACCAACCAAATTTTTTTTATTTATTTTCCTCAAAATAACAAACTAAACAAAACAAAGTTTTAGTTTTTTATTTTCTTCATGGAAGTAGCAAAATAAAATATTTATAGTTTTAATTCTGTTAAAGAATGTGGGATCTTAACGGTTCACCGTTCAAGAGAAAAGATGAAGCGTCTCAAGGATGTTCCTCGCGAAAGACATCATTAGACGAAGATGAAGGAAAAAGGGTCGGTGTTGGTATTGGTGGATCTGTTTCGAATTCTAGCTCTTCCGCTATCGTAATCGAAGAAGATTCAGAAGAAGATAACAACAAAAGCATCA…	- symbol:AP2 "AT4G36920" species:3702 "Arabidopsis thaliana" [GO:0003677 "DNA binding" evidence=IEA] [GO:0005634 "nucleus" evidence=ISM;ISS;TAS] [GO:0006351 "transcription, DNA-templated" evidence=IEA] [GO:0006355 "regulation of transcription, DNA-templated" evidence=IEA;TAS] [GO:0030154 "cell differentiation" evidence=IEA;TAS] [GO:0003700 "DNA binding transcription factor activity" evidence=ISS;…	PREDICTED: floral homeotic protein APETALA 2-like [Cicer arietinum]	Floral homeotic protein APETALA 2 OS=Arabidopsis thaliana GN=AP2 PE=1 SV=1	A0A060CZG0.1 PF00847.17;AP2;	3847.GLYMA17G18640.1	Pisum sativum APETAL2-like protein mRNA, complete cds	| Integrase-type DNA-binding superfamily protein | Chr4:17400998-17403140 FORWARD LENGTH=432 | 201606	AP2	PB.9357	1	FaBabeanB_3kb_HQ_transcript/4589	2136
PB.10192.1	1	FaBabeanB_3kb_HQ_transcript/5672	FaBabeanB_3kb_HQ_transcript/5672	1987	GAACAACAAGCAAGTGGTTCTAGAGAGAGAAAGAAAACATAGAAACTGCTTTCGTCTTACCATGCTCAAACTTGCCTCGTCTATGCTGTATTGGGCAGTTCAGAGAAATCACTAAGATCTTTTTCAACATTTACTTTCTTTTTTCTTCTTCTTCTCCCAGTTCTTCAACAGCAAGAGTTTTTTTTTTTTTTTGAATTCATTCTCAAAAAAAGAGTGTGAGAGTGAAAGAGATAAGCTACGAAGTTGAGGTTAAGAAGAATGTGGAATCTAAATGACTCACCAGATGAGAGAAAAAAGTATGAATCAGAAGGATGTTCAATCGACGGTGAGGAAGTTGATGAAAAAGGAAAAGGAGTTGGATCTGTTTCAAATTCAAGTTCATCTGTAGTTGTTATAGAA…	- symbol:AP2 "AT4G36920" species:3702 "Arabidopsis thaliana" [GO:0003677 "DNA binding" evidence=IEA] [GO:0005634 "nucleus" evidence=ISM;ISS;TAS] [GO:0006351 "transcription, DNA-templated" evidence=IEA] [GO:0006355 "regulation of transcription, DNA-templated" evidence=IEA;TAS] [GO:0030154 "cell differentiation" evidence=IEA;TAS] [GO:0003700 "DNA binding transcription factor activity" evidence=ISS;…	floral homeotic protein APETALA 2 isoform X2 [Medicago truncatula] <AES94650.1 AP2 domain transcription factor [Medicago truncatula]	Floral homeotic protein APETALA 2 OS=Arabidopsis thaliana GN=AP2 PE=1 SV=1	A0A060CZG0.1 PF00847.17;AP2;	3847.GLYMA01G39520.3	Medicago truncatula AP2 domain transcription factor mRNA	| Integrase-type DNA-binding superfamily protein | Chr4:17400998-17403140 FORWARD LENGTH=432 | 201606	AP2	PB.10192	1	FaBabeanB_3kb_HQ_transcript/5672	1987
PB.10441.1	1	FaBabeanB_3kb_HQ_transcript/6011	FaBabeanB_3kb_HQ_transcript/6011	1951	ATCGATAGAAAAAAGACACTTCTTACTCATGTTTTTTTGTTTGGCTTTTATATAAAGTAAAATCTTGACCTTAGATTTGTGATCCTTCTCTCTTCTCTCTCACTCACAGTACTTTTGTTATCTCTTTATATATATCAGTGTGTCACTTATTTTTGATACTCTTTCTTTTCTTTGTTTGTTTCTTCTTGGTGAGTGAAGATAGAGAGAGTGGAGGAAGCTTTTCTGTTGAAGGAGGAAGCTTCAAAAAAACAGGATAAACAGTGGATTTATGTCTTCTCAGTCTTCTCAGCTTATTCTGGAAGTGATTAGGGCTCCTTTGAAGCTCTGTATTGTTTCTGTTTCTTCTCTGTTGTTGACGATTCTCTCTGTTCATCTCAGCAATTTTTTTGTGAATCTAGC…	- symbol:CRF10 "AT1G68550" species:3702 "Arabidopsis thaliana" [GO:0003677 "DNA binding" evidence=IEA;ISS] [GO:0003700 "DNA binding transcription factor activity" evidence=ISS] [GO:0005634 "nucleus" evidence=ISM;IEA;ISS] [GO:0006351 "transcription, DNA-templated" evidence=IEA] [GO:0006355 "regulation of transcription, DNA-templated" evidence=IEA;ISS] [GO:0009873 "ethylene-activated signaling path…	ethylene-responsive transcription factor erf118-like protein [Trifolium pratense]	Ethylene-responsive transcription factor ERF118 OS=Arabidopsis thaliana GN=ERF118 PE=2 SV=1	K4BXB9.1 PF00847.17;AP2;	3847.GLYMA10G42130.1	Medicago truncatula ethylene-responsive transcription factor ERF118-like protein mRNA	| Integrase-type DNA-binding superfamily protein | Chr1:25725810-25726784 REVERSE LENGTH=324 | 201606	ERF	PB.10441	1	FaBabeanB_3kb_HQ_transcript/6011	1951
PB.10875.1	1	FaBabeanB_3kb_HQ_transcript/6590	FaBabeanB_3kb_HQ_transcript/6590	1878	GTTACAATCCTTTCATCTCTTACTCTCTCTCATGGCTTCCGGTAGTTGCCGGTTCTTAAATCTCCACCGTTGAAATCATCAATGCAAAAATGAGTAATCCATAACTCATATCTCACAGTTTGTTATCTTTCCGATTCAACGTAGTTTCCGGTCGCCGGAGAGATTCTCCGGCGAACTCTCACGACTGAAGAAAGTTCTAACTCCGAGTTTATTCGATCGTCTTAGTTCTATTCCACTGTAGAATCCTTAGTATAAGAAAAAAAAAAGGAAAAACAATATATAATATCTTGAAGACTAAGCAAGTATCATGTTAGATTTTAATCTGAATGCTGAGTTGACTCAGAATGATGACTCGATCATGCTTCTTGAAAAACTTCCAGAAGCTTCTTCAGGAACTTC…	- symbol:AP2 "AT4G36920" species:3702 "Arabidopsis thaliana" [GO:0003677 "DNA binding" evidence=IEA] [GO:0005634 "nucleus" evidence=ISM;ISS;TAS] [GO:0006351 "transcription, DNA-templated" evidence=IEA] [GO:0006355 "regulation of transcription, DNA-templated" evidence=IEA;TAS] [GO:0030154 "cell differentiation" evidence=IEA;TAS] [GO:0003700 "DNA binding transcription factor activity" evidence=ISS;…	ethylene-responsive transcription factor rap2-7-like protein [Trifolium pratense]	Ethylene-responsive transcription factor RAP2-7 OS=Arabidopsis thaliana GN=RAP2-7 PE=2 SV=2	A0A060CZG0.1 PF00847.17;AP2;	3847.GLYMA13G40470.1	Medicago truncatula AP2-like ethylene-responsive transcription factor mRNA	| related to AP2.7 | Chr2:12226168-12228251 REVERSE LENGTH=449 | 201606	AP2	PB.10875	1	FaBabeanB_3kb_HQ_transcript/6590	1878
PB.11059.1	1	FaBabeanB_3kb_HQ_transcript/6834	FaBabeanB_3kb_HQ_transcript/6834	1840	AGAGTGGCGAGAGGTAAACAAAAAAGAAATCAAGTTTTTTTTGCTTTCATATTATTCAAGAGCTTTTAGATTTGTGTTTTGTGTTTGATTTTTCTCTAATCTTATATTTTTCTTCCCCCTTCTGTAATTCCCCGCTTCTCTGAATCCCTTTCTGTTAATTATCTGTCTTTCAATATATGATTTTTGGGTTTGTCTTTTAATCAATAAAAAAAGTAACAAACTTAGAAGAATTTTTCGAAAGCCAGGTGTTTTCAGAATCGAGATCCAGCTCTTTTTTTTACTTGTAAATTTTTCTTTGAAATTAGTCCTCAAGAGGGTTGTTTTTGATCCCTTTAAGGCTCTTTTGTTTTTCTTATATCAAGGTTTGAAAGGATTGTGTATTTAAAATCCGTTCCTTAT…	- symbol:RAP2.4 "related to AP2 4" species:3702 "Arabidopsis thaliana" [GO:0005634 "nucleus" evidence=ISM;IC;IBA;IDA] [GO:0006351 "transcription, DNA-templated" evidence=IEA] [GO:0006355 "regulation of transcription, DNA-templated" evidence=IEA;ISS] [GO:0003700 "DNA binding transcription factor activity" evidence=ISS;IDA;TAS] [GO:0005515 "protein binding" evidence=IPI] [GO:0006970 "response to os…	ethylene-responsive transcription factor RAP2-4 [Medicago truncatula] <AEX93413.1 putative AP2/EREBP transcription factor [Medicago truncatula] <KEH34901.1 ethylene response factor [Medicago truncatula]	Ethylene-responsive transcription factor RAP2-4 OS=Arabidopsis thaliana GN=RAP2-4 PE=1 SV=1	C5YKT7.1 PF00847.17;AP2;	3847.GLYMA06G11010.1	Medicago truncatula ethylene response factor mRNA	| related to AP2 4 | Chr1:29364790-29365794 FORWARD LENGTH=334 | 201606	ERF	PB.11059	1	FaBabeanB_3kb_HQ_transcript/6834	1840
PB.11479.1	1	FaBabeanB_3kb_HQ_transcript/7404	FaBabeanB_3kb_HQ_transcript/7404	1797	ATACTCTTTCTTTTCTTTGTTTGTTTCTTCTTGGTGAGTGAAGATAGAGAGAGTGGAGGAAGCTTTTCTGTTGAAGGAGGAAGCTTCAAAAAAACAGGATAAACAGTGGATTTATGTCTTCTCAGTCTTCTCAGCTTATTCTGGAAGTGATTAGGGCTCCTTTGAAGCTCTGTATTGTTTCTGTTTCTTCTCTGTTGTTGACGATTCTCTCTGTTCATCTCAGCAATTTTTTTGTGAATCTAGCTGTTTCAATGCGATTGAGGCCTAAAAGGACTTGTTGCCGAGTTGTGTGTTTTGGAGGATTTGAAATACAGAAATTTTCTAATCTCTTTTTGTTTTTAAGAGGGGATCTCACTTGAGAGATCTCGAGAGTTTTTGTCACTTTTTGTCTCTGATTCA…	- symbol:CRF10 "AT1G68550" species:3702 "Arabidopsis thaliana" [GO:0003677 "DNA binding" evidence=IEA;ISS] [GO:0003700 "DNA binding transcription factor activity" evidence=ISS] [GO:0005634 "nucleus" evidence=ISM;IEA;ISS] [GO:0006351 "transcription, DNA-templated" evidence=IEA] [GO:0006355 "regulation of transcription, DNA-templated" evidence=IEA;ISS] [GO:0009873 "ethylene-activated signaling path…	ethylene-responsive transcription factor erf118-like protein [Trifolium pratense]	Ethylene-responsive transcription factor ERF118 OS=Arabidopsis thaliana GN=ERF118 PE=2 SV=1	K4BXB9.1 PF00847.17;AP2;	3847.GLYMA10G42130.1	Medicago truncatula ethylene-responsive transcription factor ERF118-like protein mRNA	| Integrase-type DNA-binding superfamily protein | Chr1:25725810-25726784 REVERSE LENGTH=324 | 201606	ERF	PB.11479	1	FaBabeanB_3kb_HQ_transcript/7404	1797
PB.11801.1	1	FaBabeanB_3kb_HQ_transcript/7813	FaBabeanB_3kb_HQ_transcript/7813	1736	AAACACACCAAAAACATTCAAAACAAAAACTTTGTAAAAATCTCAACCATTGAGCAAACAATCTTCTTCAATTGGTAGAAAAGAAAGTTTCACTGTTTTTTTTATAGAGAAAAACCAAAGATCTGAGAGTAGTGAAAAGAGAGAGAAAACATGTGTGGTGGTGCTATTATCTCCGACTTCATCCCACCTACGGCGGCGGTGGGTGGTTCCCGCCGTGTGACTGCTGATATCTTGTGGCCGAGTTTGAGGAAAAACGGGTTGAAGAAACCGTTTTTGCTCGACGATGATTTCGAGGCTGGGTTCAGAGAGTTTAAGGATGATTCTGATTTTGATGAGGACGAGGATGAAGAGGAAGATGAAGGGTTGATGCTCGGTGTGAAAGGTTTCTCTTTCTCTTCT…	- symbol:RAP2.2 "AT3G14230" species:3702 "Arabidopsis thaliana" [GO:0003677 "DNA binding" evidence=IEA;TAS] [GO:0005634 "nucleus" evidence=ISM;IEA;IC] [GO:0006351 "transcription, DNA-templated" evidence=IEA] [GO:0006355 "regulation of transcription, DNA-templated" evidence=IEA;ISS] [GO:0009873 "ethylene-activated signaling pathway" evidence=IEA] [GO:0003700 "DNA binding transcription factor activ…	ethylene-responsive element binding protein [Medicago falcata]	Ethylene-responsive transcription factor RAP2-2 OS=Arabidopsis thaliana GN=RAP2-2 PE=1 SV=2	K4BN49.1 PF00847.17;AP2;	3847.GLYMA07G04950.5	Medicago truncatula ethylene response factor mRNA	| related to AP2 12 | Chr1:20135242-20136581 FORWARD LENGTH=358 | 201606	ERF	PB.11801	1	FaBabeanB_3kb_HQ_transcript/7813	1736
PB.12396.1	2	FaBabeanB_3kb_HQ_transcript/8585,FaBabeanB_3kb_HQ_transcript/10266	FaBabeanB_3kb_HQ_transcript/8585	1683	AATGCATATATATAAGACACAAGTCCTACCTCATACCAAACACACCAAAAACATTCAAAACAAAAACTTTGTAAAAATCTCAACCATTGAGCAAACAATCTTCTTCAATTGGTAGAAAAGAAAGTTTCACTGTTTTTTTTATAGAGAAAAACCAAAGATCTGAGAGTAGTGAAAAGAGAGAGAAAACATGTGTGGTGGTGCTATTATCTCCGACTTCATCCCACCTACGGCGGCGGTGGGTGGTTCCCGCCGTGTGACTGCTGATATCTTGTGGCCGAGTTTGAGGAAAAACGGGTTGAAGAAACCGTTTTTGCTCGACGATGATTTCGAGGCTGGGTTCAGAGAGTTTAAGGATGATTCTGATTTTGATGAGGACGAGGATGAAGAGGAAGATGAAGG…	- symbol:RAP2.2 "AT3G14230" species:3702 "Arabidopsis thaliana" [GO:0003677 "DNA binding" evidence=IEA;TAS] [GO:0005634 "nucleus" evidence=ISM;IEA;IC] [GO:0006351 "transcription, DNA-templated" evidence=IEA] [GO:0006355 "regulation of transcription, DNA-templated" evidence=IEA;ISS] [GO:0009873 "ethylene-activated signaling pathway" evidence=IEA] [GO:0003700 "DNA binding transcription factor activ…	ethylene-responsive element binding protein [Medicago falcata]	Ethylene-responsive transcription factor RAP2-2 OS=Arabidopsis thaliana GN=RAP2-2 PE=1 SV=2	K4BN49.1 PF00847.17;AP2;	3847.GLYMA07G04950.5	Medicago truncatula ethylene response factor mRNA	| related to AP2 12 | Chr1:20135242-20136581 FORWARD LENGTH=358 | 201606	ERF	PB.12396	1	FaBabeanB_3kb_HQ_transcript/8585	1683
PB.13313.1	1	FaBabeanB_3kb_HQ_transcript/9776	FaBabeanB_3kb_HQ_transcript/9776	1576	AAAACACACCAAAAACATTCAAAACAAAAACTTTGTAAAAATCTCAACCATTGAGCAAACAATCTTCTTCAATTGGTAGAAAAGAAAGTTTCACTGTTTTTTTTATAGAGAAAAACCAAAGATCTGAGAGTAGTGAAAAGAGAGAGAAAACATGTGTGGTGGTGCTATTATCTCCGACTTCATCCCACCTACGGCGGCGGTGGGTGGTTCCCGCCGTGTGACTGCTGATATCTTGTGGCCGAGTTTGAGGAAAAACGGGTTGAAGAAACCGTTTTTGCTCGACGATGATTTCGAGGCTGGGTTCAGAGAGTTTAAGGATGATTCTGATTTTGATGAGGACGAGGATGAAGAGGAAGATGAAGGGTTGATGCTCGGTGTGAAAGGTTTCTCTTTCTCTTC…	- symbol:RAP2.2 "AT3G14230" species:3702 "Arabidopsis thaliana" [GO:0003677 "DNA binding" evidence=IEA;TAS] [GO:0005634 "nucleus" evidence=ISM;IEA;IC] [GO:0006351 "transcription, DNA-templated" evidence=IEA] [GO:0006355 "regulation of transcription, DNA-templated" evidence=IEA;ISS] [GO:0009873 "ethylene-activated signaling pathway" evidence=IEA] [GO:0003700 "DNA binding transcription factor activ…	ethylene-responsive element binding protein [Medicago falcata]	Ethylene-responsive transcription factor RAP2-2 OS=Arabidopsis thaliana GN=RAP2-2 PE=1 SV=2	K4BN49.1 PF00847.17;AP2;	3847.GLYMA07G04950.5	Medicago truncatula ethylene response factor mRNA	| related to AP2 12 | Chr1:20135242-20136581 FORWARD LENGTH=358 | 201606	ERF	PB.13313	1	FaBabeanB_3kb_HQ_transcript/9776	1576
PB.15703.1	1	FaBabeanB_3kbup_HQ_transcript/14070	FaBabeanB_3kbup_HQ_transcript/14070	3485	ATCCACACCTTCCCCAAAACTAAAATATTGCTATCTACACCTCTTAAAATCTTCACTTTTAAGGATCTTCTTCCTCTTGAACTCCTTCCTAAAAAAACCTCGTCCTTCTTTCTTTTCACTCTCTCACTTCACTCAATTTACCTTAACACTCACAGAACCCTTAAACAAAAAACCCCATGTCTTCAGAGAAGGTGAATCTGGAAACACCAAGTTCAATTTTTGAGGATGACCCATCAATCAGAACAAAGCTTGTTCGAATCATAATCACTGACCACAACGCCACTGATTCTGATTCCTCCGACGAGGAAGTAGGAGAGATAAACAACCACCAAACAACAACAAGAAGAAAACCAAAAAGGGAAATCCTTGAAATTAACATGAACCCTCCCGTATTGGATT…	- symbol:CRF4 "AT4G27950" species:3702 "Arabidopsis thaliana" [GO:0003677 "DNA binding" evidence=IEA;ISS] [GO:0003700 "DNA binding transcription factor activity" evidence=ISS] [GO:0005634 "nucleus" evidence=ISM;IEA;ISS] [GO:0005737 "cytoplasm" evidence=IEA] [GO:0006351 "transcription, DNA-templated" evidence=IEA] [GO:0006355 "regulation of transcription, DNA-templated" evidence=IEA;ISS] [GO:00097…	disease resistance protein rga3-like [Trifolium pratense]	Ethylene-responsive transcription factor CRF4 OS=Arabidopsis thaliana GN=CRF4 PE=1 SV=2	I1JHM5.1 PF00847.17;AP2;	3847.GLYMA19G32090.1	PREDICTED: Cicer arietinum disease resistance protein RGA2-like (LOC101498365), mRNA	| cytokinin response factor 4 | Chr4:13909732-13910739 REVERSE LENGTH=335 | 201606	ERF	PB.15703	1	FaBabeanB_3kbup_HQ_transcript/14070	3485
PB.20740.1	1	FaBabeanB_3kbup_HQ_transcript/22496	FaBabeanB_3kbup_HQ_transcript/22496	3118	ATAAAGCAAAAGTCTCGCTTCCCTCTCTCTCATGGAATCTATCACTTGGTGATGCTTTCACTCTCTCCGGCGACGATTAACTCATCGCCGAACAAATGAGTTATGTTTCTTCCTTCTCAACTTCGTTCTGTGAGTCTCTCACTTTTTCCGGCGACCGGAGAAATTAACCGGCGTTATCACGTTAACTGAACTGCATCGTGTTTCTGTTTTATTCTTCGTTTTGCTTTTTCTTTCTCTCTATCTAACGGTTTTTCAACTGTTTTGCTTGCATTACCGTTATCATTCGATTCAATTGTTTCCGATCGGATTGTTGATCGGTTTTCGCCGTCAGATTCATCATCACCGGCGACGTTGAAAGTTAGTTCATCTTGTTTCAACTCCAATCTAACTAACTTCAAT…	- symbol:AP2 "AT4G36920" species:3702 "Arabidopsis thaliana" [GO:0003677 "DNA binding" evidence=IEA] [GO:0005634 "nucleus" evidence=ISM;ISS;TAS] [GO:0006351 "transcription, DNA-templated" evidence=IEA] [GO:0006355 "regulation of transcription, DNA-templated" evidence=IEA;TAS] [GO:0030154 "cell differentiation" evidence=IEA;TAS] [GO:0003700 "DNA binding transcription factor activity" evidence=ISS;…	ethylene-responsive transcription factor rap2-7-like protein [Trifolium pratense]	Ethylene-responsive transcription factor RAP2-7 OS=Arabidopsis thaliana GN=RAP2-7 PE=2 SV=2	A0A060CZG0.1 PF00847.17;AP2;	3847.GLYMA12G07800.1	PREDICTED: Cicer arietinum ethylene-responsive transcription factor RAP2-7 (LOC101489539), mRNA	| related to AP2.7 | Chr2:12227116-12228251 REVERSE LENGTH=268 | 201606	AP2	PB.20740	1	FaBabeanB_3kbup_HQ_transcript/22496	3118
PB.25759.1	1	FaBabeanB_3kbup_HQ_transcript/8966	FaBabeanB_3kbup_HQ_transcript/8966	3815	ACCTTCCCCAAAACTAAAATATTGCTATCTACACCTCTTAAAATCTTCACTTTTAAGGATCTTCTTCCTCTTGAACTCCTTCCTAAAAAAATCTCGTCCTTCTTTCTTTTCACTCTCTCACTTCACTCAATTTACCTTAACACTCACAGAACCCTTAAACAAAAAACCCCATGTCTTCAGAGAAGGTGAATCTGGAAACACCAAGTTCAATTTTTGAGGATGACCCATCAATCAGAACAAAGCTTGTTCGAATCATAATCACTGACCACAACGCCACTGATTCTGATTCCTCCGACGAGGAAGTAGGAGAGATAAACAACCACCAAACAACAACAACAAGAAGAAAACCAAAAAGGGAAATCCTTGAAATTAACATGAACCCTCCCGTATTGGATTCTC…	- symbol:CRF4 "AT4G27950" species:3702 "Arabidopsis thaliana" [GO:0003677 "DNA binding" evidence=IEA;ISS] [GO:0003700 "DNA binding transcription factor activity" evidence=ISS] [GO:0005634 "nucleus" evidence=ISM;IEA;ISS] [GO:0005737 "cytoplasm" evidence=IEA] [GO:0006351 "transcription, DNA-templated" evidence=IEA] [GO:0006355 "regulation of transcription, DNA-templated" evidence=IEA;ISS] [GO:00097…	disease resistance protein rga3-like [Trifolium pratense]	Ethylene-responsive transcription factor CRF4 OS=Arabidopsis thaliana GN=CRF4 PE=1 SV=2	I1JHM5.1 PF00847.17;AP2;	3847.GLYMA19G32090.1	Medicago truncatula clone mth2-24f15, complete sequence	| cytokinin response factor 4 | Chr4:13909732-13910739 REVERSE LENGTH=335 | 201606	ERF	PB.25759	1	FaBabeanB_3kbup_HQ_transcript/8966	3815
PB.25960.1	1	FaBabeanB_3kbup_HQ_transcript/9360	FaBabeanB_3kbup_HQ_transcript/9360	3828	ATGGTAATTATTCGCCCCCAAAGATTGCTATCCACACCTTCCCCAAAACTAAAATATTGCTATCTACACCTCTTAAAATCTTCACTTTTAAGGATCTTCTTCCTCTTGAACTCCTTCCTAAAAAAACCTCGTCCTTCTTTCTTTTCACTCTCTCACTTCACTCAATTTACCTTAACACTCACAGAACCCTTAAACAAAAAACCCCATGTCTTCAGAGAAGGTGAATCTGGAAACACCAAGTTCAATTTTTGAGGATGACCCATCAATCAGAACAAAGCTTGTTCGAATCATAATCACTGACCACAACGCCACTGATTCTGATTCCTCCGACGAGGAAGTAGGAGAGATAAACAACCACCAAACAACAACAAGAAGAAAACCAAAAAGGGAAATCCTTGA…	- symbol:CRF4 "AT4G27950" species:3702 "Arabidopsis thaliana" [GO:0003677 "DNA binding" evidence=IEA;ISS] [GO:0003700 "DNA binding transcription factor activity" evidence=ISS] [GO:0005634 "nucleus" evidence=ISM;IEA;ISS] [GO:0005737 "cytoplasm" evidence=IEA] [GO:0006351 "transcription, DNA-templated" evidence=IEA] [GO:0006355 "regulation of transcription, DNA-templated" evidence=IEA;ISS] [GO:00097…	disease resistance protein rga3-like [Trifolium pratense]	Ethylene-responsive transcription factor CRF4 OS=Arabidopsis thaliana GN=CRF4 PE=1 SV=2	I1JHM5.1 PF00847.17;AP2;	3847.GLYMA19G32090.1	PREDICTED: Cicer arietinum disease resistance protein RGA2-like (LOC101498365), mRNA	| cytokinin response factor 4 | Chr4:13909732-13910739 REVERSE LENGTH=335 | 201606	ERF	PB.25960	1	FaBabeanB_3kbup_HQ_transcript/9360	3828
PB.460.1	1	FaBabeanB_3kb_HQ_transcript/10596	FaBabeanB_3kb_HQ_transcript/10596	1485	AATCTTAAATACGCTTTCACTCTATCATCAACTCCTCCTACTCCCATTTCCCTGCACTACATATATTTCATCTTCCCTTTCAACAACAAAATTAACAGCAATACACTAGCACTAATCAATAATTAAAGTACAATAACAGTGATTAATTCAACATGTTGCACTGTTTGAATGCTTCCGGGAATTTACCTACTGAGAGTTGTTCATCAGACATAACAGTACTGGAAAGACAAACCGAAAGAATGAAGTGGCAACAACAACAACAACAACAACATCATCAAGGTTACTTCAAGAGTCCTATGTTTTGTTCTTCTGTTCAACAAGTTCAGAATTCTCAAGACTTAGTGGCTCTTCAAATTCCATCGGCAATTTCAAGAACTTTCAGCTCTCCACCTGTTCTCG…	- symbol:CIL1 "AT1G68920" species:3702 "Arabidopsis thaliana" [GO:0005634 "nucleus" evidence=ISM;IEA] [GO:0006351 "transcription, DNA-templated" evidence=IEA] [GO:0040008 "regulation of growth" evidence=IEA] [GO:0046983 "protein dimerization activity" evidence=IEA] [GO:0003700 "DNA binding transcription factor activity" evidence=ISS] [GO:0006355 "regulation of transcription, DNA-templated" eviden…	transcription factor bHLH63 isoform X2 [Medicago truncatula] <AES74186.2 BHLH transcription factor [Medicago truncatula]	Transcription factor bHLH49 OS=Arabidopsis thaliana GN=BHLH49 PE=1 SV=1	M4D4Y3.1 PF00010.23;HLH;	3847.GLYMA04G01400.1	Medicago truncatula clone JCVI-FLMt-18N21 unknown mRNA	| cryptochrome-interacting basic-helix-loop-helix 1 | Chr4:16498466-16499946 FORWARD LENGTH=335 | 201606	bHLH	PB.460	1	FaBabeanB_3kb_HQ_transcript/10596	1485
PB.500.1	1	FaBabeanB_3kb_HQ_transcript/10652	FaBabeanB_3kb_HQ_transcript/10652	1464	GTTCAATATTTTAGGAAACTCACCACTTCCCTTTTCCTTCATGTAGATAGATTCTCTCTTTCCGCGTCCTCAACTCGTTTTTCCAACTCAGTCGCGACTCGTCCGAGTCCAACTACCTCATGGCCAATAACCCTTCCGACGCTCCCGCCGCCGATGACTTCCTCGAACAAATCCTCAGCCTTCAGACCTTCGCTTCCGCCGACTCTGGATTGTCCGGACCCGACATCTCTCTGACGGGAACCTCGCCGATGATGCTGCAGCTCAACTCCTCCGATGCTAACCACCGCCTCGCCGCAGGCGGTTCGTTTCATGCGCCGGTGTACCAGTTAGGGTTGAGCTTAGACCAAGGCAAAGGAGGAGGGTTTTTGAAGCCGGATGAAGCTTCTGGTAGCGGGGAAC…	- symbol:GLYMA_19G160900 "Uncharacterized protein" species:3847 "Glycine max" [GO:0001046 "core promoter sequence-specific DNA binding" evidence=IBA] [GO:0001228 "transcriptional activator activity, RNA polymerase II transcription regulatory region sequence-specific DNA binding" evidence=IBA] [GO:0005634 "nucleus" evidence=IBA] [GO:0006366 "transcription by RNA polymerase II" evidence=IBA] InterP…	hypothetical protein TSUD_333600 [Trifolium subterraneum]	Transcription factor UNE12 OS=Arabidopsis thaliana GN=UNE12 PE=2 SV=2	G7ICN0.1 PF00010.23;HLH;	3847.GLYMA19G34360.1	PREDICTED: Cicer arietinum transcription factor UNE12 (LOC101502533), transcript variant X2, mRNA	| basic helix-loop-helix (bHLH) DNA-binding superfamily protein | Chr4:1137968-1140306 REVERSE LENGTH=310 | 201606	bHLH	PB.500	1	FaBabeanB_3kb_HQ_transcript/10652	1464
PB.670.1	1	FaBabeanB_3kb_HQ_transcript/10870	FaBabeanB_3kb_HQ_transcript/10870	1456	ATTCTCCACTCATCACCATTATTATTTCTTTTCTTAACTCTTTTTAATCACAACTAACCTTTTTTATTTTTATTATTTTCCATTAATTTATTATTATATATATATATATATATATGTTCTTCAACACCCTCTTCTCTCACATCACTCTTTTCTTCCCGGTGCGAGCGTAGCGCACGTTATCAACATTACCCACCACTGCGTAACTTAGCAGTAACAGAAAACAGTACGCACCGAGAACAGTAAAGACGTACCTATTCCTATTAACAATAACAAAAGCAACAACAACATGTTACACTGTCTCAACACTTCGGGTAATCTAATAGGAGGAGAAACGACCATTTCCGACATGACACTGTTACAAACACAAAAACCAACCATCAACTTTCAACAATTTTCTTC…	- symbol:CIB1 "AT4G34530" species:3702 "Arabidopsis thaliana" [GO:0003677 "DNA binding" evidence=ISS;IDA] [GO:0005634 "nucleus" evidence=ISM;IDA] [GO:0006355 "regulation of transcription, DNA-templated" evidence=IEA] [GO:0009908 "flower development" evidence=IEA] [GO:0046983 "protein dimerization activity" evidence=IEA] [GO:0003700 "DNA binding transcription factor activity" evidence=ISS;IDA] [GO…	transcription factor bHLH63 [Medicago truncatula] <AES89129.1 transcription factor [Medicago truncatula]	Transcription factor bHLH63 OS=Arabidopsis thaliana GN=BHLH63 PE=1 SV=1	M4D4Y3.1 PF00010.23;HLH;	3847.GLYMA11G12450.3	Medicago truncatula transcription factor mRNA	| cryptochrome-interacting basic-helix-loop-helix 1 | Chr4:16498466-16499946 FORWARD LENGTH=335 | 201606	bHLH	PB.670	1	FaBabeanB_3kb_HQ_transcript/10870	1456
PB.956.1	1	FaBabeanB_3kb_HQ_transcript/11233	FaBabeanB_3kb_HQ_transcript/11233	1407	GCTCTCACATCACTCTTTTCTTCCCGGTGCGAGCGTAGCGCACGTTATCAACATTACCCACCACTGCGTAACTTAGCAGTAACAGAAAACAGTACGCACCGAGAACAGTAAAGACGTACCTATTCCTATTAACAATAACAAAAGCAACAACAACATGTTACACTGTCTCAACACTTCGGGTAATCTAATAGGAGGAGAAACGACCATTTCCGACATGACACTGTTACAAACACAAAAACCAACCATCAACTTTCAACAATTTTCTTCTTCTTCTCCACAGTTTATGATGGTGGCTTGTGATTCCGCTCTTGGCGAAGTCGTTGCTAATAATGGATTCGGAAAATATATCATTAAGAAAAGAAAAGCTGAAATTAACGATAGTAATAATAATAATTCTAA…	- symbol:CIB1 "AT4G34530" species:3702 "Arabidopsis thaliana" [GO:0003677 "DNA binding" evidence=ISS;IDA] [GO:0005634 "nucleus" evidence=ISM;IDA] [GO:0006355 "regulation of transcription, DNA-templated" evidence=IEA] [GO:0009908 "flower development" evidence=IEA] [GO:0046983 "protein dimerization activity" evidence=IEA] [GO:0003700 "DNA binding transcription factor activity" evidence=ISS;IDA] [GO…	transcription factor bHLH63 [Medicago truncatula] <AES89129.1 transcription factor [Medicago truncatula]	Transcription factor bHLH63 OS=Arabidopsis thaliana GN=BHLH63 PE=1 SV=1	M4D4Y3.1 PF00010.23;HLH;	3847.GLYMA11G12450.3	Medicago truncatula transcription factor mRNA	| cryptochrome-interacting basic-helix-loop-helix 1 | Chr4:16498466-16499946 FORWARD LENGTH=335 | 201606	bHLH	PB.956	1	FaBabeanB_3kb_HQ_transcript/11233	1407
PB.1067.1	1	FaBabeanB_3kb_HQ_transcript/11366	FaBabeanB_3kb_HQ_transcript/11366	1405	ACATCACTCTTTTCTTCCCGGTGCGAGCGTAGCGCACGTTATCAACATTACCCACCACTGCGTAACTTAGCAGTAACAGAAAACAGTACGCACCGAGAACAGTAAAGACGTACCTATTCCTATTAACAATAACAAAAGCAACAACAACATGTTACACTGTCTCAACACTTCGGGTAATCTAATAGGAGGAGAAACGACCATTTCCGACATGACACTGTTACAAACACAAAAACCAACCATCAACTTTCAACAATTTTCTTCTTCTTCTCCACAGTTTATGATGGTGGCTTGTGATTCCGCTCTTGGCGAAGTCGTTGCTAATAATGGATTCGGAAAATATATCATTAAGAAAAGAAAAGCTGAAATTAACGATAGTAATAATAATAATTCTAAGGTGTG…	- symbol:CIB1 "AT4G34530" species:3702 "Arabidopsis thaliana" [GO:0003677 "DNA binding" evidence=ISS;IDA] [GO:0005634 "nucleus" evidence=ISM;IDA] [GO:0006355 "regulation of transcription, DNA-templated" evidence=IEA] [GO:0009908 "flower development" evidence=IEA] [GO:0046983 "protein dimerization activity" evidence=IEA] [GO:0003700 "DNA binding transcription factor activity" evidence=ISS;IDA] [GO…	transcription factor bHLH63 [Medicago truncatula] <AES89129.1 transcription factor [Medicago truncatula]	Transcription factor bHLH63 OS=Arabidopsis thaliana GN=BHLH63 PE=1 SV=1	M4D4Y3.1 PF00010.23;HLH;	3847.GLYMA11G12450.3	Medicago truncatula transcription factor mRNA	| cryptochrome-interacting basic-helix-loop-helix 1 | Chr4:16498466-16499946 FORWARD LENGTH=335 | 201606	bHLH	PB.1067	1	FaBabeanB_3kb_HQ_transcript/11366	1405
PB.1276.1	1	FaBabeanB_3kb_HQ_transcript/11633	FaBabeanB_3kb_HQ_transcript/11633	1362	ACAACCAGTACAACTCCGCAGCACAACAACCCACATTCTCAGCGTCGTGCATGTACCTTCCTACCCACCAACAGAAAAACAGAACACGCCATTTCTCTCTCTCTAACTTTCTCACTCTCTCTCTCTCTTCTCTTCATTTTGTATTATATCAATTGCTTCACAGTTTAAAATCTCTGTCTTTCTTAGTTTGGTGTTGGAAAAAATGGAAGGAGAAAGTAACAACAACAAAGACAACACTTCAGAGCCAGTCTCGTATGAAAATGAAGAAGAAACAAGCAACCATCAAGTCTCTGAGGATCATCAAATTCAAAATCAACAATCTGAAACAAGTGTGGCCCGTTGGAATTCTATACCAAAACTACCTTATAGTAACTATGTTGAATATCTCTCTGAATCTTC…	- symbol:GLYMA_02G148500 "Uncharacterized protein" species:3847 "Glycine max" [GO:0001046 "core promoter sequence-specific DNA binding" evidence=IBA] [GO:0001228 "transcriptional activator activity, RNA polymerase II transcription regulatory region sequence-specific DNA binding" evidence=IBA] [GO:0005634 "nucleus" evidence=IBA] [GO:0006366 "transcription by RNA polymerase II" evidence=IBA] InterP…	transcription factor bHLH7 isoform X1 [Medicago truncatula] <AES60927.1 helix loop helix DNA-binding domain protein [Medicago truncatula]	Transcription factor bHLH69 OS=Arabidopsis thaliana GN=BHLH69 PE=2 SV=2	A0A072VLC0.1 PF00010.23;HLH;	3847.GLYMA02G16745.1	Medicago truncatula helix loop helix DNA-binding domain protein mRNA	| transcription factor | Chr5:25960947-25963000 REVERSE LENGTH=344 | 201606	bHLH	PB.1276	1	FaBabeanB_3kb_HQ_transcript/11633	1362
PB.1429.1	1	FaBabeanB_3kb_HQ_transcript/11828	FaBabeanB_3kb_HQ_transcript/11828	1354	ACCCTCTTCTCTCACATCACTCTTTTCTTCCCGGTGCGAGCGTAGCGCACGTTATCAACATTACCCACCACTGCGTAACTTAGCAGTAACAGAAAACAGTACGCACCGAGAACAGTAAAGACGTACCTATTCCTATTAACAATAACAAAAGCAACAACAACATGTTACACTGTCTCAACACTTCGGGTAATCTAATAGGAGGAGAAACGACCATTTCCGACATGACACTGTTACAAACACAAAAACCAACCATCAACTTTCAACAATTTTCTTCTTCTTCTCCACAGTTTATGATGGTGGCTTGTGATTCCGCTCTTGGCGAAGTCGTTGCTAATAATGGATTCGGAAAATATATCATTAAGAAAAGAAAAGCTGAAATTAACGATAGTAATAATAATA…	- symbol:CIB1 "AT4G34530" species:3702 "Arabidopsis thaliana" [GO:0003677 "DNA binding" evidence=ISS;IDA] [GO:0005634 "nucleus" evidence=ISM;IDA] [GO:0006355 "regulation of transcription, DNA-templated" evidence=IEA] [GO:0009908 "flower development" evidence=IEA] [GO:0046983 "protein dimerization activity" evidence=IEA] [GO:0003700 "DNA binding transcription factor activity" evidence=ISS;IDA] [GO…	transcription factor bHLH63 [Medicago truncatula] <AES89129.1 transcription factor [Medicago truncatula]	Transcription factor bHLH63 OS=Arabidopsis thaliana GN=BHLH63 PE=1 SV=1	M4D4Y3.1 PF00010.23;HLH;	3847.GLYMA11G12450.3	Medicago truncatula transcription factor mRNA	| cryptochrome-interacting basic-helix-loop-helix 1 | Chr4:16498466-16499946 FORWARD LENGTH=335 | 201606	bHLH	PB.1429	1	FaBabeanB_3kb_HQ_transcript/11828	1354
PB.1452.1	1	FaBabeanB_3kb_HQ_transcript/11855	FaBabeanB_3kb_HQ_transcript/11855	1342	GATACGCATGAGTTCAACTACATGCTAACTTACCTCTTCTCTCCGGTGGTGGTCACTCATGTCCTTTGCCGGAGATTCTCACTCCCATTTCATCGCCGGCGTAGATCACCCTCTAAGAATTTTTGAGTGATACCCTTTTGCGTACAACAATGAAAGCAGGAAAAGTGAACCACGAAGAAGATGAGTACGATGAGGAAGACTTCAATTCTTCCAAAAAACAAGGCACTTCCTCTGCCCCTAACACCAATAAAGATGGAAAAGCTACTGATAAAGCTAGTGTAATAAGATCGAAACATTCTGTAACCGAGCAACGAAGAAGAAGCAAGATAAATGAGAGATTTCAAATATTGAGGGATCTCATACCTCAATGTGATCAAAAGAGGGACACAGCATCATTCT…	- symbol:BIM2 "AT1G69010" species:3702 "Arabidopsis thaliana" [GO:0003677 "DNA binding" evidence=ISS] [GO:0003700 "DNA binding transcription factor activity" evidence=ISS] [GO:0005634 "nucleus" evidence=ISM;IEA] [GO:0006355 "regulation of transcription, DNA-templated" evidence=IEA] [GO:0046983 "protein dimerization activity" evidence=IEA] [GO:0006351 "transcription, DNA-templated" evidence=IMP] […	transcription factor BIM2 [Medicago truncatula] <AES97297.1 transcription factor BIM2-like protein [Medicago truncatula]	Transcription factor BIM2 OS=Arabidopsis thaliana GN=BIM2 PE=1 SV=1	G7JZB3.1 PF00010.23;HLH;	3847.GLYMA02G13670.1	PREDICTED: Cicer arietinum transcription factor BIM2 (LOC101511604), mRNA	| BES1-interacting Myc-like protein 2 | Chr1:25941804-25943599 FORWARD LENGTH=311 | 201606	bHLH	PB.1452	1	FaBabeanB_3kb_HQ_transcript/11855	1342
PB.1454.1	1	FaBabeanB_3kb_HQ_transcript/11858	FaBabeanB_3kb_HQ_transcript/11858	1339	AAAGAGAGAGAGAGAGGAAAATAATTTTTCTCTTTTATTTTCTTCTTTTTGTAATAAAATTCTTGAGGATTGAAGAAGCGTTAGGCATGAATAGAGGTGTGGTACAAAGCTCACCAGTTCAACAAATGATGGCTAGTAACCCTATTTGGTGGAACATCAATAACATGAGGCCTCCATCTCCACAACCTCCTCCTTTCTTTTCTACTCCTAATTCTAACTTTCTCATCCCTAATTTTTCACCAAATTCTTCTTCTTCTCTTCCTTTTCCTTCTTGGTATGATAATCATCCAGAGCTTCCGGAAGTCTTGGAGCCAACTACTCATGAGTGGAATTGTTGGTGAGGAAGATAAGATTGGAATGAGCCAATTTCAAAATCAAATGCTAATAACTCAAGCTCCA…	- symbol:GLYMA_07G083500 "Uncharacterized protein" species:3847 "Glycine max" [GO:0001046 "core promoter sequence-specific DNA binding" evidence=IBA] [GO:0001228 "transcriptional activator activity, RNA polymerase II transcription regulatory region sequence-specific DNA binding" evidence=IBA] [GO:0005634 "nucleus" evidence=IBA] [GO:0006366 "transcription by RNA polymerase II" evidence=IBA] InterP…	hypothetical protein TSUD_141490 [Trifolium subterraneum]	Transcription factor bHLH68 OS=Arabidopsis thaliana GN=BHLH68 PE=1 SV=2	I1GN25.1 PF00010.23;HLH;	3847.GLYMA07G09180.1	Medicago truncatula BHLH transcription factor-like protein mRNA	| basic helix-loop-helix (bHLH) DNA-binding superfamily protein | Chr2:8678185-8681809 FORWARD LENGTH=362 | 201606	bHLH	PB.1454	1	FaBabeanB_3kb_HQ_transcript/11858	1339
PB.1464.1	1	FaBabeanB_3kb_HQ_transcript/11871	FaBabeanB_3kb_HQ_transcript/11871	1337	AAAAAGGGTTTTATTGCCAAATGAAGAAGGCTCACGAGATACGCATGAGTTCAACTACATGCTAACTTACCTCTTCTCTCCGGTGGTGGTCACTCATGTCCTTTGCCGGAGATTCTCACTCCCATTTCATCGCCGGCGTAGATCACCCTCTAAGAATTTTTGAGTGATACCCTTTTGCGTACAACAATGAAAGCAGGAAAAGTGAACCACGAAGAAGATGAGTACGATGAGGAAGACTTCAATTCTTCCAAAAAAACAAGGCACTTCCTCTGCCCCTAACACCAATAAAGATGGAAAAGCTACTGATAAAGCTAGTGTAATAAGATCGAAACATTCTGTAACCGAGCAACGAAGAAGAAGCAAGATAAATGAGAGATTTCAAATATTGAGGGATCTCAT…	- symbol:BIM2 "AT1G69010" species:3702 "Arabidopsis thaliana" [GO:0003677 "DNA binding" evidence=ISS] [GO:0003700 "DNA binding transcription factor activity" evidence=ISS] [GO:0005634 "nucleus" evidence=ISM;IEA] [GO:0006355 "regulation of transcription, DNA-templated" evidence=IEA] [GO:0046983 "protein dimerization activity" evidence=IEA] [GO:0006351 "transcription, DNA-templated" evidence=IMP] […	transcription factor BIM2 [Medicago truncatula] <AES97297.1 transcription factor BIM2-like protein [Medicago truncatula]	Transcription factor BIM2 OS=Arabidopsis thaliana GN=BIM2 PE=1 SV=1	G7JZB3.1 PF00010.23;HLH;	3847.GLYMA02G13670.1	PREDICTED: Cicer arietinum transcription factor BIM2 (LOC101511604), mRNA	| BES1-interacting Myc-like protein 2 | Chr1:25941804-25943599 FORWARD LENGTH=311 | 201606	bHLH	PB.1464	1	FaBabeanB_3kb_HQ_transcript/11871	1337
PB.1877.1	1	FaBabeanB_3kb_HQ_transcript/12406	FaBabeanB_3kb_HQ_transcript/12406	1279	GCTTCTTTTATTTAATCATTCCGTCTTCTTTTTTCATAGTCTTCTCTCGCACGCAGATTCACATTATTCAACTCTATCATCATGTATCGTCCTCCTTCTTCTTCTGGTTCAACTTCTTCCTCCTCTTCTCAGCAACAACAAAGCTCCATAAGCCAGACAGGTCTCACAAGATACGGTTCCTGCACCCGGTTCTCTCCTCACCAGTACGGTTGATGCTGTCTTAGGAGATTCGCGCCTTCTCCCGGGGACTGGACATTATTTCTCCGGTGACTCCAATCACCAGCAACAACAGCAACAGCAGCAGCAGCAACAACATCAGCAAAGATCTTCTTACGAAGGCTTTGACGGATCATCTTTGGTCCGTCAGAAAAGCTCTCCCGCCGGTTTCCTCAACCATCT…	- symbol:GLYMA_20G248100 "Uncharacterized protein" species:3847 "Glycine max" [GO:0001046 "core promoter sequence-specific DNA binding" evidence=IBA] [GO:0001228 "transcriptional activator activity, RNA polymerase II transcription regulatory region sequence-specific DNA binding" evidence=IBA] [GO:0005634 "nucleus" evidence=IBA] [GO:0006366 "transcription by RNA polymerase II" evidence=IBA] InterP…	hypothetical protein TSUD_00230 [Trifolium subterraneum]	Transcription factor bHLH128 OS=Arabidopsis thaliana GN=BHLH128 PE=1 SV=1	B9IAD1.1 PF00010.23;HLH;	3847.GLYMA20G39220.1	PREDICTED: Cicer arietinum transcription factor bHLH128-like (LOC101501688), mRNA	| basic helix-loop-helix (bHLH) DNA-binding superfamily protein | Chr1:1744843-1747427 FORWARD LENGTH=362 | 201606	-	PB.1877	1	FaBabeanB_3kb_HQ_transcript/12406	1279
PB.2203.1	1	FaBabeanB_3kb_HQ_transcript/12832	FaBabeanB_3kb_HQ_transcript/12832	1246	CAAGTAAAAACAGAACACTATCACTCTAATCTACTCTCCCAACCATATCACTATTCAACCACACCAAACTATTCTCCTTCTCTCCCTACAACTTCAATTCAAATCCCATTCATTCTTCCCTCGCACAGGGCTATATTCGGAATTCCAAATCTTTCCATGGATCCAGCGCCAATAATCAACCATCTTCCCAACACGCTGTCGTTTCACCCACCGGAGATCTGGCAGTTTCCACCGTCCACAACACCGTTGTTCGAGCAAGGCTTCGGAGCTTTCGCAACGGAACTTCCCGGTAGAGAACTGGTCGGTTCTGAGCTCAGACTTCCGAACCGTGGCCGGAAAAGATGCGACGCGGAGGAGGATTCTGTTAAAGGCGTTTCCACCAGCAACGACGTGAATGAT…	- symbol:OJ1118_E12.15 "Putative bHLH protein" species:39947 "Oryza sativa Japonica Group" [GO:0005634 "nucleus" evidence=IC] InterPro:IPR011598 InterPro:IPR036638 Pfam:PF00010 PROSITE:PS50888 SMART:SM00353 GO:GO:0005634 Proteomes:UP000059680 GO:GO:0006355 GO:GO:0003677 GO:GO:0046983 GO:GO:0006351 EMBL:AP008213 EMBL:AP014963 Gene3D:4.10.280.10 CDD:cd00083 SUPFAM:SSF47459 eggNOG:ENOG410YAFX EMBL:A…	PREDICTED: transcription factor bHLH79-like [Cicer arietinum]	Transcription factor BHLH094 OS=Oryza sativa subsp. japonica GN=BHLH094 PE=1 SV=2	K7K628.1 PF00010.23;HLH;	3847.GLYMA02G02934.1	PREDICTED: Cicer arietinum transcription factor bHLH79-like (LOC101513654), mRNA	| transcription factor BIG PETAL P (BPE) | Chr1:21909464-21911030 REVERSE LENGTH=264 | 201606	bHLH	PB.2203	1	FaBabeanB_3kb_HQ_transcript/12832	1246
PB.2780.1	1	FaBabeanB_3kb_HQ_transcript/13571	FaBabeanB_3kb_HQ_transcript/13571	1268	TTCTTCTTCCCCTCTTCTCGTCCCCCCACCGATTCTCCTCACTTTTCCAGAAGAAACCGAAATAACATTTAAATAAAAATTACTAATAATTTTTATTATTATTCAATTAAATTAATAAATAAAGAGAAACCCCTCTTTTTTTCCTTTCTCGATTCTCATTCGTTCAATTTAACCAAACCGCTCCTTATTTGTTTCCCTTCAACATCAAAGCGACTCACTCACACACACACACACGCCGGAAATTCCCAATTTTTTCTGGGAACTAGGGCACAAAAATGGTTTCCCGGGAAAACAACAATTGGCTCTACGATTACGGCTTAATCGACGATATTTCCCCTCCCATTCCCACCTTCATGCCCGCCCCTTCCCCCGGCTTCACCTGGCCCGCTCACCAGCCCT…	- symbol:ILR3 "AT5G54680" species:3702 "Arabidopsis thaliana" [GO:0003677 "DNA binding" evidence=ISS] [GO:0003700 "DNA binding transcription factor activity" evidence=ISS] [GO:0005634 "nucleus" evidence=ISM;IDA] [GO:0006351 "transcription, DNA-templated" evidence=IEA] [GO:0046983 "protein dimerization activity" evidence=IEA] [GO:0006355 "regulation of transcription, DNA-templated" evidence=TAS] […	PREDICTED: transcription factor ILR3-like [Cicer arietinum]	Transcription factor ILR3 OS=Arabidopsis thaliana GN=ILR3 PE=1 SV=1	B9SA09.1 PF00010.23;HLH;	3847.GLYMA06G41620.1	Medicago truncatula BHLH domain class transcription factor mRNA	| basic helix-loop-helix (bHLH) DNA-binding superfamily protein | Chr5:22217270-22218993 FORWARD LENGTH=234 | 201606	bHLH	PB.2780	1	FaBabeanB_3kb_HQ_transcript/13571	1268
PB.4134.1	1	FaBabeanB_3kb_HQ_transcript/15326	FaBabeanB_3kb_HQ_transcript/15326	992	ACATTAGATACATATGAGGGGGAATTTGGCGTCACTGCTGGTTTCACTTCAACTTCATTAGCATCCATGGATAACACCAGCTCTGATAAGCAGTGCACCAGAACCACAACCGTAGATGACCACGATTCTGTTTGCCACAGTAGACCAACTAGGAATGATGCTGACGAAGATGATAAAAAGAGAGAAAATCGAAAATCATCGGTGTCCACCAAAAGAAGCAGAGCTGCAGCTATACACAACCAATCCGAAAGGAAAAGGAGGGATAAGATAAACCAAAGAATGAAGACATTGCAAAAGTTGGTCCCAAATTCCAGCAAGACAGATAAGGCTTCGATGTTGGATGAGGTGATAGAATATCTGAAACAATTGCAAGCACAAGTGAACATGGTGAATAGATTC…	- symbol:UNE10 "AT4G00050" species:3702 "Arabidopsis thaliana" [GO:0003677 "DNA binding" evidence=IEA;ISS] [GO:0005634 "nucleus" evidence=ISM;IEA] [GO:0006351 "transcription, DNA-templated" evidence=IEA] [GO:0046983 "protein dimerization activity" evidence=IEA] [GO:0003700 "DNA binding transcription factor activity" evidence=ISS] [GO:0006355 "regulation of transcription, DNA-templated" evidence=T…	hypothetical protein TSUD_172970 [Trifolium subterraneum]	Transcription factor UNE10 OS=Arabidopsis thaliana GN=UNE10 PE=2 SV=1	B9IBW9.2 PF00010.23;HLH;	3847.GLYMA01G15930.1	PREDICTED: Cicer arietinum transcription factor UNE10 (LOC101492173), mRNA	| basic helix-loop-helix (bHLH) DNA-binding superfamily protein | Chr4:18244-19848 FORWARD LENGTH=297 | 201606	bHLH	PB.4134	1	FaBabeanB_3kb_HQ_transcript/15326	992
PB.4177.1	1	FaBabeanB_3kb_HQ_transcript/15388	FaBabeanB_3kb_HQ_transcript/15388	996	AGTCACAAACCAATCCTGTTTTCTCTCTCTTCTGCCCTAATTTTAATTATAACTGTTCCACTTTCATTCCTCGATTCCAACTCCTTCAACCTTGATTCACCGTTCAACGTATTCGAATTCTATTCCTTCCGATTCGTCTCTCTGTGGAAAATTGTTGCTGGAAGAATTGTAAACAGGGATAACTGGTTTTGTTGATATGGGATCAGAGAGTATTGCTCCGATGGTTGAGACATCGAAAAACAGGTCTTCTCCTTGTAGAATGAAAGTCCCCAAGAGAATTCACAAGGCCGAAAGAGAGAAAATGAAACGTGAACACTTGAATGAACTCTTTCTTGATCTTGCCAATGCTCTTGATCTCAATGATCCAAACAGTGGAAAGGCTTCTATATTGTGTGAAGC…	- symbol:P0506F02.119 "Amelogenin-like protein" species:39947 "Oryza sativa Japonica Group" [GO:0005634 "nucleus" evidence=IC] InterPro:IPR011598 InterPro:IPR036638 PROSITE:PS50888 GO:GO:0005634 Proteomes:UP000059680 GO:GO:0006355 GO:GO:0003677 GO:GO:0046983 GO:GO:0006351 EMBL:AP008213 EMBL:AP014963 EMBL:CM000144 Gene3D:4.10.280.10 SUPFAM:SSF47459 eggNOG:ENOG410J050 eggNOG:ENOG410YN73 OrthoDB:EOG…	transcription factor bHLH47-like protein [Trifolium pratense]	Transcription factor BHLH062 OS=Oryza sativa subsp. japonica GN=BHLH062 PE=1 SV=1	M0SG68.1 PF00010.23;HLH;	3847.GLYMA05G01150.1	PREDICTED: Cicer arietinum transcription factor bHLH47 (LOC101512450), mRNA	| basic helix-loop-helix (bHLH) DNA-binding superfamily protein | Chr3:17568035-17569101 FORWARD LENGTH=240 | 201606	-	PB.4177	1	FaBabeanB_3kb_HQ_transcript/15388	996
PB.4382.1	1	FaBabeanB_3kb_HQ_transcript/15669	FaBabeanB_3kb_HQ_transcript/15669	952	AACCAAGTCCTTCTTCAATCATCACACACTCTCTCTCTCTCTCTCTCAAAATAAAACAATAATCACTTATTTAAAAATCAAAAAGAAAATAATCACCGCCGGGAAAATTCCCAATTTTCCGGGAATGGTTTCGCCGGAAAACACCAATTGGCTTTTCGATTATGCTTTGATTGACGATATTCCCGTCTCTGATGGCTCCTTCGCCTTCACGTGGCCACCGTCACATCCTCTCAATGTCTGTGTTGATATGGATGGTTCTCTGGGAGATTCTGATGGTATCAAAGATCCTGGTTCAAAGAAGAGAGGTAGATCAGATTCGTCTGCTCCTTCCAGCTCTAAGGCATGTCGAGAGAAGCAGCGGAGGGATAGGCTGAACGATAAGTTTGTTGAATTAGGCTC…	- symbol:ILR3 "AT5G54680" species:3702 "Arabidopsis thaliana" [GO:0003677 "DNA binding" evidence=ISS] [GO:0003700 "DNA binding transcription factor activity" evidence=ISS] [GO:0005634 "nucleus" evidence=ISM;IDA] [GO:0006351 "transcription, DNA-templated" evidence=IEA] [GO:0046983 "protein dimerization activity" evidence=IEA] [GO:0006355 "regulation of transcription, DNA-templated" evidence=TAS] […	hypothetical protein TSUD_101990 [Trifolium subterraneum]	Transcription factor ILR3 OS=Arabidopsis thaliana GN=ILR3 PE=1 SV=1	B9SA09.1 PF00010.23;HLH;	3847.GLYMA12G16560.1	Medicago truncatula BHLH domain class transcription factor mRNA	| basic helix-loop-helix (bHLH) DNA-binding superfamily protein | Chr5:22217270-22218993 FORWARD LENGTH=234 | 201606	bHLH	PB.4382	1	FaBabeanB_3kb_HQ_transcript/15669	952
PB.4506.1	1	FaBabeanB_3kb_HQ_transcript/15835	FaBabeanB_3kb_HQ_transcript/15835	929	AAAAACAATAATCACTTATTTAAAAATCAAAAAGAAAATAATCACCGCCGGGAAAATTCCCAATTTTCCGGGAATGGTTTCGCCGGAAAACACCAATTGGCTTTTCGATTATGCTTTGATTGACGATATTCCCGTCTCTGATGGCTCCTTCGCCTTCACGTGGCCACCGTCACATCCTCTCAATGTCTGTGTTGATATGGATGGTTCTCTGGGAGATTCTGATGGTATCAAAGATCCTGGTTCAAAGAAGAGAGGTAGATCAGATTCGTCTGCTCCTTCCAGCTCTAAGGCATGTCGAGAGAAGCAGCGGAGGGATAGGCTGAACGATAAGTTTGTTGAATTAGGCTCTATCTTGGAGCCTGGAAGGCCACCAAAAACAGACAAGGCAGCAATTCTGAC…	- symbol:ILR3 "AT5G54680" species:3702 "Arabidopsis thaliana" [GO:0003677 "DNA binding" evidence=ISS] [GO:0003700 "DNA binding transcription factor activity" evidence=ISS] [GO:0005634 "nucleus" evidence=ISM;IDA] [GO:0006351 "transcription, DNA-templated" evidence=IEA] [GO:0046983 "protein dimerization activity" evidence=IEA] [GO:0006355 "regulation of transcription, DNA-templated" evidence=TAS] […	hypothetical protein TSUD_101990 [Trifolium subterraneum]	Transcription factor ILR3 OS=Arabidopsis thaliana GN=ILR3 PE=1 SV=1	B9SA09.1 PF00010.23;HLH;	3847.GLYMA12G16560.1	Medicago truncatula BHLH domain class transcription factor mRNA	| basic helix-loop-helix (bHLH) DNA-binding superfamily protein | Chr5:22217270-22218993 FORWARD LENGTH=234 | 201606	bHLH	PB.4506	1	FaBabeanB_3kb_HQ_transcript/15835	929
PB.4738.1	1	FaBabeanB_3kb_HQ_transcript/16148	FaBabeanB_3kb_HQ_transcript/16148	909	GCGTAGCAAAAATCGAAGGTCGTTATTCCCAGCTATAGCGGTTTTGTTACAGTAATGGATTCTTTAGAGTTAGGGAACACCGATTCTTGGGATTTCCTCGATTACTCATTCATCGACCCTCCTCCCACCGATTTCCTCTGGTCCAATCCAAGTGATTTTGCGAGTGTGAACACGGAAATTGACATTCGAAGCAGTGATTTTGCAAGTGTGAGTGCGGAAATTGATATTCCAAGTGGCGTTGTTGTGTGTCAAGAAGAGAATACCAGGAAGAGGGGACGCGCTGAATCATGCCACAAGGCAGGAACAAAAGCTTGCCGTGAGAAATTGCGGAGAGAAAAACTCAATGAAAGGTTTTGCGATTTGAGTGCTGTTTTGGATCCCGGGAGACCTGTGAGAACC…	- symbol:bHLH104 "AT4G14410" species:3702 "Arabidopsis thaliana" [GO:0003677 "DNA binding" evidence=IEA;ISS] [GO:0005634 "nucleus" evidence=ISM;IDA] [GO:0006351 "transcription, DNA-templated" evidence=IEA] [GO:0046983 "protein dimerization activity" evidence=IEA] [GO:0003700 "DNA binding transcription factor activity" evidence=ISS] [GO:0006355 "regulation of transcription, DNA-templated" evidence…	PREDICTED: transcription factor bHLH104-like [Cicer arietinum]	Transcription factor bHLH104 OS=Arabidopsis thaliana GN=BHLH104 PE=1 SV=1	G7I5E7.1 PF00010.23;HLH;	3847.GLYMA20G22010.1	Medicago truncatula BHLH domain class transcription factor mRNA	| basic helix-loop-helix (bHLH) DNA-binding superfamily protein | Chr4:8300418-8301503 FORWARD LENGTH=277 | 201606	bHLH	PB.4738	1	FaBabeanB_3kb_HQ_transcript/16148	909
PB.7594.1	1	FaBabeanB_3kb_HQ_transcript/2201	FaBabeanB_3kb_HQ_transcript/2201	2740	AAAATGGATGGCGAAAACACAGAGCAGAGAGAAAGCATATAAAAACATCTTTCATCTCAATTATCAGTTCTCAAACTTCACAGATACAGCAGAAAGAAGAAAATAAAGGTCCAACCTGAGACCTCATCTGCAGGGCTCGTTTTCAGAGTAACAAAAGAATCCATAGAGAAAGTAGTTCAAAGAAAAAGCAAGATATCTCAATTCTCACTTTTCTCGCTCAACACTTCAATTCCTCAGTTATCATTGCGATTCTGTAGAATCGTTGACAGGACGCTTTGTGGTTGATGATTTTGGAGGCAAATAGTTTTGTTCAGTGAACTTGTGATTCATGAAAGTTTGATTTGCTATACGTATAAACGACAATTCGTAGATGATTTAGACGAAAACTCGATCCTGTAA…	- symbol:Os09g0475400 "BHLH protein family-like" species:39947 "Oryza sativa Japonica Group" [GO:0005634 "nucleus" evidence=IC] InterPro:IPR011598 InterPro:IPR036638 Pfam:PF00010 PROSITE:PS50888 SMART:SM00353 GO:GO:0005634 Proteomes:UP000059680 GO:GO:0046983 EMBL:AP008215 EMBL:AP014965 EMBL:CM000146 Gene3D:4.10.280.10 CDD:cd00083 SUPFAM:SSF47459 eggNOG:ENOG411216Z eggNOG:ENOG410IVMP OrthoDB:EOG09…	hypothetical protein TSUD_208340 [Trifolium subterraneum]	Transcription factor BIM1 OS=Arabidopsis thaliana GN=BIM1 PE=1 SV=2	A0A0D3CAD2.1 PF00010.23;HLH;	3847.GLYMA17G08980.1	Medicago truncatula transcription factor BIM2-like protein mRNA	| basic helix-loop-helix (bHLH) DNA-binding superfamily protein | Chr5:2606655-2609571 REVERSE LENGTH=532 | 201606	bHLH	PB.7594	1	FaBabeanB_3kb_HQ_transcript/2201	2740
PB.9874.1	1	FaBabeanB_3kb_HQ_transcript/5257	FaBabeanB_3kb_HQ_transcript/5257	2040	AAACAGAGGTTGGTGTTCTTCTTCTTGTTCTCTTCATTCATTTTTCTTTTTCAAATCATTAAGTAAATAAATAAAATTATTATTCTTCTCTTAACCTTCTCTCAATAACTTATAAAAAAAATATTCATATTTTTTTAATTTTCTCATAATTTTTTATTATATATTTTTCTTCATTTTCCATTCCTCTGTTTTGTCCTGTTTCTGCTATACTCAACATACATCACACTTCAAACTCCAAAAAATAATGAATTATTTTTTTCTAGTTATAGATCTGAAAAAAGGGTCAAAGAAAGTTTAAATTTTTTTGGAAGAAGAAAAATTCTCAAGGTAGAGAATTCAAGAAAAAAAGCTATGGAGTCAGATCTTCATCAACAGCAACAACCACAGGTGAGTTCTTCA…	- symbol:GLYMA_13G341700 "Uncharacterized protein" species:3847 "Glycine max" [GO:0001046 "core promoter sequence-specific DNA binding" evidence=IBA] [GO:0001228 "transcriptional activator activity, RNA polymerase II transcription regulatory region sequence-specific DNA binding" evidence=IBA] [GO:0005634 "nucleus" evidence=IBA] [GO:0006366 "transcription by RNA polymerase II" evidence=IBA] InterP…	transcription factor bHLH130 [Medicago truncatula] <AES67711.1 transcription factor bHLH122-like protein [Medicago truncatula]	Transcription factor bHLH122 OS=Arabidopsis thaliana GN=BHLH122 PE=1 SV=1	V4KKA9.1 PF00010.23;HLH;	3847.GLYMA13G41670.1	Medicago truncatula transcription factor bHLH122-like protein mRNA	| basic helix-loop-helix (bHLH) DNA-binding superfamily protein | Chr2:17611428-17613163 REVERSE LENGTH=359 | 201606	bHLH	PB.9874	1	FaBabeanB_3kb_HQ_transcript/5257	2040
PB.10326.1	1	FaBabeanB_3kb_HQ_transcript/5850	FaBabeanB_3kb_HQ_transcript/5850	1959	AGAGAAGCAAAGCAAGCACATGCAGATTGCAGACACACTTGGATAGATAAACCTCACTCACTCAACCATCAACCAGCCATTCCATTCCCTCTTTTCTCTCTTTTCCACACACAAGATAAACACAACACAAGCACAACGTTCTCAACTCCCTCATCATTCTTCTAACAAAACAAGAAAACCTCTTCACCTTTTTTTGTCTCTCATGGAACGTTACACGCTACCTTTACCACAAGGACTTCACAACACTCTTACTATACCTTGGACTGAACCACAACAAGAACAACATCAACAACAACAACAATCACCTTCATGGTCCACACCTAACTCCGAACCTAAACTCAACACCGACCAAGATATTGCCATTGCTATTGCCATGGCTGGTGCTGCTACTACTACCTC…	- symbol:ICE1 "AT3G26744" species:3702 "Arabidopsis thaliana" [GO:0003677 "DNA binding" evidence=IEA;ISS;IDA;TAS] [GO:0005634 "nucleus" evidence=ISM;IDA] [GO:0006351 "transcription, DNA-templated" evidence=IEA] [GO:0046983 "protein dimerization activity" evidence=IEA] [GO:0003700 "DNA binding transcription factor activity" evidence=ISS] [GO:0009409 "response to cold" evidence=IEP] [GO:0045893 "po…	hypothetical protein TSUD_322910 [Trifolium subterraneum]	Transcription factor ICE1 OS=Arabidopsis thaliana GN=SCRM PE=1 SV=1	A0A0D3DPE4.1 PF00010.23;HLH;	3847.GLYMA16G05390.1	Medicago truncatula basic helix loop helix protein BHLH23 mRNA	| basic helix-loop-helix (bHLH) DNA-binding superfamily protein | Chr3:9832953-9834790 REVERSE LENGTH=494 | 201606	bHLH	PB.10326	1	FaBabeanB_3kb_HQ_transcript/5850	1959
PB.10767.1	1	FaBabeanB_3kb_HQ_transcript/6444	FaBabeanB_3kb_HQ_transcript/6444	1907	AAGGACACACTCAAAGAGAACTAAAGACAGGTGAAAAAGCAGGAACAAACAAGGAGCTTCTGTGTCAAAGCTTCCACCTACTTTCTACTTCAGCGATGAACAACACTGTTCCTGAATGGAATTTTGGGAGTGATAATACCCTTGTCACCAATCAAAAGAAGCAATCTATGGGGCTTGATCATGAACTTGTGGAGCTTCTATGGGAGAATGGTCAAGTAGTACTGCATAGCCAAACAAATAAGAAACCAATGAATTCAAGACATGTTCATAAGAATCTTCAATCAACAACATTAAGCAACTTGATTCAAGATGATGAAACTGTTTCGTGGATCCATCAATACCCTCTTGAGGATCCAATCGGACAAGAGTTGTGTTCGAATCTTTTATCCGAACTTCCAC…	- symbol:PIF4 "AT2G43010" species:3702 "Arabidopsis thaliana" [GO:0003677 "DNA binding" evidence=ISS;IDA] [GO:0005634 "nucleus" evidence=ISM;IDA] [GO:0006351 "transcription, DNA-templated" evidence=IEA] [GO:0006355 "regulation of transcription, DNA-templated" evidence=IEA] [GO:0009585 "red, far-red light phototransduction" evidence=IEA] [GO:0046983 "protein dimerization activity" evidence=IEA] [G…	transcription factor PIF4 isoform X2 [Medicago truncatula]	Transcription factor PIF4 OS=Arabidopsis thaliana GN=PIF4 PE=1 SV=1	M0STT9.1 PF00010.23;HLH;	3847.GLYMA08G41620.1	Medicago truncatula transcription factor partial mRNA	| phytochrome interacting factor 4 | Chr2:17887003-17888823 FORWARD LENGTH=428 | 201606	bHLH	PB.10767	1	FaBabeanB_3kb_HQ_transcript/6444	1907
PB.10887.1	1	FaBabeanB_3kb_HQ_transcript/6602	FaBabeanB_3kb_HQ_transcript/6602	1893	CTTTCTACAATCAATATTCCTTTCCCAACATGTGAAAAAGAGCAAAAACACAATTAAGGAGAACTAGTTTAAATTCTTGCTCAAAATGAGCCAGTGTGTTCCTAGCTGGGAAGTTGACGAAAATCCACAACCCCATCCAAGATCAGCCTCTCTTCGCTCCAACTCTAACTCAACTTCCCCTCATGATGTTCCCATGTTTGACTATGATGTTGCAGAACTGACATGGGAAAATGGACAAATTTCTATGCATGGCTTAGGGTTACCAAGAGTTCCGGTTAAACCATTAGCAACCGTACCGTCCAAGGAAACATGGGAAAAGCCCCGTGGTAGTGGCACCTTGGAGTCCATAGTGAACCAAGCTACTAGCTTTCCGAATCACAGTAAACCACCGTTTCTTGC…	- symbol:UNE10 "AT4G00050" species:3702 "Arabidopsis thaliana" [GO:0003677 "DNA binding" evidence=IEA;ISS] [GO:0005634 "nucleus" evidence=ISM;IEA] [GO:0006351 "transcription, DNA-templated" evidence=IEA] [GO:0046983 "protein dimerization activity" evidence=IEA] [GO:0003700 "DNA binding transcription factor activity" evidence=ISS] [GO:0006355 "regulation of transcription, DNA-templated" evidence=T…	hypothetical protein TSUD_172970 [Trifolium subterraneum]	Transcription factor UNE10 OS=Arabidopsis thaliana GN=UNE10 PE=2 SV=1	B9IBW9.2 PF00010.23;HLH;	3847.GLYMA01G15930.1	PREDICTED: Cicer arietinum transcription factor UNE10 (LOC101492173), mRNA	| basic helix-loop-helix (bHLH) DNA-binding superfamily protein | Chr4:17863-19848 FORWARD LENGTH=399 | 201606	bHLH	PB.10887	1	FaBabeanB_3kb_HQ_transcript/6602	1893
PB.10953.1	1	FaBabeanB_3kb_HQ_transcript/6688	FaBabeanB_3kb_HQ_transcript/6688	1871	AGAGGTTGGTGTTCTTCTTCTTGTTCTCTTCATTCATTTTTCTTTTTCAAATCATTAAGTAAATAAATAAAATTATTATTCTTCTCTTAACCTTCTCTCAATAACTTATAAAAAAAAATATTCATATTTTTTTAATTTTCTCATAATTTTTTATTATATATTTTTCTTCATTTTCCATTCCTCTGTTTTGTCCTGTTTCTGCTATACTCAACATACATCACACTTCAAACTCCAAAAAATAATGAATTATTTTTTTCTAGTTATAGATCTGAAAAAAGGGTCAAAGAAAGTTTAAATTTTTTTGGAAGAAGAAAAATTCTCAAGGTAGAGAATTCAAGAAAAAAAGCTATGGAGTCAGATCTTCATCAACAGCAACAACCACAGGTGAGTTCTTCAGGT…	- symbol:GLYMA_13G341700 "Uncharacterized protein" species:3847 "Glycine max" [GO:0001046 "core promoter sequence-specific DNA binding" evidence=IBA] [GO:0001228 "transcriptional activator activity, RNA polymerase II transcription regulatory region sequence-specific DNA binding" evidence=IBA] [GO:0005634 "nucleus" evidence=IBA] [GO:0006366 "transcription by RNA polymerase II" evidence=IBA] InterP…	hypothetical protein TSUD_109710 [Trifolium subterraneum]	Transcription factor bHLH130 OS=Arabidopsis thaliana GN=BHLH130 PE=1 SV=1	V4KKA9.1 PF00010.23;HLH;	3847.GLYMA13G41670.1	Medicago truncatula transcription factor bHLH122-like protein mRNA	| basic helix-loop-helix (bHLH) DNA-binding superfamily protein | Chr2:17611514-17613163 REVERSE LENGTH=360 | 201606	bHLH	PB.10953	1	FaBabeanB_3kb_HQ_transcript/6688	1871
PB.11538.1	1	FaBabeanB_3kb_HQ_transcript/7482	FaBabeanB_3kb_HQ_transcript/7482	1799	ATCTGTGGCCTCGCTCGTCTTCTCTTCTGTTGTTGTGACTTCTTCTCTTTTACTGTATTTATTTCTAAGGCCAAACAACAACACTGCAGCCCCAAAACTAAACTTAAAGTACCATATTCAATTTCCACTGTAAACTCTGTGACTTCTCTTCAATGGATCAACAGGGGTTACTTCGCCCTAAGAAACCCTTCATTGCAGACGATGAGATAATGGAGCTACTATGGCAAAACGGTCAAGTTGTCACGCAGACTCAAAACCACCGCCATATCAACAACCCACCGCCGGGGAGAAACTCCGATGACTCCACTCGCGGCCGAACTTCATCGCCGAGGGAGAATCAGTATCTCTTTATGCAAGAAGGAGAAATGGCTTCGTGGCTTCATTATCCTATTAACGATG…	- symbol:PIL5 "phytochrome interacting factor 3-like 5" species:3702 "Arabidopsis thaliana" [GO:0005634 "nucleus" evidence=ISM;IDA] [GO:0006351 "transcription, DNA-templated" evidence=IEA] [GO:0046983 "protein dimerization activity" evidence=IEA] [GO:0003700 "DNA binding transcription factor activity" evidence=ISS;IDA;TAS] [GO:0005515 "protein binding" evidence=IPI] [GO:0015995 "chlorophyll biosy…	transcription factor PIF1 isoform X1 [Medicago truncatula] <XP_024625778.1 transcription factor PIF1 isoform X1 [Medicago truncatula] <AES81693.1 transcription factor [Medicago truncatula]	Transcription factor PIF1 OS=Arabidopsis thaliana GN=PIF1 PE=1 SV=1	A0A022PNX7.1 PF00010.23;HLH;	3847.GLYMA03G32747.1	Medicago truncatula transcription factor mRNA	| phytochrome interacting factor 3-like 5 | Chr2:8704525-8706538 REVERSE LENGTH=478 | 201606	bHLH	PB.11538	1	FaBabeanB_3kb_HQ_transcript/7482	1799
PB.11657.1	1	FaBabeanB_3kb_HQ_transcript/7624	FaBabeanB_3kb_HQ_transcript/7624	1778	CTCTTTCTACAATCAATATTCCTTTCCCAACATGTGAAAAAGAGCAAAAACACAATTAAGGAGAACTAGTTTAAATTCTTGCTCAAAATGAGCCAGTGTGTTCCTAGCTGGGAAGTTGACGAAAATCCACAACCCCATCCAAGATCAGCCTCTCTTCGCTCCAACTCTAACTCAACTTCCCCTCATGATGTTCCCATGTTTGACTATGATGTTGCAGAACTGACATGGGAAAATGGACAAATTTCTATGCATGGCTTAGGGTTACCAAGAGTTCCGGTTAAACCATTAGCAACCGTACCGTCCAAGGAAACATGGGAAAAGCCCCGTGGTAGTGGCACCTTGGAGTCCATAGTGAACCAAGCTACTAGCTTTCCGAATCACAGTAAACCACCGTTTCTT…	- symbol:UNE10 "AT4G00050" species:3702 "Arabidopsis thaliana" [GO:0003677 "DNA binding" evidence=IEA;ISS] [GO:0005634 "nucleus" evidence=ISM;IEA] [GO:0006351 "transcription, DNA-templated" evidence=IEA] [GO:0046983 "protein dimerization activity" evidence=IEA] [GO:0003700 "DNA binding transcription factor activity" evidence=ISS] [GO:0006355 "regulation of transcription, DNA-templated" evidence=T…	hypothetical protein TSUD_172970 [Trifolium subterraneum]	Transcription factor UNE10 OS=Arabidopsis thaliana GN=UNE10 PE=2 SV=1	B9IBW9.2 PF00010.23;HLH;	3847.GLYMA01G15930.1	PREDICTED: Cicer arietinum transcription factor UNE10 (LOC101492173), mRNA	| basic helix-loop-helix (bHLH) DNA-binding superfamily protein | Chr4:17863-19848 FORWARD LENGTH=399 | 201606	bHLH	PB.11657	1	FaBabeanB_3kb_HQ_transcript/7624	1778
PB.12006.1	1	FaBabeanB_3kb_HQ_transcript/8089	FaBabeanB_3kb_HQ_transcript/8089	1726	ACTCTTTTCCGTAAAAAAACTTCTACACATTTTCATCTCAACAAAACCCTTCTCTGATCCATTCCCAATTTTCTCTCACTCACGTCCTTTTCATCTTCTTCACAATTCCCAGGTTAGAGCTTTGGGTTTATCTTTTCTGATATTTTGAAGTTGAGCTATATCAAGATGCCGTGGTTTTCCCTATTCAAGAGAAGTTGTGTTTGCTTGGTGGTGTTTTTTCGCGTCATTCTGTAATTTAATCATTTGAGGTGATTAGGCTGCAGAGGAACTCCTCTGATTAGTGTTTTTTCCTTTTTATTACCAAAATTACTGCAAGGGTTGAGAATGTTCTTTGCGAAAGTTGACTACATTAAAATGAGTGTTGGAGTTATTGCATACAGTCAATTAATGTTGGTTTGT…	- symbol:Os01g0626900 "Os01g0626900 protein" species:39947 "Oryza sativa Japonica Group" [GO:0001046 "core promoter sequence-specific DNA binding" evidence=IBA] [GO:0001228 "transcriptional activator activity, RNA polymerase II transcription regulatory region sequence-specific DNA binding" evidence=IBA] [GO:0005634 "nucleus" evidence=IBA] [GO:0006366 "transcription by RNA polymerase II" evidence=…	transcription factor bHLH144-like protein [Trifolium pratense]	Transcription factor bHLH144 OS=Arabidopsis thaliana GN=BHLH144 PE=1 SV=1	M1AF13.1 PF00010.23;HLH;	3847.GLYMA05G25960.1	PREDICTED: Cicer arietinum transcription factor bHLH144-like (LOC101491896), mRNA	| basic helix-loop-helix (bHLH) DNA-binding superfamily protein | Chr1:10493461-10494216 FORWARD LENGTH=251 | 201606	-	PB.12006	1	FaBabeanB_3kb_HQ_transcript/8089	1726
PB.12122.1	1	FaBabeanB_3kb_HQ_transcript/8238	FaBabeanB_3kb_HQ_transcript/8238	1711	GGCTACACAAAATTTAAAATATTTTCTTTCTTCCTTTCTTTCTCTTTCCAACAACACACTACAGCTACAAGCATCTCCACCACCCAAACCACAACAACAACATTAACAACAAATAAAAAGTGTTCTGTTTTTCAAACAGAGTTATAGATCTGAAAAAAGGGTCAAAGAAAGTTTAAATTTTTTTGGAAGAAGAAAAATTCTCAAGGTAGAGAATTCAAGAAAAAAAGCTATGGAGTCAGATCTTCATCAACAGCAACAACCACAGGTGAGTTCTTCAGGTTTAACACGGTACCGATCAGCACCAAGTTCATATTTCAACAACATCATTGATAAAGAATTCTACGAGCATGTTTTCAATCGACCTTCAAGTCCAGAAACAGAGCGTGTTTTTTCAAGGTT…	- symbol:GLYMA_13G341700 "Uncharacterized protein" species:3847 "Glycine max" [GO:0001046 "core promoter sequence-specific DNA binding" evidence=IBA] [GO:0001228 "transcriptional activator activity, RNA polymerase II transcription regulatory region sequence-specific DNA binding" evidence=IBA] [GO:0005634 "nucleus" evidence=IBA] [GO:0006366 "transcription by RNA polymerase II" evidence=IBA] InterP…	transcription factor bHLH130 [Medicago truncatula] <AES67711.1 transcription factor bHLH122-like protein [Medicago truncatula]	Transcription factor bHLH122 OS=Arabidopsis thaliana GN=BHLH122 PE=1 SV=1	V4KKA9.1 PF00010.23;HLH;	3847.GLYMA13G41670.1	Medicago truncatula transcription factor bHLH122-like protein mRNA	| basic helix-loop-helix (bHLH) DNA-binding superfamily protein | Chr2:17611428-17613163 REVERSE LENGTH=359 | 201606	bHLH	PB.12122	1	FaBabeanB_3kb_HQ_transcript/8238	1711
PB.12368.1	1	FaBabeanB_3kb_HQ_transcript/8552	FaBabeanB_3kb_HQ_transcript/8552	1675	TAGATAGATTCTCTCTTTCCGCGTCCTCAACTCGTTTTTCCAACTCAGTCGCGACTCGTCCGAGTCCAACTACCTCATGGCCAATAACCCTTCCGACGCTCCCGCCGCCGATGACTTCCTCGAACAAATCCTCAGCCTTCAGACCTTCGCTTCCGCCGACTCTGGATTGTCCGGACCCGACATCTCTCTGACGGGAACCTCGCCGATGATGCTGCAGCTCAACTCCTCCGATGCTAACCACCGCCTCGCCGCAGGCGGTTCGTTTCATGCGCCGGTGTACCAGTTAGGGTTGAGCTTAGACCAAGGCAAAGGAGGAGGGTTTTTGAAGCCGGATGAAGCTTCTGGTAGCGGGGAACGCTTCCGCAACGACGTCGTTCATGGTAGACCTAATAATGTTTT…	- symbol:GLYMA_19G160900 "Uncharacterized protein" species:3847 "Glycine max" [GO:0001046 "core promoter sequence-specific DNA binding" evidence=IBA] [GO:0001228 "transcriptional activator activity, RNA polymerase II transcription regulatory region sequence-specific DNA binding" evidence=IBA] [GO:0005634 "nucleus" evidence=IBA] [GO:0006366 "transcription by RNA polymerase II" evidence=IBA] InterP…	hypothetical protein TSUD_333600 [Trifolium subterraneum]	Transcription factor UNE12 OS=Arabidopsis thaliana GN=UNE12 PE=2 SV=2	G7ICN0.1 PF00010.23;HLH;	3847.GLYMA19G34360.1	PREDICTED: Cicer arietinum transcription factor UNE12 (LOC101502533), transcript variant X2, mRNA	| basic helix-loop-helix (bHLH) DNA-binding superfamily protein | Chr4:1137968-1140306 REVERSE LENGTH=310 | 201606	bHLH	PB.12368	1	FaBabeanB_3kb_HQ_transcript/8552	1675
PB.12440.1	1	FaBabeanB_3kb_HQ_transcript/8643	FaBabeanB_3kb_HQ_transcript/8643	1661	ACTCCTCATTGGCTGCACCTTCACAGCAACAAAATCCAATGCTATTTTATACTATTATCTTCTCTCTTGAACCTTCCTACTCAGTACTCAGGTTTCTTCTTTTCTTCATCACCACCACTCTCACCTCTACACGCGACATAGAAATTTTTTCATTCGGTGCTCAGAGACAGACAAACAGGTGTTTAAAGAAGAACAAGAAAAAAATGGAGTCAGATCTTCAGCAGCATCCCACTATGTTTCTAGATCATCAAAATCATCACCAGCAGCAACAAATGAATACAGGGTTAACACGGTTTAAATCTGCACCGAGTTCATATTTTTCGAATATAATTGATAAAGAGTTCTATGAGCATCTTTTTAACCGACCTTCAAGTCCTGAAACAGAACGTGTTTTTGCTC…	- symbol:GLYMA_11G131200 "BHLH transcription factor" species:3847 "Glycine max" [GO:0001046 "core promoter sequence-specific DNA binding" evidence=IBA] [GO:0001228 "transcriptional activator activity, RNA polymerase II transcription regulatory region sequence-specific DNA binding" evidence=IBA] [GO:0005634 "nucleus" evidence=IBA] [GO:0006366 "transcription by RNA polymerase II" evidence=IBA] Inte…	hypothetical protein TSUD_413200 [Trifolium subterraneum]	Transcription factor bHLH122 OS=Arabidopsis thaliana GN=BHLH122 PE=1 SV=1	V4KKA9.1 PF00010.23;HLH;	3847.GLYMA11G13960.1	Medicago truncatula transcription factor bHLH122-like protein mRNA	| basic helix-loop-helix (bHLH) DNA-binding superfamily protein | Chr1:18943802-18945613 REVERSE LENGTH=379 | 201606	bHLH	PB.12440	1	FaBabeanB_3kb_HQ_transcript/8643	1661
PB.12525.1	1	FaBabeanB_3kb_HQ_transcript/8747	FaBabeanB_3kb_HQ_transcript/8747	1675	AGCTGGGAAGTTGACGAAAATCCACAACCCCATCCAAGATCAGCCTCTCTTCGCTCCAACTCTAACTCAACTTCCCCTCATGATGTTCCCATGTTTGACTATGATGTTGCAGAACTGACATGGGAAAATGGACAAATTTCTATGCATGGCTTAGGGTTACCAAGAGTTCCGGTTAAACCATTAGCAACCGTACCGTCCAAGGAAACATGGGAAAAGCCCCGTGGTAGTGGCACCTTGGAGTCCATAGTGAACCAAGCTACTAGCTTTCCGAATCACAGTAAACCACCGTTTCTTGCTACGAGTGGTGGTGTCTATGGGAACATGTTAGTCCCATGGCTTGACCCTCAACGTGCCGCAGCCATTGCAGCAGCTACAGCTGCAACCACAACCAGTGGCATG…	- symbol:UNE10 "AT4G00050" species:3702 "Arabidopsis thaliana" [GO:0003677 "DNA binding" evidence=IEA;ISS] [GO:0005634 "nucleus" evidence=ISM;IEA] [GO:0006351 "transcription, DNA-templated" evidence=IEA] [GO:0046983 "protein dimerization activity" evidence=IEA] [GO:0003700 "DNA binding transcription factor activity" evidence=ISS] [GO:0006355 "regulation of transcription, DNA-templated" evidence=T…	hypothetical protein TSUD_172970 [Trifolium subterraneum]	Transcription factor UNE10 OS=Arabidopsis thaliana GN=UNE10 PE=2 SV=1	B9IBW9.2 PF00010.23;HLH;	3847.GLYMA01G15930.1	PREDICTED: Cicer arietinum transcription factor UNE10 (LOC101492173), mRNA	| basic helix-loop-helix (bHLH) DNA-binding superfamily protein | Chr4:17863-19848 FORWARD LENGTH=399 | 201606	bHLH	PB.12525	1	FaBabeanB_3kb_HQ_transcript/8747	1675
PB.12605.1	1	FaBabeanB_3kb_HQ_transcript/8850	FaBabeanB_3kb_HQ_transcript/8850	1668	GTTCCTAGCTGGGAAGTTGACGAAAATCCACAACCCCATCCAAGATCAGCCTCTCTTCGCTCCAACTCTAACTCAACTTCCCCTCATGATGTTCCCATGTTTGACTATGATGTTGCAGAACTGACATGGGAAAATGGACAAATTTCTATGCATGGCTTAGGGTTACCAAGAGTTCCGGTTAAACCATTAGCAACCGTACCGTCCAAGGAAACATGGGAAAAGCCCCGTGGTAGTGGCACCTTGGAGTCCATAGTGAACCAAGCTACTAGCTTTCCGAATCACAGTAAACCACCGTTTCTTGCTACGAGTGGTGGTGTCTATGGGAACATGTTAGTCCCATGGCTTGACCCTCAACGTGCCGCAGCCATTGCAGCAGCTACAGCTGCAACCACAACCAGT…	- symbol:UNE10 "AT4G00050" species:3702 "Arabidopsis thaliana" [GO:0003677 "DNA binding" evidence=IEA;ISS] [GO:0005634 "nucleus" evidence=ISM;IEA] [GO:0006351 "transcription, DNA-templated" evidence=IEA] [GO:0046983 "protein dimerization activity" evidence=IEA] [GO:0003700 "DNA binding transcription factor activity" evidence=ISS] [GO:0006355 "regulation of transcription, DNA-templated" evidence=T…	hypothetical protein TSUD_172970 [Trifolium subterraneum]	Transcription factor UNE10 OS=Arabidopsis thaliana GN=UNE10 PE=2 SV=1	B9IBW9.2 PF00010.23;HLH;	3847.GLYMA01G15930.1	PREDICTED: Cicer arietinum transcription factor UNE10 (LOC101492173), mRNA	| basic helix-loop-helix (bHLH) DNA-binding superfamily protein | Chr4:17863-19848 FORWARD LENGTH=399 | 201606	bHLH	PB.12605	1	FaBabeanB_3kb_HQ_transcript/8850	1668
PB.12696.1	1	FaBabeanB_3kb_HQ_transcript/8965	FaBabeanB_3kb_HQ_transcript/8965	1641	GTATTTATTTCTAAGGCCAAACAACAACACTGCAGCCCCAAAACTAAACTTAAAGTACCATATTCAATTTCCACTGTAAACTCTGTGACTTCTCTTCAATGGATCAACAGGGGTTACTTCGCCCTAAGAAACCCTTCATTGCAGACGATGAGATAATGGAGCTACTATGGCAAAACGGTCAAGTTGTCACGCAGACTCAAAACCACCGCCATATCAACAACCCACCGCCGGGGAGAAACTCCGATGACTCCACTCGCGGCCGAACTTCATCGCCGAGGGAGAATCAGTATCTCTTTATGCAAGAAGGAGAAATGGCTTCGTGGCTTCATTATCCTATTAACGATGATTCTCCTTTGGATCAATCCTTCGGCGCCGATTTCCTTAATCAGCAGTCGGTTG…	- symbol:PIL5 "phytochrome interacting factor 3-like 5" species:3702 "Arabidopsis thaliana" [GO:0005634 "nucleus" evidence=ISM;IDA] [GO:0006351 "transcription, DNA-templated" evidence=IEA] [GO:0046983 "protein dimerization activity" evidence=IEA] [GO:0003700 "DNA binding transcription factor activity" evidence=ISS;IDA;TAS] [GO:0005515 "protein binding" evidence=IPI] [GO:0015995 "chlorophyll biosy…	transcription factor PIF1-like protein, partial [Trifolium pratense]	Transcription factor PIF1 OS=Arabidopsis thaliana GN=PIF1 PE=1 SV=1	A0A022PNX7.1 PF00010.23;HLH;	3847.GLYMA03G32747.1	Medicago truncatula transcription factor mRNA	| phytochrome interacting factor 3-like 5 | Chr2:8704525-8706538 REVERSE LENGTH=478 | 201606	bHLH	PB.12696	1	FaBabeanB_3kb_HQ_transcript/8965	1641
PB.12853.1	1	FaBabeanB_3kb_HQ_transcript/9166	FaBabeanB_3kb_HQ_transcript/9166	1613	ACAGAACAAGATAGAAACAAACAGAGAGAAAGAGAAACATATTGACCGCCATTAAACCACTCTCACTCACTGCTTCTATACCGTTCAAAAATCGTCAAATTGAACATAATTTAAGTCCAATAACTTCAATTGAATCGTTAATTTTTCTTCCTCAATGGAACAACCTACATTAGGATTGAGTGGATCCATTCACCTCGATTCCGTTCAATTTAACGATGAAATTCAAGGAATTATGGTGCCGGCGCCGGCGCCGGCACCGGAAAACGCAAGCTCATTCACAGCTCTACTGGAGCTTCCCCCAACGCAGGCCGTAGAGCTTCTTCACTTGCCGGATTGCGACGGAACAGACTCCCGGAGACTGCCTTGCTGCCACGTCAGCGTGAATCAGAAACCCTATCT…	- symbol:AT3G57800 "AT3G57800" species:3702 "Arabidopsis thaliana" [GO:0003677 "DNA binding" evidence=IEA;ISS] [GO:0003700 "DNA binding transcription factor activity" evidence=ISS] [GO:0005634 "nucleus" evidence=ISM;IEA] [GO:0006351 "transcription, DNA-templated" evidence=IEA] [GO:0046983 "protein dimerization activity" evidence=IEA] [GO:0006355 "regulation of transcription, DNA-templated" eviden…	PREDICTED: transcription factor bHLH48 [Cicer arietinum]	Transcription factor bHLH60 OS=Arabidopsis thaliana GN=BHLH60 PE=1 SV=1	K3XXX3.1 PF00010.23;HLH;	3847.GLYMA03G29710.1	PREDICTED: Cicer arietinum transcription factor bHLH48 (LOC101495752), mRNA	| basic helix-loop-helix (bHLH) DNA-binding superfamily protein | Chr3:21408034-21411321 REVERSE LENGTH=379 | 201606	bHLH	PB.12853	1	FaBabeanB_3kb_HQ_transcript/9166	1613
PB.13150.1	1	FaBabeanB_3kb_HQ_transcript/9563	FaBabeanB_3kb_HQ_transcript/9563	1597	ATATAACAAACTCCCAAATTCAATACTGAAAAAAACTGTTATATTCCGACAAGAAAACTCACTAGGTGAACAGGAAGAATCTGAGACATGGCTGATAATTGTTCGGAGGGATTGGGAGATGATTTTTTTGAACAGATCTTGGCAGTGCCTGAAAGTGGAGTTGGTTATGGGAGGAATAATACAGGTATGGATCATGTTGGAGGTGTCTTGCAGCTCGCCTCCAATCCTGCTAGAGGTGGAATAATGCCGTTGGGGTTGAATTTGGAGCAAACTCATCATGGTTTTCTCAGGCACCAAGATGCTGCAACAAGGTTTGTTGATAACGTTGTTGATGTTGAAGCCACCATTAACAATAATAACAACAATAATCATCATCATCTTCGTCTTCATGATATCAAT…	- symbol:GLYMA_10G162300 "Uncharacterized protein" species:3847 "Glycine max" [GO:0001046 "core promoter sequence-specific DNA binding" evidence=IBA] [GO:0001228 "transcriptional activator activity, RNA polymerase II transcription regulatory region sequence-specific DNA binding" evidence=IBA] [GO:0005634 "nucleus" evidence=IBA] [GO:0006366 "transcription by RNA polymerase II" evidence=IBA] InterP…	transcription factor UNE12 [Medicago truncatula] <KEH43018.1 transcription factor UNE12-like protein [Medicago truncatula]	Transcription factor UNE12 OS=Arabidopsis thaliana GN=UNE12 PE=2 SV=2	G7ICN0.1 PF00010.23;HLH;	3847.GLYMA10G30430.1	Medicago truncatula transcription factor UNE12-like protein mRNA	| basic helix-loop-helix (bHLH) DNA-binding superfamily protein | Chr4:1137968-1140117 REVERSE LENGTH=247 | 201606	bHLH	PB.13150	1	FaBabeanB_3kb_HQ_transcript/9563	1597
PB.13458.1	1	FaBabeanB_3kb_HQ_transcript/9973	FaBabeanB_3kb_HQ_transcript/9973	1544	CCTCTTGTCGTCAAAGTATGAACTCTCAAACACCATTTTCAAGTGAGAAAGAGTAGAAAATAAGCTGAAAAAACAACAAAAACACAAACATTAATCAACCAAACAAACCCCAAAACTATAAAAAATACTGAAAATTTATCTTCTCCACTTCAACTCTGTTTTCTCTCTATACCAAAAGTAAAGTGCCATTATCTCAACTCGTTTTCCAAACTCAACCGAGTCCAAACCGAGTCATGTCGAATCATCCCTCCGATACCCCCGCAGACGATTTCCTGGAGCAAATTCTCGGCCTCCCGAATTTCACCTCCGCCGACGGAACCGACGCTTCTTCATTAGCTTCTCCGATGATGCTGCAGCTTAACTCCGGCGACGGTGCTAGTCATCTTGCTCCCGGAGCGG…	- symbol:GLYMA_19G160900 "Uncharacterized protein" species:3847 "Glycine max" [GO:0001046 "core promoter sequence-specific DNA binding" evidence=IBA] [GO:0001228 "transcriptional activator activity, RNA polymerase II transcription regulatory region sequence-specific DNA binding" evidence=IBA] [GO:0005634 "nucleus" evidence=IBA] [GO:0006366 "transcription by RNA polymerase II" evidence=IBA] InterP…	hypothetical protein TSUD_26280 [Trifolium subterraneum]	Transcription factor UNE12 OS=Arabidopsis thaliana GN=UNE12 PE=2 SV=2	G7ICN0.1 PF00010.23;HLH;	3847.GLYMA19G34360.1	PREDICTED: Cicer arietinum transcription factor UNE12-like (LOC101488285), mRNA	| basic helix-loop-helix (bHLH) DNA-binding superfamily protein | Chr4:1137968-1140306 REVERSE LENGTH=310 | 201606	bHLH	PB.13458	1	FaBabeanB_3kb_HQ_transcript/9973	1544
PB.16623.1	1	FaBabeanB_3kbup_HQ_transcript/15686	FaBabeanB_3kbup_HQ_transcript/15686	3397	AGAGCAGAGAGAAAGCATATAAAAACATCTTTCATCTCAATTATCAGTTCTCAAACTTCACAGATACAGCAGAAAGAAGAAAATAAAGGTCCAACCTGAGACCTCATCTGCAGGGCTCGTTTTCAGAGTAACAAAAGAATCCATAGAGAAAGTAGTTCAAAGAAAAAGCAAGATATCTCAATTCTCACTTTTCTCGCTCAACACTTCAATTCCTCAGTTATCATTGCGATTCTGTAGAATCGTTGACAGGACGCTTTGTGGTTGATGATTTTGGAGGCAAATAGTTTTGTTCAGTGAACTTGTGATTCATGAAAGTTTGATTTGCTATACGTATAAACGACAATTCGTAGATGATTTAGACGAAAACTCGATCCTGTAAGCTCGTGATTTGGCGATTAA…	- symbol:K7KW98 "Uncharacterized protein" species:3847 "Glycine max" [GO:0001046 "core promoter sequence-specific DNA binding" evidence=IBA] [GO:0001228 "transcriptional activator activity, RNA polymerase II transcription regulatory region sequence-specific DNA binding" evidence=IBA] [GO:0005634 "nucleus" evidence=IBA] [GO:0006366 "transcription by RNA polymerase II" evidence=IBA] InterPro:IPR011…	hypothetical protein TSUD_208340 [Trifolium subterraneum]	Transcription factor BIM1 OS=Arabidopsis thaliana GN=BIM1 PE=1 SV=2	M0TJ47.1 PF00010.23;HLH;	3847.GLYMA17G08980.1	Medicago truncatula transcription factor BIM2-like protein mRNA	| basic helix-loop-helix (bHLH) DNA-binding superfamily protein | Chr5:2606655-2609571 REVERSE LENGTH=532 | 201606	bHLH	PB.16623	1	FaBabeanB_3kbup_HQ_transcript/15686	3397
PB.16747.1	1	FaBabeanB_3kbup_HQ_transcript/15902	FaBabeanB_3kbup_HQ_transcript/15902	3395	ATTCCAATCATTCATTTTCTCTGCTATTAATCTCCATCTTTACTCTCTATGCATCCATTCTTCATCTCCTTCCCGTGCATTTCGAATTTGTCACACACCCTATTTCTAATTCGAAAACCGTTTTTTATCTTCTTTACTTGCTTTGGCTACGTGATGGTTATTTGTTTTGCAATCAACGAATTCATATTTAACGTCGTGTTTTTATAATCACTAACCAATTGAGTATGTTTTGCAGAAAAAGAAAAAGCAACAACACAAGCATGTAGGCTACAATCGAAATCTGAAAGATTAAAGCGGAACATCAACATCTGAGAAAGGAAAAATGGAATCGTGACAAGCTTTCATCATCACCGTGTCCAATCGCGCCACTCCGATCCCAGCCACGAAGACCGCTTCCGA…	- symbol:GLYMA_13G249800 "BHLH transcription factor" species:3847 "Glycine max" [GO:0001046 "core promoter sequence-specific DNA binding" evidence=IBA] [GO:0001228 "transcriptional activator activity, RNA polymerase II transcription regulatory region sequence-specific DNA binding" evidence=IBA] [GO:0005634 "nucleus" evidence=IBA] [GO:0006366 "transcription by RNA polymerase II" evidence=IBA] Inte…	hypothetical protein TSUD_388230 [Trifolium subterraneum]	Transcription factor bHLH112 OS=Arabidopsis thaliana GN=BHLH112 PE=1 SV=1	I1GN25.1 PF00010.23;HLH;	3847.GLYMA13G32320.2	Medicago truncatula BHLH transcription factor-like protein mRNA	| basic helix-loop-helix (bHLH) DNA-binding superfamily protein | Chr4:2667990-2669030 REVERSE LENGTH=180 | 201606	-	PB.16747	1	FaBabeanB_3kbup_HQ_transcript/15902	3395
PB.17423.1	1	FaBabeanB_3kbup_HQ_transcript/17060	FaBabeanB_3kbup_HQ_transcript/17060	3348	ACAACAACATTAACCATAGTTTAGAAAAGGAAACCTTAATTTCTCTCTCTATTTTTTCTCCTCTGTTTCTGTCTTCTCAGTGTTGTGTGCGTGTGTTGCTGCATTGGTTTTCTGCAATCTCTGCAAATCTTTCGCCGCCTTCTGCGTCTATTTGGGTCTTAAAGTTTGGATTTTTCTCTTTCTCCGAGCTTCAAAGATTGCTTTTTTGATAGAATTGGGAATGGTTAATGATAGCTCCCACTCAAATAGTATTGGAATAGGAATAAAAAAAAGCTTGTTGTTTATGAAATTTTGAAACTTTTTGAGTACCCAGTTGAGAAAAGTTAATTGGGTTTTCCTTGATCTCACTGTATTCGGTGGAAAACTCAACTTGGATTTTGGATTTTGGATTTTGTCACT…	- symbol:PIF3 "AT1G09530" species:3702 "Arabidopsis thaliana" [GO:0003677 "DNA binding" evidence=ISS;IDA] [GO:0005634 "nucleus" evidence=ISM;IDA] [GO:0006351 "transcription, DNA-templated" evidence=IEA] [GO:0009585 "red, far-red light phototransduction" evidence=IEA] [GO:0046983 "protein dimerization activity" evidence=IEA] [GO:0009639 "response to red or far red light" evidence=IMP] [GO:0010017 …	phytochrome-interacting factor 3.1 [Medicago truncatula]	Transcription factor PIF3 OS=Arabidopsis thaliana GN=PIF3 PE=1 SV=1	M0YQ17.1 PF00010.23;HLH;	3847.GLYMA20G22291.1	Medicago truncatula phytochrome-interacting factor 3.1 mRNA	| phytochrome interacting factor 3 | Chr1:3077216-3079367 FORWARD LENGTH=524 | 201606	bHLH	PB.17423	2	FaBabeanB_3kbup_HQ_transcript/17060	3348
PB.17423.2	1	FaBabeanB_3kbup_HQ_transcript/23879	FaBabeanB_3kbup_HQ_transcript/23879	3058	GCTGCATTGGTTTTCTGCAATCTCTGCAAATCTTTCGCCGCCTTCTGCGTCTATTTGGGTCTTAAAGTTTGGATTTTTCTCTTTCTCCGAGCTTCAAAGATTGCTTTTTTGATAGAATTGGGAATGGTTAATGATAGCTCCCACTCAAATAGTATTGGAATAGGAATAAAAAAAAGCTTGTTGTTTATGAAATTTTGAAACTTTTTGAGTACCCAGTTGAGAAAAGTTAATTGGGTTTTCCTTGATCTCACTGTATTCGGTGGAAAACTCAACTTGGATTTTGGATTTTGGATTTTGTCACTGCCGACTTAAATGCTGATTAGGGAAAGAAATTAAGATTAAAAAATTAAGATCGGATTAAAGTCACTTTCTTTATACTAGTACTACTTGACAAGGTCT…	- symbol:P0498A12.33 "Putative BP-5 protein" species:39947 "Oryza sativa Japonica Group" [GO:0005634 "nucleus" evidence=IC] InterPro:IPR011598 InterPro:IPR036638 Pfam:PF00010 PROSITE:PS50888 SMART:SM00353 GO:GO:0005634 GO:GO:0046983 Gene3D:4.10.280.10 CDD:cd00083 SUPFAM:SSF47459 OrthoDB:EOG093605W3 EMBL:AP003020 eggNOG:ENOG410IV8V eggNOG:ENOG4111SYS UniGene:Os.27705 ProteinModelPortal:Q5NAE0 Ense…	PREDICTED: transcription factor PIF3 isoform X2 [Cicer arietinum]	Transcription factor PIF3 OS=Arabidopsis thaliana GN=PIF3 PE=1 SV=1	A0A0D3EMM9.1 PF00010.23;HLH;	3847.GLYMA20G22291.1	Medicago truncatula phytochrome-interacting factor 3.1 mRNA	| phytochrome interacting factor 3 | Chr1:3077216-3079367 FORWARD LENGTH=524 | 201606	bHLH	PB.17423	2	FaBabeanB_3kbup_HQ_transcript/17060	3348
PB.17629.1	1	FaBabeanB_3kbup_HQ_transcript/17409	FaBabeanB_3kbup_HQ_transcript/17409	3312	CTTTCTACAATCAATATTCCTTTCCCAACATGTGAAAAAGAGCAAAAACACAATTAAGGAGAACTAGTTTAAATTCTTGCTCAAAATGAGCCAGTGTGTTCCTAGCTGGGAAGTTGACGAAAATCCACAACCCCATCCAAGATCAGCCTCTCTTCGCTCCAACTCTAACTCAACTTCCCCTCATGATGTTCCCATGTTTGACTATGATGTTGCAGAACTGACATGGGAAAATGGACAAATTTCTATGCATGGCTTAGGGTTACCAAGAGTTCCGGTTAAACCATTAGCAACCGTACCGTCCAAGGAAACATGGGAAAAGCCCCGTGGTAGTGGCACCTTGGAGTCCATAGTGAACCAAGCTACTAGCTTTCCGAATCACAGTAAACCACCGTTTCTTGC…	- symbol:UNE10 "AT4G00050" species:3702 "Arabidopsis thaliana" [GO:0003677 "DNA binding" evidence=IEA;ISS] [GO:0005634 "nucleus" evidence=ISM;IEA] [GO:0006351 "transcription, DNA-templated" evidence=IEA] [GO:0046983 "protein dimerization activity" evidence=IEA] [GO:0003700 "DNA binding transcription factor activity" evidence=ISS] [GO:0006355 "regulation of transcription, DNA-templated" evidence=T…	hypothetical protein TSUD_172970 [Trifolium subterraneum]	Transcription factor UNE10 OS=Arabidopsis thaliana GN=UNE10 PE=2 SV=1	B9IBW9.2 PF00010.23;HLH;	3847.GLYMA01G15930.1	PREDICTED: Cicer arietinum transcription factor UNE10 (LOC101492173), mRNA	| basic helix-loop-helix (bHLH) DNA-binding superfamily protein | Chr4:17863-19848 FORWARD LENGTH=399 | 201606	bHLH	PB.17629	1	FaBabeanB_3kbup_HQ_transcript/17409	3312
PB.18832.1	1	FaBabeanB_3kbup_HQ_transcript/19322	FaBabeanB_3kbup_HQ_transcript/19322	3250	AGCTGGGAAGTTGACGAAAATCCACAACCCCATCCAAGATCAGCCTCTCTTCGCTCCAACTCTAACTCAACTTCCCCTCATGATGTTCCCATGTTTGACTATGATGTTGCAGAACTGACATGGGAAAATGGACAAATTTCTATGCATGGCTTAGGGTTACCAAGAGTTCCGGTTAAACCATTAGCAACCGTACCGTCCAAGGAAACATGGGAAAAGCCCCGTGGTAGTGGCACCTTGGAGTCCATAGTGAACCAAGCTACTAGCTTTCCGAATCACAGTAAACCACCGTTTCTTGCTACGAGTGGTGGTGTCTATGGGAACATGTTAGTCCCATGGCTTGACCCTCAACGTGCCGCAGCCATTGCAGCAGCTACAGCTGCAACCACAACCAGTGGCATG…	- symbol:UNE10 "AT4G00050" species:3702 "Arabidopsis thaliana" [GO:0003677 "DNA binding" evidence=IEA;ISS] [GO:0005634 "nucleus" evidence=ISM;IEA] [GO:0006351 "transcription, DNA-templated" evidence=IEA] [GO:0046983 "protein dimerization activity" evidence=IEA] [GO:0003700 "DNA binding transcription factor activity" evidence=ISS] [GO:0006355 "regulation of transcription, DNA-templated" evidence=T…	hypothetical protein TSUD_172970 [Trifolium subterraneum]	Transcription factor UNE10 OS=Arabidopsis thaliana GN=UNE10 PE=2 SV=1	B9IBW9.2 PF00010.23;HLH;	3847.GLYMA01G15930.1	PREDICTED: Cicer arietinum transcription factor UNE10 (LOC101492173), mRNA	| basic helix-loop-helix (bHLH) DNA-binding superfamily protein | Chr4:17863-19848 FORWARD LENGTH=399 | 201606	bHLH	PB.18832	1	FaBabeanB_3kbup_HQ_transcript/19322	3250
PB.19892.1	1	FaBabeanB_3kbup_HQ_transcript/21105	FaBabeanB_3kbup_HQ_transcript/21105	3176	CTCCCAACCATATCACTATTCAACCACACCAAACTATTCTCCTTCTCTCCCTACAACTTCAATTCAAATCCCATTCATTCTTCCCTCGCACAGGGCTATATTCGGAATTCCAAATCTTTCCATGGATCCAGCGCCAATAATCAACCATCTTCCCAACACGCTGTCGTTTCACCCACCGGAGATCTGGCAGTTTCCACCGTCCACAACACCGTTGTTCGAGCAAGGCTTCGGAGCTTTCGCAACGGAACTTCCCGGTAGAGAACTGGTCGGTTCTGAGCTCAGACTTCCGAACCGTGGCCGGAAAAGATGCGACGCGGAGGAGGATTCTGTTAAAGGCGTTTCCACCAGCAACGACGTGAATGATGATGATGGTGGTGATGGGAAAAGGATTAAGATATC…	- symbol:LOC_Os03g58830 "BHLH transcription factor, putative, expressed" species:39947 "Oryza sativa Japonica Group" [GO:0005634 "nucleus" evidence=IC] InterPro:IPR011598 InterPro:IPR036638 Pfam:PF00010 PROSITE:PS50888 SMART:SM00353 GO:GO:0005634 Proteomes:UP000059680 EMBL:DP000009 EMBL:AP008209 EMBL:AP014959 GO:GO:0006355 GO:GO:0003677 GO:GO:0046983 GO:GO:0006351 Gene3D:4.10.280.10 CDD:cd00083 S…	PREDICTED: transcription factor bHLH79-like [Cicer arietinum]	Transcription factor BHLH089 OS=Oryza sativa subsp. japonica GN=BHLH089 PE=1 SV=1	K7K628.1 PF00010.23;HLH;	3847.GLYMA02G02942.1	Medicago truncatula chromosome 5 clone mth4-7g23, COMPLETE SEQUENCE	| transcription factor BIG PETAL P (BPE) | Chr1:21909464-21911030 REVERSE LENGTH=264 | 201606	-	PB.19892	1	FaBabeanB_3kbup_HQ_transcript/21105	3176
PB.20000.1	1	FaBabeanB_3kbup_HQ_transcript/21273	FaBabeanB_3kbup_HQ_transcript/21273	3182	AACCACAACAACATTAACCATAGTTTAGAAAAGGAAACCTTAATTTCTCTCTCTATTTTTTCTCCTCTGTTTCTGTCTTCTCAGTGTTGTGTGCGTGTGTTGCTGCATTGGTTTTCTGCAATCTCTGCAAATCTTTCGCCGCCTTCTGCGTCTATTTGGGTCTTAAAGTTTGGATTTTTCTCTTTCTCCGAGCTTCAAAGATTGCTTTTTTGATAGAATTGGGAATGGTTAATGATAGCTCCCACTCAAATAGTATTGGAATAGGAATAAAAAAAAGCTTGTTGTTTATGAAATTTTGAAACTTTTTGAGTACCCAGTTGAGAAAAGTTAATTGGGTTTTCCTTGATCTCACTGTATTCGGTGGAAAACTCAACTTGGATTTTGGATTTTGGATTTTGT…	- symbol:P0498A12.33 "Putative BP-5 protein" species:39947 "Oryza sativa Japonica Group" [GO:0005634 "nucleus" evidence=IC] InterPro:IPR011598 InterPro:IPR036638 Pfam:PF00010 PROSITE:PS50888 SMART:SM00353 GO:GO:0005634 GO:GO:0046983 Gene3D:4.10.280.10 CDD:cd00083 SUPFAM:SSF47459 OrthoDB:EOG093605W3 EMBL:AP003020 eggNOG:ENOG410IV8V eggNOG:ENOG4111SYS UniGene:Os.27705 ProteinModelPortal:Q5NAE0 Ense…	PREDICTED: transcription factor PIF3 isoform X2 [Cicer arietinum]	Transcription factor PIF3 OS=Arabidopsis thaliana GN=PIF3 PE=1 SV=1	A0A0D3EMM9.1 PF00010.23;HLH;	3847.GLYMA20G22291.1	Medicago truncatula phytochrome-interacting factor 3.1 mRNA	| phytochrome interacting factor 3 | Chr1:3077216-3079367 FORWARD LENGTH=524 | 201606	bHLH	PB.20000	1	FaBabeanB_3kbup_HQ_transcript/21273	3182
PB.21688.1	1	FaBabeanB_3kbup_HQ_transcript/24101	FaBabeanB_3kbup_HQ_transcript/24101	3046	AAGGACACACTCAAAGAGAACTAAAGACAGGTGAAAAAGCAGGAACAAACAAGGAGCTTCTGTGTCAAAGCTTCCACCTACTTTCTACTTCAGGTGAACTTCTTCTTTTATGCTCCTCATGTAAATGTGATTATTATCACACACAATCATCATGAAAACTTATACATGAATAAAATTTCATATTTTTCATTTTATGTGATTTATGAAACATTTCTTTGTTTTTTATTTTTTATTTTTTGCTTTTTCAGAACATGTTTTTCTGTTATGTGTGTCTGGAAAATCTTTGTCTGTCTCAAATTTTGCCCAATTTGTTGTGTTTAATGTTTTTGTTATAAATTTTGTTGTTTGTTTTTCTCTTCTGGGTTTGTGAATGCACATGTACTTTAAAAAACAATAATT…	- symbol:PIF4 "AT2G43010" species:3702 "Arabidopsis thaliana" [GO:0003677 "DNA binding" evidence=ISS;IDA] [GO:0005634 "nucleus" evidence=ISM;IDA] [GO:0006351 "transcription, DNA-templated" evidence=IEA] [GO:0006355 "regulation of transcription, DNA-templated" evidence=IEA] [GO:0009585 "red, far-red light phototransduction" evidence=IEA] [GO:0046983 "protein dimerization activity" evidence=IEA] [G…	transcription factor PIF4 isoform X1 [Medicago truncatula] <KEH33641.1 transcription factor [Medicago truncatula]	Transcription factor PIF4 OS=Arabidopsis thaliana GN=PIF4 PE=1 SV=1	M0STT9.1 PF00010.23;HLH;	3847.GLYMA08G41620.1	Medicago truncatula transcription factor partial mRNA	| phytochrome interacting factor 3-like 6 | Chr3:21828189-21829895 REVERSE LENGTH=442 | 201606	-	PB.21688	1	FaBabeanB_3kbup_HQ_transcript/24101	3046
PB.1.1	4	FaBabeanB_3kb_HQ_transcript/0,FaBabeanB_3kbup_HQ_transcript/5220,FaBabeanB_3kbup_HQ_transcript/7891,FaBabeanB_3kbup_HQ_transcript/13065	FaBabeanB_3kb_HQ_transcript/0	9666	ACCACCACCACTTTATAAGTTCATCTACCTTGCGTTGCATTTTCTTTCTACACCAATTTCTCAAACTATTCTTACTCTCTTGAACTAAGGTATGGAGGCTTTTGTTGGAGCACTTCTCTCAGCTTCTATGGATATGTTCCTGAAAAAGATTGCTTCTGGTGAGTTTGCTGATTTATTTCGGAGGACTCAGCTTGACGAAGCATTGTTGGATGAGATAGATACAACTATGGCGAGTCTTCAATCTCTACTTCATGATGCTGAGAACAAGCAGATCAATAATCCTGGGGTGAAGAAGTGGCTGAATAAGTTGCATGATGCTGTCTTTGAAGCTGAAGATTTGTTTGATGAAATCAACACTGAGGCATTGCGGCGCAGTGCGGAAGCTAATCAGGTTCTTAA…	- symbol:AT3G14470 "AT3G14470" species:3702 "Arabidopsis thaliana" [GO:0005524 "ATP binding" evidence=IEA] [GO:0005576 "extracellular region" evidence=ISM] [GO:0006952 "defense response" evidence=ISS] [GO:0043531 "ADP binding" evidence=IEA] [GO:0005515 "protein binding" evidence=IPI] InterPro:IPR001611 InterPro:IPR002182 Pfam:PF00931 Pfam:PF13855 InterPro:IPR003591 InterPro:IPR027417 TAIR:locus:2…	copia LTR rider [Trifolium pratense]	Retrovirus-related Pol polyprotein from transposon TNT 1-94 OS=Nicotiana tabacum PE=2 SV=1	G7J0H9.1 PF00931.19;NB-ARC;	39947.LOC_Os11g05840.1	M.truncatula DNA sequence from clone MTH2-50J5 on chromosome 3, complete sequence	| NB-ARC domain-containing disease resistance protein | Chr3:4857940-4861104 FORWARD LENGTH=1054 | 201606	-	PB.1	9	FaBabeanB_3kb_HQ_transcript/0	9666
PB.1.2	3	FaBabeanB_3kbup_HQ_transcript/2971,FaBabeanB_3kbup_HQ_transcript/2755,FaBabeanB_3kbup_HQ_transcript/5099	FaBabeanB_3kbup_HQ_transcript/2971	4695	GTTATTACTTAAAGTGTTGAATATCAATCAATCTACCACCACTTTATAAGTTCATCTACCTTGCGTTGCATTTTCTTTCTACACCAATTTCTCAAACTATTCTTACTCTCTTGAACTAAGGTATGGAGGCTTTTGTTGGAGCACTTCTCTCAGCTTCTATGGATATGTTCCTGAAAAAGATTGCTTCTGGTGAGTTTGCTGATTTATTTCGGAGGACTCAGCTTGACGAAGCATTGTTGGATGAGATAGATACAACTATGGCGAGTCTTCAATCTCTACTTCATGATGCTGAGAACAAGCAGATCAATAATCCTGGGGTGAAGAAGTGGCTGAATAAGTTGCATGATGCTGTCTTTGAAGCTGAAGATTTGTTTGATGAAATCAACACTGAGGCATTGC…	- symbol:AT3G14470 "AT3G14470" species:3702 "Arabidopsis thaliana" [GO:0005524 "ATP binding" evidence=IEA] [GO:0005576 "extracellular region" evidence=ISM] [GO:0006952 "defense response" evidence=ISS] [GO:0043531 "ADP binding" evidence=IEA] [GO:0005515 "protein binding" evidence=IPI] InterPro:IPR001611 InterPro:IPR002182 Pfam:PF00931 Pfam:PF13855 InterPro:IPR003591 InterPro:IPR027417 TAIR:locus:2…	LRR and NB-ARC domain disease resistance protein [Medicago truncatula]	Putative disease resistance RPP13-like protein 1 OS=Arabidopsis thaliana GN=RPPL1 PE=3 SV=1	G7J0H9.1 PF00931.19;NB-ARC;	3847.GLYMA13G04230.1	M.truncatula DNA sequence from clone MTH2-50J5 on chromosome 3, complete sequence	| NB-ARC domain-containing disease resistance protein | Chr3:4857940-4861104 FORWARD LENGTH=1054 | 201606	-	PB.1	9	FaBabeanB_3kb_HQ_transcript/0	9666
PB.1.3	1	FaBabeanB_3kbup_HQ_transcript/4111	FaBabeanB_3kbup_HQ_transcript/4111	4391	ACTTAAAGTGTTGAATATCAATCAATCTACCACCACTTTATAAGTTCATCTACCTTGCGTTGCATTTTCTTTCTACACCAATTTCTCAAACTATTCTTACTCTCTTGAACTAAGGTATGGAGGCTTTTGTTGGAGCACTTCTCTCAGCTTCTATGGATATGTTCCTGAAAAAGATTGCTTCTGGTGAGTTTGCTGATTTATTTCGGAGGACTCAGCTTGACGAAGCATTGTTGGATGAGATAGATACAACTATGGCGAGTCTTCAATCTCTACTTCATGATGCTGAGAACAAGCAGATCAATAATCCTGGGGTGAAGAAGTGGCTGAATAAGTTGCATGATGCTGTCTTTGAAGCTGAAGATTTGTTTGATGAAATCAACACTGAGGCATTGCGGCGCA…	- symbol:AT3G14470 "AT3G14470" species:3702 "Arabidopsis thaliana" [GO:0005524 "ATP binding" evidence=IEA] [GO:0005576 "extracellular region" evidence=ISM] [GO:0006952 "defense response" evidence=ISS] [GO:0043531 "ADP binding" evidence=IEA] [GO:0005515 "protein binding" evidence=IPI] InterPro:IPR001611 InterPro:IPR002182 Pfam:PF00931 Pfam:PF13855 InterPro:IPR003591 InterPro:IPR027417 TAIR:locus:2…	LRR and NB-ARC domain disease resistance protein [Medicago truncatula]	Putative disease resistance RPP13-like protein 1 OS=Arabidopsis thaliana GN=RPPL1 PE=3 SV=1	G7J0H9.1 PF00931.19;NB-ARC;	3847.GLYMA13G04230.1	M.truncatula DNA sequence from clone MTH2-50J5 on chromosome 3, complete sequence	| NB-ARC domain-containing disease resistance protein | Chr3:4857940-4861104 FORWARD LENGTH=1054 | 201606	-	PB.1	9	FaBabeanB_3kb_HQ_transcript/0	9666
PB.1.4	1	FaBabeanB_3kbup_HQ_transcript/4621	FaBabeanB_3kbup_HQ_transcript/4621	4294	ACCACTTTATAAGTTCATCTACCTTGCGTTGCATTTTCTTTCTACACCAATTTCTCAAACTATTCTTACTCTCTTGAACTAAGGTATGGAGGCTTTTGTTGGAGCACTTCTCTCAGCTTCTATGGATATGTTCCTGAAAAAGATTGCTTCTGGTGAGTTTGCTGATTTATTTCGGAGGACTCAGCTTGACGAAGCATTGTTGGATGAGATAGATACAACTATGGCGAGTCTTCAATCTCTACTTCATGATGCTGAGAACAAGCAGATCAATAATCCTGGGGTGAAGAAGTGGCTGAATAAGTTGCATGATGCTGTCTTTGAAGCTGAAGATTTGTTTGATGAAATCAACACTGAGGCATTGCGGCGCAGTGCGGAAGCTAATCAGGTTCTTAAAAAGTT…	- symbol:AT3G14470 "AT3G14470" species:3702 "Arabidopsis thaliana" [GO:0005524 "ATP binding" evidence=IEA] [GO:0005576 "extracellular region" evidence=ISM] [GO:0006952 "defense response" evidence=ISS] [GO:0043531 "ADP binding" evidence=IEA] [GO:0005515 "protein binding" evidence=IPI] InterPro:IPR001611 InterPro:IPR002182 Pfam:PF00931 Pfam:PF13855 InterPro:IPR003591 InterPro:IPR027417 TAIR:locus:2…	LRR and NB-ARC domain disease resistance protein [Medicago truncatula]	Putative disease resistance RPP13-like protein 1 OS=Arabidopsis thaliana GN=RPPL1 PE=3 SV=1	G7J0H9.1 PF00931.19;NB-ARC;	3847.GLYMA13G04230.1	M.truncatula DNA sequence from clone MTH2-50J5 on chromosome 3, complete sequence	| NB-ARC domain-containing disease resistance protein | Chr3:4857940-4861104 FORWARD LENGTH=1054 | 201606	-	PB.1	9	FaBabeanB_3kb_HQ_transcript/0	9666
PB.1.5	1	FaBabeanB_3kbup_HQ_transcript/4659	FaBabeanB_3kbup_HQ_transcript/4659	4338	ACCACTTTATAAGTTCATCTACCTTGCGTTGCATTTTCTTTCTACACCAATTTCTCAAACTATTCTTACTCTCTTGAACTAAGGTATGGAGGCTTTTGTTGGAGCACTTCTCTCAGCTTCTATGGATATGTTCCTGAAAAAGATTGCTTCTGGTGAGTTTGCTGATTTATTTCGGAGGACTCAGCTTGACGAAGCATTGTTGGATGAGATAGATACAACTATGGCGAGTCTTCAATCTCTACTTCATGATGCTGAGAACAAGCAGATCAATAATCCTGGGGTGAAGAAGTGGCTGAATAAGTTGCATGATGCTGTCTTTGAAGCTGAAGATTTGTTTGATGAAATCAACACTGAGGCATTGCGGCGCAGTGCGGAAGCTAATCAGGTTCTTAAAAAGTT…	- symbol:AT3G14470 "AT3G14470" species:3702 "Arabidopsis thaliana" [GO:0005524 "ATP binding" evidence=IEA] [GO:0005576 "extracellular region" evidence=ISM] [GO:0006952 "defense response" evidence=ISS] [GO:0043531 "ADP binding" evidence=IEA] [GO:0005515 "protein binding" evidence=IPI] InterPro:IPR001611 InterPro:IPR002182 Pfam:PF00931 Pfam:PF13855 InterPro:IPR003591 InterPro:IPR027417 TAIR:locus:2…	LRR and NB-ARC domain disease resistance protein [Medicago truncatula]	Putative disease resistance RPP13-like protein 1 OS=Arabidopsis thaliana GN=RPPL1 PE=3 SV=1	G7J0H9.1 PF00931.19;NB-ARC;	3847.GLYMA13G04230.1	M.truncatula DNA sequence from clone MTH2-50J5 on chromosome 3, complete sequence	| NB-ARC domain-containing disease resistance protein | Chr3:4857940-4861104 FORWARD LENGTH=1054 | 201606	-	PB.1	9	FaBabeanB_3kb_HQ_transcript/0	9666
PB.1.6	1	FaBabeanB_3kbup_HQ_transcript/5367	FaBabeanB_3kbup_HQ_transcript/5367	4210	ACCACTTTATAAGTTCATCTACCTTGCGTTGCATTTTCTTTCTACACCAATTTCTCAAACTATTCTTACTCTCTTGAACTAAGGTATGGAGGCTTTTGTTGGAGCACTTCTCTCAGCTTCTATGGATATGTTCCTGAAAAAGATTGCTTCTGGTGAGTTTGCTGATTTATTTCGGAGGACTCAGCTTGACGAAGCATTGTTGGATGAGATAGATACAACTATGGCGAGTCTTCAATCTCTACTTCATGATGCTGAGAACAAGCAGATCAATAATCCTGGGGTGAAGAAGTGGCTGAATAAGTTGCATGATGCTGTCTTTGAAGCTGAAGATTTGTTTGATGAAATCAACACTGAGGCATTGCGGCGCAGTGCGGAAGCTAATCAGGTTCTTAAAAAGTT…	- symbol:AT3G14470 "AT3G14470" species:3702 "Arabidopsis thaliana" [GO:0005524 "ATP binding" evidence=IEA] [GO:0005576 "extracellular region" evidence=ISM] [GO:0006952 "defense response" evidence=ISS] [GO:0043531 "ADP binding" evidence=IEA] [GO:0005515 "protein binding" evidence=IPI] InterPro:IPR001611 InterPro:IPR002182 Pfam:PF00931 Pfam:PF13855 InterPro:IPR003591 InterPro:IPR027417 TAIR:locus:2…	LRR and NB-ARC domain disease resistance protein [Medicago truncatula]	Putative disease resistance RPP13-like protein 1 OS=Arabidopsis thaliana GN=RPPL1 PE=3 SV=1	G7J0H9.1 PF00931.19;NB-ARC;	3847.GLYMA13G04230.1	M.truncatula DNA sequence from clone MTH2-50J5 on chromosome 3, complete sequence	| NB-ARC domain-containing disease resistance protein | Chr3:4857940-4861104 FORWARD LENGTH=1054 | 201606	-	PB.1	9	FaBabeanB_3kb_HQ_transcript/0	9666
PB.1.7	1	FaBabeanB_3kbup_HQ_transcript/8420	FaBabeanB_3kbup_HQ_transcript/8420	3841	ACCACTTTATAAGTTCATCTACCTTGCGTTGCATTTTCTTTCTACACCAATTTCTCAAACTATTCTTACTCTCTTGAACTAAGGTATGGAGGCTTTTGTTGGAGCACTTCTCTCAGCTTCTATGGATATGTTCCTGAAAAAGATTGCTTCTGGTGAGTTTGCTGATTTATTTCGGAGGACTCAGCTTGACGAAGCATTGTTGGATGAGATAGATACAACTATGGCGAGTCTTCAATCTCTACTTCATGATGCTGAGAACAAGCAGATCAATAATCCTGGGGTGAAGAAGTGGCTGAATAAGTTGCATGATGCTGTCTTTGAAGCTGAAGATTTGTTTGATGAAATCAACACTGAGGCATTGCGGCGCAGTGCGGAAGCTAATCAGGTTCTTAAAAAGTT…	- symbol:AT3G14470 "AT3G14470" species:3702 "Arabidopsis thaliana" [GO:0005524 "ATP binding" evidence=IEA] [GO:0005576 "extracellular region" evidence=ISM] [GO:0006952 "defense response" evidence=ISS] [GO:0043531 "ADP binding" evidence=IEA] [GO:0005515 "protein binding" evidence=IPI] InterPro:IPR001611 InterPro:IPR002182 Pfam:PF00931 Pfam:PF13855 InterPro:IPR003591 InterPro:IPR027417 TAIR:locus:2…	LRR and NB-ARC domain disease resistance protein [Medicago truncatula]	Putative disease resistance RPP13-like protein 1 OS=Arabidopsis thaliana GN=RPPL1 PE=3 SV=1	G7J0H9.1 PF00931.19;NB-ARC;	3847.GLYMA13G04230.1	M.truncatula DNA sequence from clone MTH2-50J5 on chromosome 3, complete sequence	| NB-ARC domain-containing disease resistance protein | Chr3:4857940-4861104 FORWARD LENGTH=1054 | 201606	-	PB.1	9	FaBabeanB_3kb_HQ_transcript/0	9666
PB.1.8	1	FaBabeanB_3kbup_HQ_transcript/9387	FaBabeanB_3kbup_HQ_transcript/9387	3770	ACCACTTTATAAGTTCATCTACCTTGCGTTGCATTTTCTTTCTACACCAATTTCTCAAACTATTCTTACTCTCTTGAACTAAGGTATGGAGGCTTTTGTTGGAGCACTTCTCTCAGCTTCTATGGATATGTTCCTGAAAAAGATTGCTTCTGGTGAGTTTGCTGATTTATTTCGGAGGACTCAGCTTGACGAAGCATTGTTGGATGAGATAGATACAACTATGGCGAGTCTTCAATCTCTACTTCATGATGCTGAGAACAAGCAGATCAATAATCCTGGGGTGAAGAAGTGGCTGAATAAGTTGCATGATGCTGTCTTTGAAGCTGAAGATTTGTTTGATGAAATCAACACTGAGGCATTGCGGCGCAGTGCGGAAGCTAATCAGGTTCTTAAAAAGTT…	- symbol:AT3G14470 "AT3G14470" species:3702 "Arabidopsis thaliana" [GO:0005524 "ATP binding" evidence=IEA] [GO:0005576 "extracellular region" evidence=ISM] [GO:0006952 "defense response" evidence=ISS] [GO:0043531 "ADP binding" evidence=IEA] [GO:0005515 "protein binding" evidence=IPI] InterPro:IPR001611 InterPro:IPR002182 Pfam:PF00931 Pfam:PF13855 InterPro:IPR003591 InterPro:IPR027417 TAIR:locus:2…	LRR and NB-ARC domain disease resistance protein [Medicago truncatula]	Putative disease resistance RPP13-like protein 1 OS=Arabidopsis thaliana GN=RPPL1 PE=3 SV=1	G7J0H9.1 PF00931.19;NB-ARC;	3847.GLYMA13G04230.1	M.truncatula DNA sequence from clone MTH2-50J5 on chromosome 3, complete sequence	| NB-ARC domain-containing disease resistance protein | Chr3:4857940-4861104 FORWARD LENGTH=1054 | 201606	-	PB.1	9	FaBabeanB_3kb_HQ_transcript/0	9666
PB.1.9	1	FaBabeanB_3kbup_HQ_transcript/10237	FaBabeanB_3kbup_HQ_transcript/10237	3738	ACTTGATAAGTTCATCTACCTTGCGTTGCATTTTCTTTCTACACCAATTTCTCAAACTATTCTTACTCTCTTGAACTAAGGTATGGAGGCTTTTGTTGGAGCACTTCTCTCAGCTTCTATGGATATGTTCCTGAAAAAGATTGCTTCTGGTGAGTTTGCTGATTTATTTCGGAGGACTCAGCTTGACGAAGCATTGTTGGATGAGATAGATACAACTATGGCGAGTCTTCAATCTCTACTTCATGATGCTGAGAACAAGCAGATCAATAATCCTGGGGTGAAGAAGTGGCTGAATAAGTTGCATGATGCTGTCTTTGAAGCTGAAGATTTGTTTGATGAAATCAACACTGAGGCATTGCGGCGCAGTGCGGAAGCTAATCAGGTTCTTAAAAAGTTTTC…	- symbol:AT3G14470 "AT3G14470" species:3702 "Arabidopsis thaliana" [GO:0005524 "ATP binding" evidence=IEA] [GO:0005576 "extracellular region" evidence=ISM] [GO:0006952 "defense response" evidence=ISS] [GO:0043531 "ADP binding" evidence=IEA] [GO:0005515 "protein binding" evidence=IPI] InterPro:IPR001611 InterPro:IPR002182 Pfam:PF00931 Pfam:PF13855 InterPro:IPR003591 InterPro:IPR027417 TAIR:locus:2…	LRR and NB-ARC domain disease resistance protein [Medicago truncatula]	Putative disease resistance RPP13-like protein 1 OS=Arabidopsis thaliana GN=RPPL1 PE=3 SV=1	G7J0H9.1 PF00931.19;NB-ARC;	3847.GLYMA20G08870.1	M.truncatula DNA sequence from clone MTH2-50J5 on chromosome 3, complete sequence	| NB-ARC domain-containing disease resistance protein | Chr3:4857940-4861104 FORWARD LENGTH=1054 | 201606	-	PB.1	9	FaBabeanB_3kb_HQ_transcript/0	9666
PB.2.1	7	FaBabeanB_3kb_HQ_transcript/1,FaBabeanB_3kbup_HQ_transcript/1418,FaBabeanB_3kbup_HQ_transcript/4517,FaBabeanB_3kbup_HQ_transcript/6656,FaBabeanB_3kbup_HQ_transcript/13692,FaBabeanB_3kbup_HQ_transcript/15040,FaBabeanB_3kbup_HQ_transcript/22102	FaBabeanB_3kb_HQ_transcript/1	9540	AAGAAGAATTAAGAATTGGGGCCAAATTGCAGACATCAGTATTCATAGCTTCCACCAACTATCCAAAACGGCAATACCCTTCATCTTCTGCATCTCCGATTCTCTCTGCACTTTCTCTCTCATTCCATCCAATCCTCGATCCGAGCCTCACGATTCACCGCCGTGCCGGAATCTTCTCGAAGGTGGATTGGGCTTTCATAATTCAAATGAATATTTGTTAGTTTTTTCATAAATAGCATAATGAAAGAGGAGGAAGAGCCAAAAGAGATGGAAATATCTGGTAATGAATTAGATTCTCATTTAGTAGATAGTGATATAAAACAATTTGTCGAGAGTCCTCTTCAGGAAAATGTAAATGGTAGCAGTAGTTTTGAGGTTGAACATGTAGATGAGAGGGTA…	- symbol:K7MU18 "Uncharacterized protein" species:3847 "Glycine max" [GO:0005543 "phospholipid binding" evidence=IBA] [GO:0012505 "endomembrane system" evidence=IBA] [GO:0019898 "extrinsic component of membrane" evidence=IBA] InterPro:IPR017986 InterPro:IPR001680 InterPro:IPR015943 InterPro:IPR036322 Pfam:PF00400 PROSITE:PS50082 PROSITE:PS50294 SMART:SM00320 InterPro:IPR000409 InterPro:IPR011989 …	PREDICTED: uncharacterized protein LOC101505309 [Cicer arietinum]	BEACH domain-containing protein C2 OS=Arabidopsis thaliana GN=BCHC2 PE=1 SV=1	G7L1D4.2 PF15787.2;DUF4704;	3847.GLYMA18G45582.1	PREDICTED: Cicer arietinum uncharacterized LOC101505309 (LOC101505309), transcript variant X1, mRNA	| WD-40 repeat family protein / beige-like protein | Chr2:18757881-18772229 REVERSE LENGTH=2946 | 201606	-	PB.2	1	FaBabeanB_3kb_HQ_transcript/1	9540
PB.3.1	1	FaBabeanB_3kb_HQ_transcript/10000	FaBabeanB_3kb_HQ_transcript/10000	1544	AATCTCACCTTAAATCATCACAAGAAACACCAAAACAAAAGCAAGTTTTACGATGAAAACCATTGAAAATCACCATGTCATAGATATTTTGAAACTAGACGCAGAAAAATTAGCTTCAATGCAACTCAAAATTTCAGAAAACCCAAAATTGCTAAGAAAATCCGCAGGAAAAAGATCTTGTTGCATCTTGAGAGTTCCACAAAGCCTAATTGAAGCAAACGGAAAAGCATACCAACCTCGTATTGTTTCCATAGGACCTTATCATCGTGGACAACCTCGTCTCAACATGATCGAAGAACATAAATATTCTTACCTTAATTCTCTTCTCACAAGAAAACAATTATCCTTAGAAGAGATTCTAAAAGCCATTGCTCCATTAGAAAACGAAGCGAGAGAGTG…	- symbol:AT2G36430 "AT2G36430" species:3702 "Arabidopsis thaliana" [GO:0003674 "molecular_function" evidence=ND] [GO:0005886 "plasma membrane" evidence=ISM] [GO:0008150 "biological_process" evidence=ND] [GO:0016021 "integral component of membrane" evidence=IEA] InterPro:IPR004158 TAIR:locus:2044918 GO:GO:0016021 Proteomes:UP000006548 EMBL:CP002685 EMBL:AC006919 UniGene:At.49098 HOGENOM:HOG0002378…	UPF0481 protein [Trifolium pratense]	UPF0481 protein At3g47200 OS=Arabidopsis thaliana GN=At3g47200 PE=2 SV=1	I1JPY1.2 PF03140.12;DUF247;	3847.GLYMA03G34980.1	.	| transmembrane protein%2C putative (DUF247) | Chr2:15290211-15291557 FORWARD LENGTH=448 | 201606	-	PB.3	1	FaBabeanB_3kb_HQ_transcript/10000	1544
PB.4.1	1	FaBabeanB_3kb_HQ_transcript/10001	FaBabeanB_3kb_HQ_transcript/10001	1556	AAAAATGTAATATTTAGATTTTTTTAATTCAGTCACAGGCCCATTGTTATTTGTTAGATTGTTACAACAGTATCGAAAACCCTAAACCCTAACTCATTTCCTGAACTCGCTCCACTCGCAACGATGGCAACCCAGATCTTCTTCCGAGTCTTCCCCAAAACCCAAACCGTAACTTCCCTCTTCTCTCGCTTACTCTCCACCACCACCACCACCACCACCACCACAGTCACCGTCCCCTCTTCATCTGCCAACTCTCTCCTTCGCCGACTCCGCCCTCTTTCCACCGCTTCCCTCACCTCCCGCCGTGTCCTCGTTCTCCCTAACTCCTTCCGCTCCTTCTCCACACGCGCTACCACCTCTTCACTCAACGACCCTAACCCTAACTGGTCTAACCGTCCC…	- symbol:RIP1 "AT3G15000" species:3702 "Arabidopsis thaliana" [GO:0006397 "mRNA processing" evidence=IEA] [GO:0009507 "chloroplast" evidence=ISM;IDA] [GO:0005739 "mitochondrion" evidence=IDA] [GO:0005515 "protein binding" evidence=IPI] [GO:0050897 "cobalt ion binding" evidence=IDA] [GO:0009451 "RNA modification" evidence=IMP] [GO:0016554 "cytidine to uridine editing" evidence=IMP] [GO:0080156 "mi…	PREDICTED: multiple organellar RNA editing factor 8, chloroplastic/mitochondrial [Cicer arietinum]	Multiple organellar RNA editing factor 8, chloroplastic/mitochondrial OS=Arabidopsis thaliana GN=MORF8 PE=1 SV=1	.	3847.GLYMA13G34670.1	PREDICTED: Cicer arietinum multiple organellar RNA editing factor 8, chloroplastic/mitochondrial (LOC101502805), mRNA	| cobalt ion binding protein | Chr3:5050321-5052121 FORWARD LENGTH=395 | 201606	-	PB.4	1	FaBabeanB_3kb_HQ_transcript/10001	1556
PB.5.1	1	FaBabeanB_3kb_HQ_transcript/10003	FaBabeanB_3kb_HQ_transcript/10003	1535	ATCCACACAAAAGTGAAGTTGCTGATAAATGCCTAACCATATCCATATGCGTAGTGGTTGATCACCTAAAATGGCTAACAACGATACCGTGCGTTTTGGGATCTTAGGCTGCGCCAAAATCGCTAGAAAAGTAGCCAGAGCCATTGCACTTGCTCCCAACGCAACCATCTACGCCATCGCAAGCCGTTCCGTAGAAAAGGCAAAGAAATTCGCAGCTGAAAACAATTTACCAGCAAGCGTGAGAATCTACGGTAGCTACGATGAGGTCGTGGAAGATTCAGATGTCGACGCGGTGTATCTTCCTCTCCCTACAAGTCTCCACGTGCAATGGGCGGTTACTGCCGCGAGTAAGAAGAAGCATGTGCTCGTCGAGAAGCCTGCGGCTCTTGACGTGGCAGA…	- symbol:GLYMA_18G042600 "Uncharacterized protein" species:3847 "Glycine max" [GO:0016491 "oxidoreductase activity" evidence=IBA] [GO:0055114 "oxidation-reduction process" evidence=IBA] InterPro:IPR000683 Pfam:PF01408 GO:GO:0016491 InterPro:IPR036291 SUPFAM:SSF51735 Proteomes:UP000008827 eggNOG:KOG2741 eggNOG:COG0673 OrthoDB:EOG09360EH0 EMBL:CM000851 RefSeq:XP_003553067.1 STRING:3847.GLYMA18G0483…	hypothetical protein TSUD_123290 [Trifolium subterraneum]	Uncharacterized oxidoreductase At4g09670 OS=Arabidopsis thaliana GN=At4g09670 PE=1 SV=1	G7J8P4.1 PF01408.19;GFO_IDH_MocA;	3847.GLYMA18G04830.1	PREDICTED: Cicer arietinum uncharacterized oxidoreductase At4g09670-like (LOC101495145), mRNA	| Oxidoreductase family protein | Chr4:6107382-6109049 REVERSE LENGTH=362 | 201606	-	PB.5	2	FaBabeanB_3kb_HQ_transcript/10003	1535
PB.5.2	1	FaBabeanB_3kb_HQ_transcript/13028	FaBabeanB_3kb_HQ_transcript/13028	1250	GTTGATCACCTAAAATGGCTAACAACGATACCGTGCGTTTTGGGATCTTAGGCTGCGCCAAAATCGCTAGAAAAGTAGCCAGAGCCATTGCACTTGCTCCCAACGCAACCATCTACGCCATCGCAAGCCGTTCCGTAGAAAAGGCAAAGAAATTCGCAGCTGAAAACAATTTACCAGCAAGCGTGAGAATCTACGGTAGCTACGATGAGGTCGTGGAAGATTCAGATGTCGACGCGGTGTATCTTCCTCTCCCTACAAGTCTCCACGTGCAATGGGCGGTTACTGCCGCGAGTAAGAAGAAGCATGTGCTCGTCGAGAAGCCTGCGGCTCTTGACGTGGCAGAGCTCGATCGCATCTTAGAAGCTTGTGAATCAAATGGTGTGCAGTTTATGGATGGTT…	- symbol:GLYMA_18G042600 "Uncharacterized protein" species:3847 "Glycine max" [GO:0016491 "oxidoreductase activity" evidence=IBA] [GO:0055114 "oxidation-reduction process" evidence=IBA] InterPro:IPR000683 Pfam:PF01408 GO:GO:0016491 InterPro:IPR036291 SUPFAM:SSF51735 Proteomes:UP000008827 eggNOG:KOG2741 eggNOG:COG0673 OrthoDB:EOG09360EH0 EMBL:CM000851 RefSeq:XP_003553067.1 STRING:3847.GLYMA18G0483…	hypothetical protein TSUD_123290 [Trifolium subterraneum]	Uncharacterized oxidoreductase At4g09670 OS=Arabidopsis thaliana GN=At4g09670 PE=1 SV=1	G7J8P4.1 PF01408.19;GFO_IDH_MocA;	3847.GLYMA18G04830.1	PREDICTED: Cicer arietinum uncharacterized oxidoreductase At4g09670-like (LOC101495145), mRNA	| Oxidoreductase family protein | Chr4:6107382-6109049 REVERSE LENGTH=362 | 201606	-	PB.5	2	FaBabeanB_3kb_HQ_transcript/10003	1535
PB.6.1	1	FaBabeanB_3kb_HQ_transcript/10004	FaBabeanB_3kb_HQ_transcript/10004	1532	GTGCTCCAAGCTTTTGGATACCTGACAACAAAAATCTTGAATTAAGATTCACCATGGATGTGGAAGGAAGAACAGACAATGCCAATGATAACTCTCTCACTCTCAACATCGAACATGATCAAGAAAAGGATATCCCAAATGATAGTTATGACCTTTCTACTGCCCATACTATTGACCGAGATTCATGGCAACAAGTGGGATTGATGTTGGTGACGGGGTTCAACTGCGGTTGGATATTCAGTTTCTCGAACCTGATTATGGTTCCACTTGGTTGGACTTGGGGTGTTGTATTGCTTTTTGCTGTTGGATTATACACAGCTTATGCTAATTGGCTCTTAGCAGCATTTCATTTCATTGGTGAACGTAGATTCATCAGATACAGAGATCTCATGGGATTTG…	- symbol:K7MLD3 "Uncharacterized protein" species:3847 "Glycine max" [GO:0003333 "amino acid transmembrane transport" evidence=IBA] [GO:0005886 "plasma membrane" evidence=IBA] [GO:0015171 "amino acid transmembrane transporter activity" evidence=IBA] GO:GO:0016021 GO:GO:0005886 Proteomes:UP000008827 GO:GO:0015171 eggNOG:KOG1303 eggNOG:COG0814 InterPro:IPR013057 Pfam:PF01490 GO:GO:0003333 OrthoDB:E…	proline transporter 2 [Medicago truncatula] <KEH31749.1 transmembrane amino acid transporter family protein [Medicago truncatula]	Proline transporter 1 OS=Oryza sativa subsp. japonica GN=PROT1 PE=2 SV=1	A0A072UPI2.1 PF01490.15;Aa_trans;	3847.GLYMA17G13460.2	Medicago truncatula transmembrane amino acid transporter family protein mRNA	| proline transporter 1 | Chr2:16656022-16658202 FORWARD LENGTH=442 | 201606	-	PB.6	1	FaBabeanB_3kb_HQ_transcript/10004	1532
PB.7.1	1	FaBabeanB_3kb_HQ_transcript/10005	FaBabeanB_3kb_HQ_transcript/10005	1527	AAACTGAACAATGCCAAGTTTTAGTGACACCAAACTATCCAAACCAATTCCTCACTAAAAACAAAACCTAGTAACTAAATTACACAGCGTGTTCTAATTTGTGATGAAGCAAAAAAATCTCAAAATTCTCATTACAACAACACTTACAGTGTTTATGATGCTATCATTCTTTTGTTGCACAAACGTTGCAATTAGCACAACCAACAACCTCAATCCACTGATCCTAATACCAGGTAACGGAGGAAACCAACTAGAAGCAAAACTAACCACACAATACAAACCTTCTACCTTAATCTGTGATCCATGGTACCCTCCTTTCAAGAAGAAAAATGGATGGTTCAGACTATGGTTTGATACATCCGTTTTACTTGCTCCTTTCACAAAATGTTTTGCTTCTCG…	- symbol:AT1G27480 "AT1G27480" species:3702 "Arabidopsis thaliana" [GO:0004607 "phosphatidylcholine-sterol O-acyltransferase activity" evidence=ISS] [GO:0005576 "extracellular region" evidence=ISM] [GO:0006629 "lipid metabolic process" evidence=IEA;ISS] [GO:0008374 "O-acyltransferase activity" evidence=IEA] [GO:0016021 "integral component of membrane" evidence=IEA] [GO:0005773 "vacuole" evidence=…	lecithin-cholesterol acyltransferase-like 1 [Medicago truncatula] <KEH35834.1 lecithin:cholesterol acyltransferase family protein [Medicago truncatula]	Lecithin-cholesterol acyltransferase-like 1 OS=Arabidopsis thaliana GN=LCAT1 PE=2 SV=1	A0A072V1F9.1 PF02450.12;LCAT;	3847.GLYMA06G05040.1	Medicago truncatula lecithin:cholesterol acyltransferase family protein mRNA	| alpha/beta-Hydrolases superfamily protein | Chr1:9544607-9546168 FORWARD LENGTH=432 | 201606	-	PB.7	1	FaBabeanB_3kb_HQ_transcript/10005	1527
PB.8.1	1	FaBabeanB_3kb_HQ_transcript/10006	FaBabeanB_3kb_HQ_transcript/10006	1538	GACCACCGAAAGAAGCACGATTGAAAAAAGCTCAAAATCACTTAAACTGCGTTTGAATTTCTCTCCATCGTCGTTATCAAAGTGCAAAATGTTAGTTTTTGTTTGGTGTGTAATAAACTAAGAGGTTTTGCACCGTGCGCATGATAGCCTTAACGTAACACCGTTGCCGCCGTTAAACGGTTTTGGAGTAATGGAGCCTGTACTCGAGCAGTTCAAAGCTTTTGCTAAATCCGGTCATGACATTTTCGACGGCGTTTTCCGTCGCCGTAATCCGTTTGAAATCCTTAAACGTTTACAAAGAGAAGCTTTCTCAGATCTTATGAAACTCAGAGACAGACAAGAAAAGATTGAGAGGATGCTTTCGTTCTATAAATCATCAAAAGGAGGTCCTTTTCAGGA…	- symbol:AT1G11320 "AT1G11320" species:3702 "Arabidopsis thaliana" [GO:0003674 "molecular_function" evidence=ND] [GO:0008150 "biological_process" evidence=ND] [GO:0005739 "mitochondrion" evidence=IDA] [GO:0009536 "plastid" evidence=IDA] TAIR:locus:2202134 EMBL:CP002684 Proteomes:UP000006548 GO:GO:0005739 GO:GO:0009536 EMBL:AC007259 EMBL:BT005740 EMBL:BT006093 EMBL:AK228636 PIR:C86247 RefSeq:NP_17…	uncharacterized protein LOC11432141 isoform X1 [Medicago truncatula] <KEH36258.1 hypothetical protein MTR_3g114130 [Medicago truncatula]	.	.	3847.GLYMA04G02470.1	Medicago truncatula hypothetical protein mRNA	| GDSL esterase/lipase | Chr1:3807241-3808728 FORWARD LENGTH=424 | 201606	-	PB.8	1	FaBabeanB_3kb_HQ_transcript/10006	1538
PB.9.1	1	FaBabeanB_3kb_HQ_transcript/10007	FaBabeanB_3kb_HQ_transcript/10007	1526	AAGCAATTACAACAACAAAAAGTTGAGAACAATACCAGGGGAGAAACGGCTTATTGTGACGGCGACGCTGGCGGTTGAAGCTGCAACAACAACAAGGATAACATTTAGCCACCACCACCACCTCCGGTAACAACAATGGGAATAGGAGGCGGTGAGACTAGTGATCCAAACAAGGTTCATGATGATTCTGTCGAAGTTCCAGATACTGCACATCAAATTAGCAGCGATTCATGGCTTCAAGTGGCATTTGTGTTGACCAATGGAGTCAACAGTGCTTTTGTCCTCGGATATTCCGGGACTGTCATGGTTCCCCTGGGTTGGGTAGGGGGTGTAGTTGGTCTCATTCTTGCTGCGTTGGTATCACTTTATGCTAATGCTCTTATTGCTAATATCCATGAG…	- symbol:GLYMA_18G031300 "Uncharacterized protein" species:3847 "Glycine max" [GO:0003333 "amino acid transmembrane transport" evidence=IBA] [GO:0005886 "plasma membrane" evidence=IBA] [GO:0015171 "amino acid transmembrane transporter activity" evidence=IBA] GO:GO:0016021 GO:GO:0005886 Proteomes:UP000008827 GO:GO:0015171 eggNOG:KOG1303 eggNOG:COG0814 InterPro:IPR013057 Pfam:PF01490 GO:GO:0003333 …	hypothetical protein TSUD_151250 [Trifolium subterraneum]	Proline transporter 2 OS=Arabidopsis thaliana GN=PROT2 PE=1 SV=1	I1LMM0.1 PF01490.15;Aa_trans;	3847.GLYMA18G03530.1	PREDICTED: Cicer arietinum proline transporter 1-like (LOC101507200), mRNA	| proline transporter 2 | Chr3:20695786-20698157 FORWARD LENGTH=439 | 201606	-	PB.9	1	FaBabeanB_3kb_HQ_transcript/10007	1526
PB.10.1	1	FaBabeanB_3kb_HQ_transcript/10008	FaBabeanB_3kb_HQ_transcript/10008	1539	GGCGTGCCACCTCACACAACAATGCTGGAGCGCCTCTTCGGATCCCGCTTCCTCCGTCAGATGCAGCGCGCTTTCCGACGTGGCATCCTCACCTTCCTCTGCCTCGTCCTCACCGTCGTCGTCCTCCGTGGCACCATCGGAGCTGGTAAATTCGGTACTCCCGAACAAGACCTCAACGAGATCCAACAATTCTACTCGCGTGGCCGGCGCGTGGAGCCTCGACGCGTTCTCGAAGAAGTTCAATCCACTGAAACCACCACCGACAACAGCAACAACTACGCAACTTTCGATATTTCGAAGATCCTCAAAGACGAAGATGGAGATGATGACAAGCGCGATCCGAATGTTCCTTATACGCTTGGACCGAAAATCTCCGATTGGGATGAACAACGATCGTTG…	- symbol:XT2 "AT4G02500" species:3702 "Arabidopsis thaliana" [GO:0000139 "Golgi membrane" evidence=IEA] [GO:0005794 "Golgi apparatus" evidence=ISM;IDA] [GO:0016021 "integral component of membrane" evidence=IEA] [GO:0016740 "transferase activity" evidence=ISS] [GO:0016757 "transferase activity, transferring glycosyl groups" evidence=ISS] [GO:0016758 "transferase activity, transferring hexosyl grou…	hypothetical protein TSUD_197860 [Trifolium subterraneum]	Xyloglucan 6-xylosyltransferase 2 OS=Arabidopsis thaliana GN=XXT2 PE=1 SV=1	A0A072U4W6.1 PF05637.9;Glyco_transf_34;	3847.GLYMA09G05010.1	Medicago truncatula xyloglucan xylosyltransferase mRNA	| UDP-xylosyltransferase 2 | Chr4:1101638-1103345 FORWARD LENGTH=461 | 201606	-	PB.10	1	FaBabeanB_3kb_HQ_transcript/10008	1539
PB.11.1	1	FaBabeanB_3kb_HQ_transcript/10009	FaBabeanB_3kb_HQ_transcript/10009	1536	ATTCCGTTAAAGATGACAAAAATTATATAAAACTCTCACTGCATTATTTATAGAGTCAAAATTGACAAATACTCCTATATCCCAAATACTAAACTATTTTTGGTACACCAAATAAAATCCTTATCAACAAACTCACTCGACCCTTCATTTTTAGTATAACGGACTAACGTCACTCAAATGGCCATGGTTTCATTCTCCAACATTTCAACACCATTCTTCTCTCATCACACTCACACTCACACTCACACCAACTTCTATAGCCATTCCTCTTTCCCAACCCGCCATGAAGTTTTCACATTCTTCTCTTCCAAGCTCAACCATTCCTCTGTTTATAATGCACCCATTATCACGCACAACAATCTCCGTCATTCCTCGGTTTCCAAAGCTTTCTCATCTGGA…	- symbol:RER4 "AT5G12470" species:3702 "Arabidopsis thaliana" [GO:0003674 "molecular_function" evidence=ND] [GO:0007275 "multicellular organism development" evidence=IEA] [GO:0009507 "chloroplast" evidence=ISM;IDA] [GO:0016021 "integral component of membrane" evidence=IEA] [GO:0009706 "chloroplast inner membrane" evidence=IDA] [GO:0009941 "chloroplast envelope" evidence=IDA] [GO:0005739 "mitochon…	protein RETICULATA-RELATED 4, chloroplastic [Medicago truncatula] <KEH33261.1 DUF3411 domain protein [Medicago truncatula]	Protein RETICULATA-RELATED 4, chloroplastic OS=Arabidopsis thaliana GN=RER4 PE=2 SV=1	A0A072UV54.1 PF11891.5;DUF3411;	3847.GLYMA11G16260.1	Medicago truncatula DUF3411 domain protein partial mRNA	| UvrABC system C protein%2C putative (DUF3411) | Chr5:4044950-4047290 REVERSE LENGTH=386 | 201606	-	PB.11	1	FaBabeanB_3kb_HQ_transcript/10009	1536
PB.12.1	1	FaBabeanB_3kb_HQ_transcript/10010	FaBabeanB_3kb_HQ_transcript/10010	1538	AATAAAAAAAAACGGCTCAACGAAATATCAAACGAAATCGTTCATGGGTTCTCTCGATACACCAATCAGCGCGGAAAACGGTTCCGCACACGCCACCGGCCACGGCAAATCGCCGTTGACTGATGGCGGTACACGCGCCGCGCCGGCAGATTCTGTGCCGGAGTTTGAACCGTCGAAGCGGCGGAGATCGTCTATGCTTCCCTTGGAGGTTGGGACGCGTGTGATGTGCCGTTGGAGGGACGGGAAGTATCATCCTGTCAAAGTCATAGAACGCCGCAGAGTCCATGGCTGTGGACCTAACGATTATGAGTATTACGTTCACTATACTGAGTTTAATAGGAGGCTTGATGAGTGGGTGAAGCTCGACCAGCTTGATCTTGATTCTGTGGAGGCAGTTGT…	- symbol:HAM2 "AT5G09740" species:3702 "Arabidopsis thaliana" [GO:0003676 "nucleic acid binding" evidence=ISS] [GO:0005634 "nucleus" evidence=ISM;IDA] [GO:0006351 "transcription, DNA-templated" evidence=IEA] [GO:0006355 "regulation of transcription, DNA-templated" evidence=IEA] [GO:0008270 "zinc ion binding" evidence=ISS] [GO:0016573 "histone acetylation" evidence=IEA] [GO:0046872 "metal ion bind…	histone acetyltransferase of the MYST family 2 [Medicago truncatula] <AES68391.2 MYST-like histone acetyltransferase, putative [Medicago truncatula]	Histone acetyltransferase of the MYST family 2 OS=Arabidopsis thaliana GN=HAM2 PE=1 SV=1	A0A0D3EGP2.1 PF01853.15;MOZ_SAS;	3847.GLYMA04G16180.1	Medicago truncatula MYST-like histone acetyltransferase, putative mRNA	| histone acetyltransferase of the MYST family 2 | Chr5:3022141-3024711 REVERSE LENGTH=445 | 201606	-	PB.12	1	FaBabeanB_3kb_HQ_transcript/10010	1538
PB.13.1	1	FaBabeanB_3kb_HQ_transcript/10011	FaBabeanB_3kb_HQ_transcript/10011	1590	AAAGAAATAAAACTAATTTATAAAGCTTTGTTAGAGAAAAATAATCAGAACTCTAAATAGACAGCAAAGTCTGAAAAATCAACAAAACAAGAGTCTCCATCTTCAATCCAAAAAAGTATGTTTTAATTTATCAGTGTGAAGTTTTTGTGCCCTAAAATAAATCAATTCTCATCATGAACAGAGGAAATTTAGGTCATGGTCTTAAACTCTCTGTTCCTGCAACTGATCAAGTTGCTTTTGCAAAGTTTCTGACTGAAAGTGGAACGTTTAAGGATGGAGATCTGCTTGTTAACAGAGATGGAGTTCGAATTGTTTCTCAGTCTGAAGTTGAAGCTCCACCACCAATCAAGGCAACAGACAACCAGTTAAGTTTGGCGGACATCGACATAGTGAAAGTTG…	- symbol:GLYMA_17G052400 "Mitogen-activated protein kinase kinase MAPKK2" species:3847 "Glycine max" [GO:0004702 "signal transducer, downstream of receptor, with serine/threonine kinase activity" evidence=IBA] [GO:0005737 "cytoplasm" evidence=IBA] InterPro:IPR000719 InterPro:IPR008271 InterPro:IPR017441 Pfam:PF00069 PROSITE:PS00107 PROSITE:PS00108 PROSITE:PS50011 SMART:SM00220 InterPro:IPR011009 …	mitogen-activated protein kinase kinase 2 [Medicago truncatula] <KEH32479.1 MAP kinase kinase [Medicago truncatula]	Mitogen-activated protein kinase kinase 2 OS=Arabidopsis thaliana GN=MKK2 PE=1 SV=2	A0A072URQ3.1 PF00069.22;Pkinase;	3847.GLYMA13G16650.5	Medicago sativa subsp. x varia mRNA for MAP kinase kinase (PRK gene)	| MAP kinase kinase 2 | Chr4:14593299-14595241 REVERSE LENGTH=363 | 201606	-	PB.13	1	FaBabeanB_3kb_HQ_transcript/10011	1590
PB.14.1	1	FaBabeanB_3kb_HQ_transcript/10013	FaBabeanB_3kb_HQ_transcript/10013	1539	AAACAAAATGTCACATAAAGAGCTGTTTGTCACGGTTCTGATTAAATTAATCAATTAATCAATTAATCACATTTACTCTTCCAAACCTTCAAGTTAAGCGCGTTTTGGAATTGCTTCTTACGCAATCTACCGTCTTCATATATTTGAACCATAGAATCGATTCTACGGTAACAACGCCGGTGATTCATATTCATCCAAAAATGGCGGAAGAAATTAGGCAAAACGACGTCGCTTCATCTTCCAAATCTAGAAGCTTCTGGTCTTCACTCCGTTGGATTCCCACTTCCACCGATCACATCATCGCCGCCGAGAAACGCCTTCTCTCCATTATCAAGACTGGGTATGTTCAAGAGCGTGTTAATATAGGCTCTGGACCTCCTGGGTCCAAAGTAAGATGGT…	- symbol:GLYMA_04G026500 "Uncharacterized protein" species:3847 "Glycine max" [GO:0052689 "carboxylic ester hydrolase activity" evidence=IBA] InterPro:IPR000639 PRINTS:PR00412 Pfam:PF00561 InterPro:IPR000073 InterPro:IPR029058 GO:GO:0003824 Proteomes:UP000008827 Gene3D:3.40.50.1820 SUPFAM:SSF53474 PRINTS:PR00111 eggNOG:KOG4409 eggNOG:COG0596 OMA:GWSPFQV OrthoDB:EOG09360E3I EMBL:CM000837 RefSeq:XP…	PREDICTED: probable 1-acylglycerol-3-phosphate O-acyltransferase isoform X2 [Cicer arietinum]	Probable 1-acylglycerol-3-phosphate O-acyltransferase OS=Oryza sativa subsp. japonica GN=Os09g0520200 PE=3 SV=3	G7J4P3.1 PF00561.17;Abhydrolase_1;	3847.GLYMA04G02900.1	PREDICTED: Cicer arietinum probable 1-acylglycerol-3-phosphate O-acyltransferase (LOC101512215), transcript variant X2, mRNA	| alpha/beta-Hydrolases superfamily protein | Chr4:12539871-12542210 FORWARD LENGTH=418 | 201606	-	PB.14	1	FaBabeanB_3kb_HQ_transcript/10013	1539
PB.15.1	1	FaBabeanB_3kb_HQ_transcript/10014	FaBabeanB_3kb_HQ_transcript/10014	1532	ACTCAAACCCCATCATTGCCATCACTAAAATTACTTCCCACTCTTTCTTTCTTCACCAACATGTCTCATTCACACTATTCTTTGGTCCAAAAGTTAAACCATGTGTTTTAATATTGAGCGTGAAAAAAAAAACACTAGAGATAAAAAGAAAGTTGTGATTAGGTGTTTGTAAAAGGAACTAGCTATCTTATAGTGCAAAGTTCAAAGGTTTATTTGGATTTGGTGTGTAATGGGAAATTGTTGGTATAGGGAATCATCAGACTATAGAGTCTCATCCAATGCAAAACCAGAACAAAACCAGGTGGCAACGAAAGAAAGATACGAACATGATGATAGTAAGTTACCATCAAATCCTAAAGAAGTTGAAGATCTTCGACGCGATTCAGCTGCAAATCCATT…	- symbol:AT5G56460 "AT5G56460" species:3702 "Arabidopsis thaliana" [GO:0005524 "ATP binding" evidence=IEA] [GO:0005886 "plasma membrane" evidence=ISM;IDA] [GO:0006952 "defense response" evidence=IEA] [GO:0016301 "kinase activity" evidence=ISS] [GO:0009506 "plasmodesma" evidence=IDA] [GO:0004675 "transmembrane receptor protein serine/threonine kinase activity" evidence=IBA] InterPro:IPR000719 Inte…	PREDICTED: probable receptor-like protein kinase At5g56460 [Cicer arietinum]	Probable serine/threonine-protein kinase PBL16 OS=Arabidopsis thaliana GN=PBL16 PE=1 SV=1	I1K479.2 PF07714.14;Pkinase_Tyr;	3847.GLYMA08G13150.1	Medicago truncatula receptor Serine/Threonine kinase mRNA	| Protein kinase superfamily protein | Chr5:22865509-22867866 FORWARD LENGTH=408 | 201606	-	PB.15	1	FaBabeanB_3kb_HQ_transcript/10014	1532
PB.16.1	1	FaBabeanB_3kb_HQ_transcript/10015	FaBabeanB_3kb_HQ_transcript/10015	1551	AATACATATTATGCAGCTCTATAACAACATCCCCTGCTGCACACACTCCCTCTTCAGATTGTTACGCTTTTCTAATCCTTTCCACACCCCCTCTTTCCCCAAACCTCTCATTTCCACCGTCGCCATGTCCACCGTTTCCACCGAGACTCCGCCTTTGCAGGTTTCAAAGCGGTTAGAGAGGTTCAAAACAACAATTTTCACCCAGATGAGTATGCTTGCCATTAAACATGGAGCCATAAACCTTGGTCAGGGTTTTCCCAATTTCGATGGTCCGGATTTTGTAAAGGAAGCAGCAATTCAGGCAATCAGAGATGGGAATAATCAGTATGCAAGGGGTTATGGAGTTCCAGACCTCAACATTGCCATTGCTGAGAGGTTCAAGAAAGATACTGGACTAGT…	- symbol:AT1G77670 species:3702 "Arabidopsis thaliana" [GO:0005737 "cytoplasm" evidence=ISM] [GO:0008483 "transaminase activity" evidence=IEA;ISS] [GO:0009058 "biosynthetic process" evidence=IEA] [GO:0030170 "pyridoxal phosphate binding" evidence=IEA] [GO:0009507 "chloroplast" evidence=IDA] InterPro:IPR004839 InterPro:IPR015421 InterPro:IPR015422 Pfam:PF00155 InterPro:IPR015424 TAIR:locus:2204660…	uncharacterized protein LOC11411394 [Medicago truncatula] <AES71323.2 aspartate aminotransferase family protein [Medicago truncatula]	Probable N-succinyldiaminopimelate aminotransferase DapC OS=Mycobacterium tuberculosis (strain CDC 1551 / Oshkosh) GN=dapC PE=1 SV=1	I1KA75.1 PF00155.18;Aminotran_1_2;	3847.GLYMA06G11640.1	Medicago truncatula aspartate aminotransferase family protein mRNA	| Pyridoxal phosphate (PLP)-dependent transferases superfamily protein | Chr1:29189043-29190901 REVERSE LENGTH=440 | 201606	-	PB.16	1	FaBabeanB_3kb_HQ_transcript/10015	1551
PB.17.1	1	FaBabeanB_3kb_HQ_transcript/10016	FaBabeanB_3kb_HQ_transcript/10016	1540	GTTGCTGCAATAATCAAAGAACACACAGTCTTCGTTTTCTAGGGTTTTGCTTCTCCAATGGCCGCTTCTTCTCTTCTCAGATCCGCGGTCGTTTCTTCACATTACTCCTCCGATCGCTCTCAGGTACTTCGCAATGCCTCAAGTGTTAGTTCAAATTCTATGAGGTTACAAAGCAGCATATTTGGAACTTCATTTCCATGTGATCCATTAGTCTTACAGAACTGCAATGCCCGGGGCATTCAGCCTATCAGCGCTACAGCAACGGAAATCCCTCTCCCTGTGCAAAAATCAAGCAGCACTGAGAAGACAAGAGTTGGAATAAATGGTTTTGGTAGAATTGGAAGGTTGGTGTTACGTGTAGCTACTTCACGGGATGATATTGATGTTGTTGCAATTAAT…	- symbol:GAPCP-1 "AT1G79530" species:3702 "Arabidopsis thaliana" [GO:0006006 "glucose metabolic process" evidence=IEA] [GO:0006096 "glycolytic process" evidence=IEA;ISS] [GO:0009507 "chloroplast" evidence=ISM] [GO:0009570 "chloroplast stroma" evidence=IEA] [GO:0050661 "NADP binding" evidence=IEA] [GO:0051287 "NAD binding" evidence=IEA] [GO:0055114 "oxidation-reduction process" evidence=IEA] [GO:0…	glyceraldehyde-3-phosphate dehydrogenase cytosolic-like [Trifolium pratense]	Glyceraldehyde-3-phosphate dehydrogenase GAPCP1, chloroplastic OS=Arabidopsis thaliana GN=GAPCP1 PE=1 SV=1	W5GGA7.1 PF02800.17;Gp_dh_C;	3847.GLYMA03G22790.1	Medicago truncatula glyceraldehyde-3-phosphate dehydrogenase mRNA	| glyceraldehyde-3-phosphate dehydrogenase of plastid 1 | Chr1:29916232-29919088 REVERSE LENGTH=422 | 201606	-	PB.17	1	FaBabeanB_3kb_HQ_transcript/10016	1540
PB.18.1	1	FaBabeanB_3kb_HQ_transcript/10018	FaBabeanB_3kb_HQ_transcript/10018	1527	ACCAGAAAGAATAACAACTAGGGTTTTCTGTTACTGTAACTCACTGAGTCTATAATTCGTGTGCCGTGCGAGATTGCTAGGGTTTCGAATCTCGCCGCACAAACCATGACGACGGTGGTTCCAACCTCAGAAGAAGATGCCGCTCTCTCCGTCGTCCGATTTGCTTCCGAGCTTGCCTGGGCTGACGCCGGTCCCGAGGTTGCTGAGCCGCAAGTTAGCAGGCTCTGTATGGAGGCTGAAGAATTCATTGTTATGGGAAAGTGGTTGGAGCTAGCATCATTGATGATTACTTCTGCTGAATTGATTTTCTCGAAGGTTTCTGAAAAAGACGTAGAGTCTATCTTCACTATTATCTGCAATCTTGTTACGAAGACTGAGAATCCAGATGAAGTGATGGAG…	- symbol:GLYMA_13G055200 "Eukaryotic translation initiation factor 3 subunit M" species:3847 "Glycine max" [GO:0002183 "cytoplasmic translational initiation" evidence=IBA] [GO:0005852 "eukaryotic translation initiation factor 3 complex" evidence=IBA] HAMAP:MF_03012 InterPro:IPR000717 InterPro:IPR016024 InterPro:IPR027528 Pfam:PF01399 SMART:SM00088 SUPFAM:SSF48371 GO:GO:0006446 Gene3D:1.10.10.10 I…	eukaryotic translation initiation factor 3 subunit M isoform X2 [Medicago truncatula] <KEH25071.1 eukaryotic translation initiation factor 3 subunit M [Medicago truncatula]	Eukaryotic translation initiation factor 3 subunit M OS=Dictyostelium discoideum GN=eif3m PE=1 SV=1	A0A072UCP1.1 PF01399.24;PCI;	3847.GLYMA13G06410.1	Medicago truncatula eukaryotic translation initiation factor 3 subunit M mRNA	| Proteasome component (PCI) domain protein | Chr5:5079579-5081929 FORWARD LENGTH=413 | 201606	-	PB.18	1	FaBabeanB_3kb_HQ_transcript/10018	1527
PB.19.1	1	FaBabeanB_3kb_HQ_transcript/10019	FaBabeanB_3kb_HQ_transcript/10019	1488	GGATCTCTATCTATATATAACCTTTGTTACAGCTTCGCAATATATATCTGAAAATGGGGTTAAGTATACTGTTTGCTGTGTTCTTCCTATCTTGTGTAAACCTTGTGGAACTCAAAGACTCATCATCACCTTCTTGTGCTTTTCCTGCTATCTACAACTTTGGAGACTCTAACTCTGACACTGGAGGCATATCAGCCGCATTTGTACCAATTCCTGCACCATACGGGGAAGGCTTTTTTTCATAAACCTTTTGGAAGAGACAGTGATGGTCGTGTCATTCTTGATTTCATAGCTGAGAAGGCTAACTTGCCATATTTAAGTGCTTATCTCAACTCACTTGGAACCAATTATAGACATGGAGCAAACTTTGCAACTGGTGGATCTACTATTAGGAAGCAG…	- symbol:AT5G14450 "AT5G14450" species:3702 "Arabidopsis thaliana" [GO:0005576 "extracellular region" evidence=ISM;IEA] [GO:0016042 "lipid catabolic process" evidence=IEA] [GO:0016788 "hydrolase activity, acting on ester bonds" evidence=IEA] [GO:0052689 "carboxylic ester hydrolase activity" evidence=ISS] [GO:0009505 "plant-type cell wall" evidence=IDA] [GO:0009506 "plasmodesma" evidence=IDA] Inte…	GDSL esterase/lipase At5g14450 [Medicago truncatula] <KEH22102.1 GDSL-like lipase/acylhydrolase [Medicago truncatula]	GDSL esterase/lipase At5g14450 OS=Arabidopsis thaliana GN=At5g14450 PE=2 SV=1	B9GIK2.1 PF00657.19;Lipase_GDSL;	3847.GLYMA16G07450.1	Medicago truncatula GDSL-like lipase/acylhydrolase mRNA	| GDSL-like Lipase/Acylhydrolase superfamily protein | Chr5:4658488-4660034 FORWARD LENGTH=389 | 201606	-	PB.19	1	FaBabeanB_3kb_HQ_transcript/10019	1488
PB.20.1	1	FaBabeanB_3kb_HQ_transcript/1002	FaBabeanB_3kb_HQ_transcript/1002	3303	GATTCTATACTCTCTTTTCCCCTTTTTACTTTCATCCTCTTACACTTTTCGTGATTCCACTCTCAGGCCGTTGAAACCTCTCCGATTCCGCGCCATTGCAGCACCGTCCTTGATTCTAACCTCTTCCTGCCATTTCGAAATTCCAATTCAACAGTTGATCTCAAATGTTAACATTGATCTAAGTAAAATCGAGATAAGTAGAAAAAACGCAGCTCGCATAGTTCAAACAAGTGAATTTTACAGGCATAAATGGGAGCTGTTGTGTTGCCTGATGTAGCAGCTTTGGGAGTTCTTAAACGGTATCCCTTTCTTCCGAGGCACCCTTTTGTCCGTGGGATAACTTCAACTTTGTCAAGAAGAAACAGAAAATTTTCCTTTGCTGACAAGAGGATCTTCAAA…	- symbol:AMY3 "AT1G69830" species:3702 "Arabidopsis thaliana" [GO:0004556 "alpha-amylase activity" evidence=ISS;IMP;IDA] [GO:0005509 "calcium ion binding" evidence=IEA] [GO:0005576 "extracellular region" evidence=ISM] [GO:0103025 "alpha-amylase activity (releasing maltohexaose)" evidence=IEA] [GO:0009507 "chloroplast" evidence=IDA] [GO:0005983 "starch catabolic process" evidence=TAS] [GO:0009570 …	uncharacterized protein LOC11414836 [Medicago truncatula] <XP_024626024.1 uncharacterized protein LOC11414836 [Medicago truncatula] <AES77651.2 alpha amylase domain protein [Medicago truncatula]	Alpha-amylase 3, chloroplastic OS=Arabidopsis thaliana GN=AMY3 PE=1 SV=1	B9IK70.2 PF00128.21;Alpha-amylase;	3847.GLYMA08G26861.1	Medicago truncatula alpha amylase domain protein mRNA	| alpha-amylase-like 3 | Chr1:26288518-26293003 REVERSE LENGTH=887 | 201606	-	PB.20	1	FaBabeanB_3kb_HQ_transcript/1002	3303
PB.21.1	1	FaBabeanB_3kb_HQ_transcript/10020	FaBabeanB_3kb_HQ_transcript/10020	1555	CTCCCAACAAAATGTGTGACCTTTTCATTTCTAATATTCGAACACGCACTTATTCTTAATCTCAACTCTGCAAAATCGAAGGCGGAAGCATACAAATCAGCATCTTCTTCAATAAAGTGTCGACCTCACAGTGTCGGTGTCGTGTTTCTGGTGTCTGTGCTTCTTAGTAAATTACAATACATAGCAATGATCGATTCTATGGTTTCCTTTAACCCTCCCAAAACCCTCCACACAAAAATTTCACTTTCCCCATCACTCATTACCTCTACAACCAGAATCACTTTCAGACCAAACAAATTCAGAATCGCAACCATTCGCGCTTCATCATTGCGAAAAGAAACCGAACAACAACCTTCTTTTGGAGACACTCTCCTCAACAGCACTCGCAAACACCAAGTT…	- symbol:GLYMA_14G178900 "Uncharacterized protein" species:3847 "Glycine max" [GO:0004638 "phosphoribosylaminoimidazole carboxylase activity" evidence=IBA] [GO:0004639 "phosphoribosylaminoimidazolesuccinocarboxamide synthase activity" evidence=IBA] [GO:0006189 "'de novo' IMP biosynthetic process" evidence=IBA] [GO:0009570 "chloroplast stroma" evidence=IBA] [GO:0046084 "adenine biosynthetic proces…	hypothetical protein TSUD_288940 [Trifolium subterraneum]	Phosphoribosylaminoimidazole-succinocarboxamide synthase, chloroplastic (Fragment) OS=Vigna aconitifolia GN=PUR7 PE=2 SV=1	I1JGX0.1 PF01259.15;SAICAR_synt;	3847.GLYMA14G35690.1	PREDICTED: Cicer arietinum phosphoribosylaminoimidazole-succinocarboxamide synthase, chloroplastic (LOC101503546), mRNA	| purin 7 | Chr3:7402696-7405273 REVERSE LENGTH=411 | 201606	-	PB.21	1	FaBabeanB_3kb_HQ_transcript/10020	1555
PB.22.1	1	FaBabeanB_3kb_HQ_transcript/10022	FaBabeanB_3kb_HQ_transcript/10022	1532	ATCGATAATGCTATACAAAAAAAAAAAACACTTGGTTGAGGAGATTTTGTGTGATAACAAAAACCGTTTTCTTTAATTTTAATCTGAAATTTATTCAGAGTAATGGGAACTCAATAGCAGAAATCAATGGCATCCCTATGTATGAATTCATCACTACCACTCTCACCATCCTCTCTTTCTTCTCCTTCTTCGTCTCTTTTGCCGCTTGATAACACTAACAACAATCATAGCCTTAGAACAACTCCGACTACCTTGAAACCTATTGTTGTTAGTGGAAACCCTCCCACTTTTGTTTCCGCTCCTGGTCGGACTATTCTCGCTGTTGGTGATCTTCATGGAGATCTTAAGCAAGCTAGATCTGCACTTGAAATGGCTGGTGTGTTGAGCTCTGACGGTCAA…	- symbol:SLP1 "AT1G07010" species:3702 "Arabidopsis thaliana" [GO:0004721 "phosphoprotein phosphatase activity" evidence=IEA] [GO:0004722 "protein serine/threonine phosphatase activity" evidence=ISS] [GO:0009507 "chloroplast" evidence=ISM;IDA] [GO:0016787 "hydrolase activity" evidence=IEA] [GO:0005777 "peroxisome" evidence=IDA] [GO:0016791 "phosphatase activity" evidence=IDA] [GO:0030145 "mangane…	shewanella-like protein phosphatase 1 isoform X1 [Medicago truncatula] <AES98792.1 calcineurin-like metallo-phosphoesterase superfamily protein [Medicago truncatula]	Shewanella-like protein phosphatase 1 OS=Arabidopsis thaliana GN=SLP1 PE=1 SV=1	G7KEE1.1 PF00149.25;Metallophos;	3847.GLYMA02G39710.1	PREDICTED: Cicer arietinum uncharacterized protein At1g18480 (LOC101496381), mRNA	| Calcineurin-like metallo-phosphoesterase superfamily protein | Chr1:2152949-2154968 FORWARD LENGTH=389 | 201606	-	PB.22	1	FaBabeanB_3kb_HQ_transcript/10022	1532
PB.23.1	1	FaBabeanB_3kb_HQ_transcript/10024	FaBabeanB_3kb_HQ_transcript/10024	1531	GAGTCGAGAAAAATCTAGACCCGGACTCGTAACTCAACTCGCCATTCTACAAGTCTTCAACATAAAACCCAAAGAAAACAAAACACCGCGCCGCAGTCACACTCTCAAACAAAATGGAGCCGTCGAAGCTGAAAGAACTAAAGCATTTCATCGAACAGTGCAAGTCCAATCCTTCAACTCTCTCCGATCCTTCGCTTTCGTTCTTCCGCGAATACCTCGAAAGTCTCGGCGCTGATCTTCCTGATTCTGCTTATTCCAAATCGAATCCTGTGGAGAGTGATGATGATATTGATGATGTTGAGGAAGAGGCAGTGAAGGTGGAGGAAGTAGAGGAAGATGAAATTATTGAATCTGATGTTGAGTTAGATGGTGAAACAGTGGAGCCTGATGATGATCCTC…	- symbol:TDX "tetraticopeptide domain-containing thioredoxin" species:3702 "Arabidopsis thaliana" [GO:0005737 "cytoplasm" evidence=ISM] [GO:0045454 "cell redox homeostasis" evidence=IEA] [GO:0046983 "protein dimerization activity" evidence=IEA] [GO:0055114 "oxidation-reduction process" evidence=IEA] [GO:0005515 "protein binding" evidence=IPI] [GO:0016671 "oxidoreductase activity, acting on a sulf…	hypothetical protein TSUD_185320 [Trifolium subterraneum]	TPR repeat-containing thioredoxin TDX OS=Arabidopsis thaliana GN=TDX PE=1 SV=1	A0A0D3A585.1 PF13432.3;TPR_16;	3847.GLYMA17G14280.1	Medicago truncatula Hsc70-interacting protein mRNA	| HSP70-interacting protein 1 | Chr4:11918236-11920671 FORWARD LENGTH=441 | 201606	-	PB.23	1	FaBabeanB_3kb_HQ_transcript/10024	1531
PB.24.1	1	FaBabeanB_3kb_HQ_transcript/10025	FaBabeanB_3kb_HQ_transcript/10025	1558	ACTATTATTCAAAATCTTAATTTACCTTAAACTTTTCATTCAATACTAATCCAAACTACTTTCCTTAAAAAGCACTGCCCTACGCAACGACGTCGTTTACTCGCGGGCATGGCATTGTAAGCAGTAACCGACGTCGTTGCGGCCGTTGCATTGGGTATCTGTCGATCGCCGTACCGGAGAACCGAAACCAGAAGAATCAGAACTGAAAAGTTCAAAAAAGCCTTCGAATGGCTCCACCCAAGTCTAGAGGAGCCACTCGGAGCAGCAACGCAAGGATTCTTCTCTTTTCCTTTCTCCTCGCTCTCCAATACGGCGCTCAACCTTTGATTTCCAAACGCTGCATCAGCCGTGAAGTTATTGTGACTTCATCCGTTTTGGCATGCGAGGCTGCAAAGGTTA…	- symbol:ROCK1 "AT5G65000" species:3702 "Arabidopsis thaliana" [GO:0000139 "Golgi membrane" evidence=IEA] [GO:0005338 "nucleotide-sugar transmembrane transporter activity" evidence=ISS] [GO:0005351 "carbohydrate:proton symporter activity" evidence=IEA] [GO:0008643 "carbohydrate transport" evidence=IEA] [GO:0009507 "chloroplast" evidence=ISM] [GO:0015780 "nucleotide-sugar transmembrane transport" …	CMP-sialic acid transporter 5 [Medicago truncatula] <KEH20839.1 UDP-galactose transporter [Medicago truncatula]	CMP-sialic acid transporter 5 OS=Arabidopsis thaliana GN=At5g65000 PE=2 SV=1	A0A072TTK2.1 PF04142.12;Nuc_sug_transp;	3847.GLYMA08G14431.1	PREDICTED: Cicer arietinum CMP-sialic acid transporter 5 (LOC101506649), mRNA	| Nucleotide-sugar transporter family protein | Chr5:25965123-25967307 REVERSE LENGTH=325 | 201606	-	PB.24	2	FaBabeanB_3kb_HQ_transcript/10025	1558
PB.24.2	1	FaBabeanB_3kb_HQ_transcript/12012	FaBabeanB_3kb_HQ_transcript/12012	1321	ATTCAATACTAATCCAAACTACTTTCCTTAAAAAGCACTGCCCTACGCAACGACGTCGTTTACTCGCGGGCATGGCATTGTAAGCAGTAACCGACGTCGTTGCGGCCGTTGCATTGGGTATCTGTCGATCGCCGTACCGGAGAACCGAAACCAGAAGAATCAGAACTGAAAAGTTCAAAAAAGCCTTCGAATGGCTCCACCCAAGTCTAGAGGAGCCACTCGGAGCAGCAACGCAAGGATTCTTCTCTTTTCCTTTCTCCTCGCTCTCCAATACGGCGCTCAACCTTTGATTTCCAAACGCTGCATCAGCCGTGAAGTTATTGTGACTTCATCCGTTTTGGCATGCGAGGCTGCAAAGGTTATATTTGCATTGTACTTCATGACAAAAGAAGGTAGTCT…	- symbol:ROCK1 "AT5G65000" species:3702 "Arabidopsis thaliana" [GO:0000139 "Golgi membrane" evidence=IEA] [GO:0005338 "nucleotide-sugar transmembrane transporter activity" evidence=ISS] [GO:0005351 "carbohydrate:proton symporter activity" evidence=IEA] [GO:0008643 "carbohydrate transport" evidence=IEA] [GO:0009507 "chloroplast" evidence=ISM] [GO:0015780 "nucleotide-sugar transmembrane transport" …	CMP-sialic acid transporter 5 [Medicago truncatula] <KEH20839.1 UDP-galactose transporter [Medicago truncatula]	CMP-sialic acid transporter 5 OS=Arabidopsis thaliana GN=At5g65000 PE=2 SV=1	A0A072TTK2.1 PF04142.12;Nuc_sug_transp;	3847.GLYMA08G14431.1	PREDICTED: Cicer arietinum CMP-sialic acid transporter 5 (LOC101506649), mRNA	| Nucleotide-sugar transporter family protein | Chr5:25965123-25967307 REVERSE LENGTH=325 | 201606	-	PB.24	2	FaBabeanB_3kb_HQ_transcript/10025	1558
PB.25.1	1	FaBabeanB_3kb_HQ_transcript/10027	FaBabeanB_3kb_HQ_transcript/10027	1540	AGAAGATATGGATCTACGAATAATAGCCTCGTAGACATCGCATCGGGAAATACGTCCTTGTAGTTGTTGTTGCACTTCGCTCCACATCCAACTCCAACCAAACCAAAAGCCACTTCACACTCCACTCTCATGCTAGTTTTCTAACTCTAACTGTCACTATTCCACTTGTTGGACCTTCTAACTCAGATCTGGTTCTTAATTATTCAATTTCAATTATCTGTAATTGGATTGGCGTAGATGGAGGGAAACTCCGGTGGTGGTGGTGGTGGTGGTGGTAGCGGCGGCGGTGGTGGTGGTGGTGCTGATGTGGAGCTTCTTTGCAAGACGTTACAGGTTGAGCACAAGCTGTTTTACTTCGATCTGAAAGAGAATCCTCGTGGTCGTTACCTGAAGATTTCT…	- symbol:PUR ALPHA-1 "AT2G32080" species:3702 "Arabidopsis thaliana" [GO:0003676 "nucleic acid binding" evidence=ISS] [GO:0003677 "DNA binding" evidence=IEA] [GO:0005634 "nucleus" evidence=ISM;IEA] [GO:0006351 "transcription, DNA-templated" evidence=IEA] [GO:0006355 "regulation of transcription, DNA-templated" evidence=IEA] [GO:0005737 "cytoplasm" evidence=IDA] [GO:0046686 "response to cadmium io…	hypothetical protein TSUD_59320 [Trifolium subterraneum]	Transcription factor Pur-alpha 1 OS=Arabidopsis thaliana GN=PURA1 PE=1 SV=2	A0A022QY24.1 PF04845.10;PurA;	3847.GLYMA07G35160.1	Medicago truncatula transcription factor Pur-alpha-like protein mRNA	| purin-rich alpha 1 | Chr2:13642716-13644036 REVERSE LENGTH=296 | 201606	-	PB.25	1	FaBabeanB_3kb_HQ_transcript/10027	1540
PB.26.1	1	FaBabeanB_3kb_HQ_transcript/10028	FaBabeanB_3kb_HQ_transcript/10028	1528	ATCCCTCACTGCTTCAGTTTCATTGATATCCATGGCATCAACCATTATCAGAGTGATTCCTACGCAACCCAGATTCATTGTGTATTGGAACAATTCTATTTCTAACAACACTACTTCTAGAATCTTCCATCCCCGTTGTAATCTTCGACATCCGCTTTCTATTATGGCGACTTCTCAAGACTCATCTTCAACCAAAACGGAGAGGGTGGTGATAAAGGGGAGGGTGCAAGGAGTATTTTACAGGAATTGGACGGTGGATAATGCCACGGAATTGGGGTTGAAGGGATGGGTTCGAAACCGGAGGGATGGTTCTGTGGAGGCTCTGTTCTCCGGTAGTTTTGATGCGGTGAAGGAAATGGAGCAGAGGTGTCGTCGCGGTCCGTCCGAAGCTGTTGTCAC…	- symbol:GLYMA_13G142500 "Uncharacterized protein" species:3847 "Glycine max" [GO:0003998 "acylphosphatase activity" evidence=IBA] InterPro:IPR020456 Pfam:PF00708 InterPro:IPR001792 Proteomes:UP000008827 eggNOG:KOG3360 eggNOG:ENOG41126ER KO:K01512 GO:GO:0003998 InterPro:IPR036046 InterPro:IPR017968 PANTHER:PTHR10029 SUPFAM:SSF54975 PROSITE:PS00151 PROSITE:PS51160 OrthoDB:EOG09360XCC EMBL:CM000846…	acylphosphatase [Trifolium pratense]	Acylphosphatase OS=Nitrobacter hamburgensis (strain DSM 10229 / NCIMB 13809 / X14) GN=acyP PE=3 SV=1	A0A072VL74.1 PF00708.15;Acylphosphatase;	3847.GLYMA13G20571.1	Medicago truncatula acylphosphatase mRNA	| acylphosphatase family | Chr5:825798-827020 REVERSE LENGTH=171 | 201606	-	PB.26	1	FaBabeanB_3kb_HQ_transcript/10028	1528
PB.27.1	1	FaBabeanB_3kb_HQ_transcript/10029	FaBabeanB_3kb_HQ_transcript/10029	1530	ACTAACGCCATCATGTCCACGCTACTTCCATCCTCTTTCATTTCTTCTTCTTCCATATCTCCGATCACTCCCCCTCTCACTCGCATCTCCCTCCGTAACGCCGCCGTCAAATGCAATAATGCTGTAGTCTCTTTGAACTCGGCGAACGGAATTCCATATCGTTCCCCTGAACTTTCAGCTAACGGTTCAACTTCGATTCCGAGTTTTCTTGTGGCGCCAAACACTCACATCCATGATCTCGTTAACAGAAATCGTCTTCGGATATTCTCCGGTACCGCCAATCCCGCACTCGCTCAGGAAATTGCATGCTATATGGGCCTGGATTTGGGCAAAATTAAGATAAAGCGTTTTGCCGATGGTGAGATATATGTCCAACTGCAAGAGAGTGTCAGAGGGTGT…	- symbol:PRS5 "AT2G44530" species:3702 "Arabidopsis thaliana" [GO:0000287 "magnesium ion binding" evidence=IEA] [GO:0004749 "ribose phosphate diphosphokinase activity" evidence=IEA;ISS] [GO:0005524 "ATP binding" evidence=IEA] [GO:0009116 "nucleoside metabolic process" evidence=IEA] [GO:0009156 "ribonucleoside monophosphate biosynthetic process" evidence=IEA] [GO:0009165 "nucleotide biosynthetic p…	ribose-phosphate pyrophosphokinase 1 isoform X1 [Medicago truncatula] <KEH17988.1 ribose-phosphate pyrophosphokinase [Medicago truncatula]	Ribose-phosphate pyrophosphokinase 1 OS=Spinacia oleracea GN=PRS1 PE=2 SV=1	A0A0D3F057.1 PF14572.3;Pribosyl_synth;	3847.GLYMA07G12660.1	Medicago truncatula ribose-phosphate pyrophosphokinase mRNA	| Phosphoribosyltransferase family protein | Chr2:18383732-18385974 FORWARD LENGTH=394 | 201606	-	PB.27	1	FaBabeanB_3kb_HQ_transcript/10029	1530
PB.28.1	1	FaBabeanB_3kb_HQ_transcript/10031	FaBabeanB_3kb_HQ_transcript/10031	1573	GTAATGTTCCATGCCCAAATTCGTATAATTTGACAGGCTTAACGCCCAAACCCTAATCCCCAAATTCTCTGTCTTTCTCCTCACTCCATCCCCAACAATGGGATCCTCAGCCATGGTTCTAGACCCTAAACCCGTCTCCGAACCGCCACCTTCCCTCCCCTCCACAAAATCCGACTACCTTTACACCGGAGACACAGCCTCCGACGAAGATGACCTCTACAGCCGTCTCAAATCTCTGCAACGACAACTCGAGTTCATCGACATCCAAGAGGAGTACGTAAAAGACGAACAGAAGAATCTCAAACGAGAGCTTCTTCGTGCGCAAGAAGAGGTTAAGAGGATCCAATCGGTTCCTCTCGTTATTGGTCAATTTATGGAGATGGTTGATCAGAACAACGG…	- symbol:GLYMA_11G200000 "Uncharacterized protein" species:3847 "Glycine max" [GO:0008540 "proteasome regulatory particle, base subcomplex" evidence=IBA] [GO:0017025 "TBP-class protein binding" evidence=IBA] [GO:0030433 "ubiquitin-dependent ERAD pathway" evidence=IBA] [GO:0031595 "nuclear proteasome complex" evidence=IBA] [GO:0031597 "cytosolic proteasome complex" evidence=IBA] [GO:0036402 "prote…	PREDICTED: 26S protease regulatory subunit 6B homolog [Glycine max] <KRG98107.1 hypothetical protein GLYMA_18G050900 [Glycine max]	26S proteasome regulatory subunit 6B homolog OS=Helianthus annuus PE=1 SV=1	A0A096QE22.1 PF00004.26;AAA;	3847.GLYMA18G05730.1	PREDICTED: Cicer arietinum 26S protease regulatory subunit 6B homolog (LOC101511669), transcript variant X2, mRNA	| regulatory particle triple-A ATPase 3 | Chr5:23569155-23571116 FORWARD LENGTH=408 | 201606	-	PB.28	1	FaBabeanB_3kb_HQ_transcript/10031	1573
PB.29.1	2	FaBabeanB_3kb_HQ_transcript/10033,FaBabeanB_3kb_HQ_transcript/13709	FaBabeanB_3kb_HQ_transcript/10033	1351	GCCGGTAATATGAAAATGGCGGGTTTGGCGGTTCCCAGTGCTACTGGTACATGCAGTAAGGTGAGACTATTTGGTGTTGCAGCGACGAGGAGGAGAGATGGGGTTTATGGAAGGAGTAGGAGAGTATCTATTAGAGTGGGTGGTGTGAAATGTAGTATTAGTGGAGATGTTGGTGATAGATCAGCCGTTAATCTTGGGACGGGAACACCTGTTAGGTCAACCAACATACTTGTCGTGGGAGCCACCGGCACTCTTGGAAGGCAGATTGTGAGAAGAGCACTCGACGAAGGTTACGACGTCAGGTGCCTTGTAAGGCCCAGACCCGCTCCTGCTGATTTCCTTCGTGATTGGGGAGCAACTGTTGTCAACGGCGACCTTAGTAAACCAGACACTATTCCC…	- symbol:HCF244 "high chlorophyll fluorescence phenotype 244" species:3702 "Arabidopsis thaliana" [GO:0009507 "chloroplast" evidence=ISM;IDA] [GO:0009534 "chloroplast thylakoid" evidence=IDA] [GO:0003743 "translation initiation factor activity" evidence=IMP] [GO:0010207 "photosystem II assembly" evidence=IMP] InterPro:IPR008030 TAIR:locus:2122083 Proteomes:UP000006548 GO:GO:0009507 EMBL:CP002687 …	PREDICTED: uncharacterized protein ycf39 [Cicer arietinum]	Uncharacterized protein ycf39 OS=Cyanophora paradoxa GN=ycf39 PE=3 SV=1	K7KS94.1 PF05368.10;NmrA;	3694.POPTR_0009s14500.1	Medicago truncatula NAD-dependent epimerase/dehydratase family protein mRNA	| NAD(P)-binding Rossmann-fold superfamily protein | Chr4:16771401-16773269 REVERSE LENGTH=395 | 201606	-	PB.29	1	FaBabeanB_3kb_HQ_transcript/10033	1351
PB.30.1	1	FaBabeanB_3kb_HQ_transcript/10034	FaBabeanB_3kb_HQ_transcript/10034	1534	ACTTCCATTCATACTCACAACTACCTACACCTACACCTAGATCCAATCCAACCTCTTCTCTGGGTTGAAGTTGAAGTGTTGATGTTCACTTTTGAAGGTTTGTAAACTGTGCTGATGATGGCTTCAGGTGGTGTTGCACCTGTTTGTGGTTTTATAGATAAGAATGCAAGTTTGGCTGGTGTTGAAAAGTTGCCTGAGGAAATGAATGACATGAAAATTAGAGATGATAAGGAAATGGAAGCTGCTACTGTGGTTGTAGATGGAAATGGGACTGAAACTGGACATATAATTGTCACTACCATTGGTGGTAAAAATGGCCAGCCAAAGCAGACGATAAGTTACATGGCCGAGCGCGTAGTTGGACATGGATCTTTCGGTGTAGTTTTTCAGGCGAAGTGT…	- symbol:SK 11 "AT5G26751" species:3702 "Arabidopsis thaliana" [GO:0004672 "protein kinase activity" evidence=ISS;IDA] [GO:0005524 "ATP binding" evidence=IEA] [GO:0005634 "nucleus" evidence=ISM] [GO:0006468 "protein phosphorylation" evidence=IEA;ISS] [GO:0009933 "meristem structural organization" evidence=IMP] [GO:0005829 "cytosol" evidence=IDA] [GO:0005515 "protein binding" evidence=IPI] [GO:000…	unknown [Medicago truncatula]	Glycogen synthase kinase-3 homolog MsK-3 OS=Medicago sativa GN=MSK-3 PE=2 SV=2	A0A0D3E175.1 PF00069.22;Pkinase;	3847.GLYMA02G01220.1	Medicago truncatula glycogen synthase kinase mRNA	| shaggy-related kinase 11 | Chr5:9399582-9401839 REVERSE LENGTH=405 | 201606	-	PB.30	1	FaBabeanB_3kb_HQ_transcript/10034	1534
PB.31.1	1	FaBabeanB_3kb_HQ_transcript/10035	FaBabeanB_3kb_HQ_transcript/10035	1533	ATGCATTGCGAGGGTTTTGTAATTTGCAAAGACACTCTGAAGATACTTCCTTCTTCCGCTGATAGACACCAATGGGGAGTACGGCGGCGGCGGAGAAGACCGAACAAGAGCTACGCCGCGAGATCGACGAGCTTCTTCGCCAACAGCGCGAGATAACCGAGAGGCTTCGAGATCCTCGTGGCCTTCGCAAAGGTGCCTTACCAGCTCCTGTTCTACGCAACAATGCTATTCGTCAACGTTCCTTTCTTCGTCCTGGCGTAGATAATAATGATTCTGAAGATCAACCTCCTGCTAAACGTAGACTTTCATCTGCTATTGTTAAGCTTGAGGAAGGGGAGTTGGTTGAAGATGCTGATGCTGTGAACACAAAGGATTCAACCTACAAAAGTGAAAATGGGA…	- symbol:pnn "pinin, desmosome associated protein" species:7955 "Danio rerio" [GO:0007155 "cell adhesion" evidence=IBA] [GO:0005911 "cell-cell junction" evidence=IBA] [GO:0071013 "catalytic step 2 spliceosome" evidence=IBA] [GO:0035145 "exon-exon junction complex" evidence=IBA] [GO:0014033 "neural crest cell differentiation" evidence=IMP] ZFIN:ZDB-GENE-060519-3 GO:GO:0014033 HOVERGEN:HBG053104 In…	pinin [Medicago truncatula] <ABN08431.1 Pinin/SDK/memA protein [Medicago truncatula] <AES63349.1 protein interaction regulator family protein [Medicago truncatula]	.	A2Q483.1 PF04696.10;Pinin_SDK_memA;	3847.GLYMA08G19640.1	Medicago truncatula protein interaction regulator family protein mRNA	| protein-protein interaction regulator family protein | Chr1:5228477-5231017 REVERSE LENGTH=423 | 201606	-	PB.31	1	FaBabeanB_3kb_HQ_transcript/10035	1533
PB.32.1	1	FaBabeanB_3kb_HQ_transcript/10036	FaBabeanB_3kb_HQ_transcript/10036	1537	AAAGCATATTCTGAATTTACATCACAAAACCCTAATTCCAGATCTAGTTTCTCTTATAATTTCTGCTTACAGTCACACCGGTTTGCGTACGTATCTGAATTATACACCTATTCTATCTTCCTTGCACACTCACGCTACCTCATCACGGTTACAACTTGTTTCATTTACCAGAATCATTCATTTCTCTGCAAATTAGGTTTTATATTATATACAATTTCTATTGTTTGATTTCCACAGTACATATGATGGCCGGCCAAAAGGATCAAAACAAATCTGGATGGATAGATAGAATAAGATCTGAAGGAGCCATTCCGTTTCTTGATCCTGCTAAGTGTTCAAATGGCTGGACTTCACCACCTGGAGATGCATTCATGGTTAGAGGTCCTGAGTATTTTACCA…	- symbol:AT1G06050 "AT1G06050" species:3702 "Arabidopsis thaliana" [GO:0003674 "molecular_function" evidence=ND] [GO:0005634 "nucleus" evidence=ISM] [GO:0008150 "biological_process" evidence=ND] TAIR:locus:2198866 EMBL:CP002684 Proteomes:UP000006548 GO:GO:0008289 InterPro:IPR009769 Pfam:PF07059 RefSeq:NP_563757.1 UniGene:At.43782 UniGene:At.73044 PaxDb:F4IBY8 DNASU:837114 EnsemblPlants:AT1G06050.…	hypothetical protein TSUD_88940 [Trifolium subterraneum]	Protein ENHANCED DISEASE RESISTANCE 2-like OS=Arabidopsis thaliana GN=EDR2L PE=2 SV=1	A0A072UKS8.1 PF07059.9;DUF1336;	3847.GLYMA12G05540.2	PREDICTED: Cicer arietinum protein ENHANCED DISEASE RESISTANCE 2-like (LOC101500033), mRNA	| ENHANCED DISEASE RESISTANCE-like protein (DUF1336) | Chr1:1830726-1831667 REVERSE LENGTH=313 | 201606	-	PB.32	1	FaBabeanB_3kb_HQ_transcript/10036	1537
PB.33.1	1	FaBabeanB_3kb_HQ_transcript/10037	FaBabeanB_3kb_HQ_transcript/10037	1544	ATTATATTAGTTTCTGTGGTGGTGGCGAAGCCGGCATTTTCTTCTCCTTGCTCAGCGAGACTGTGACTCATACTCAACGACGACGAGACTAACAACGTCTCCGTCAACAACCTTTCCTCCAATCTTCTCTCTCCTCCCACGTCATCTTTTTTTTATCTGCGATTCACTCTCAGAGAGAGACACACACCAAAGTTTCTGTCATCCACCTTTTCTCTCACGAGTCACGGCGGTTCATTAGTCCAGGCAGTCCAAAACTTTGTGAAAGAAAAAGAGAAAGAGGAAGATGAGTGGAGAAGGAAAGGTGGTGTGTGTGACAGGTGCTTCTGGTTATATTGCTTCATGGATTGTCAAGTTCCTCCTCCAACGTGGTTACACCGTCAGAGCCACTGTCCGTGATCC…	- symbol:AT1G51410 "AT1G51410" species:3702 "Arabidopsis thaliana" [GO:0050662 "coenzyme binding" evidence=IEA] [GO:0004022 "alcohol dehydrogenase (NAD) activity" evidence=ISS] [GO:0055114 "oxidation-reduction process" evidence=ISS] InterPro:IPR001509 Pfam:PF01370 TAIR:locus:2033904 EMBL:CP002684 Proteomes:UP000006548 eggNOG:COG0451 InterPro:IPR036291 SUPFAM:SSF51735 GO:GO:0004022 GO:GO:0050662 e…	cinnamoyl-CoA reductase 1 isoform X4 [Medicago truncatula] <AET03077.1 cinnamyl alcohol dehydrogenase [Medicago truncatula]	Cinnamoyl-CoA reductase 1 OS=Arabidopsis thaliana GN=CCR1 PE=1 SV=1	G7LEN2.1 PF01370.18;Epimerase;	3847.GLYMA12G02230.3	Medicago truncatula cinnamyl alcohol dehydrogenase mRNA	| NAD(P)-binding Rossmann-fold superfamily protein | Chr1:19059885-19061424 FORWARD LENGTH=325 | 201606	-	PB.33	1	FaBabeanB_3kb_HQ_transcript/10037	1544
PB.34.1	1	FaBabeanB_3kb_HQ_transcript/1004	FaBabeanB_3kb_HQ_transcript/1004	3330	TTACCAAATAACACCCACAATCACCTCTTCTTCTCTGATCCACATTCTCTCCCCAGTTAGAAACTTGTGTAAGCTAATTCTCCCATTCTCTTCTTTCAATTATTATCCTCACACAATGGTAGGATTGGAACTCATACCAATAGGTACAATTCTAACTGTGGTAACAAACCAAGTATTGAGAACAGCTCATGCTGCAGCCGATGTTCTTATCGGTAAAGAGAGTTTCAAGGCACTTTCGAAATATCTATTCGATATCGAGCCAGTACTAAAGGAGTTACAGCGTCAAGAACTGAATGATTCTCAACCTGCAAGATTTGCTCTAGAGTCCCTCGAAGCAGATGTTAAAAGAGCCAATACTTTGATCGCGAAATACAAGAATCGCGGCCGTTTCTACTTACT…	- symbol:K7KWS0 "Uncharacterized protein" species:3847 "Glycine max" [GO:0005634 "nucleus" evidence=IBA] [GO:0005737 "cytoplasm" evidence=IBA] InterPro:IPR016024 InterPro:IPR011989 Gene3D:1.25.10.10 SUPFAM:SSF48371 Proteomes:UP000008827 EnsemblPlants:GLYMA06G32756.1 Gramene:GLYMA06G32756.1 OrthoDB:EOG093701ZZ ExpressionAtlas:K7KWS0 Uniprot:K7KWS0	U-box domain-containing protein 44 [Medicago truncatula] <XP_024636933.1 U-box domain-containing protein 44 [Medicago truncatula] <XP_024636939.1 U-box domain-containing protein 44 [Medicago truncatula] <KEH42796.1 E3 ubiquitin ligase PUB14, putative [Medicago truncatula]	U-box domain-containing protein 44 OS=Arabidopsis thaliana GN=PUB44 PE=1 SV=1	A0A072VMF8.1 PF04564.12;U-box;	3847.GLYMA02G00371.1	Medicago truncatula E3 ubiquitin ligase PUB14, putative mRNA	| senescence-associated E3 ubiquitin ligase 1 | Chr1:7217812-7220609 FORWARD LENGTH=801 | 201606	-	PB.34	1	FaBabeanB_3kb_HQ_transcript/1004	3330
PB.35.1	1	FaBabeanB_3kb_HQ_transcript/10041	FaBabeanB_3kb_HQ_transcript/10041	1528	GCACCAAATCATCGCCTCTTAAAGCCTGATTCCCCTTCCAAGGTCTCCCACTTCTCTTCACCAAATCTCTTGCATTGCTTTGTTCTGGTAAAATCATAATCTCTACAAAAATGGTGACCGTGGAGGAGATTCGCAACGCTCAACGTTCCAATGGCCCTGCCGCCATCTTGGCTTTCGGCACAGCCACTCCTTCCAACTGCATAACGCAAGCTGAGTATCCTGATTACTACTTTCGCATCACCAACAGCGAGCACATGACTGACCTAAAAGAGAAATTTAAGCGCATGTGTGATAAATCGATGATAAAGAAACGTTACATGCACTTAACTGAGGATTTTTTGAAGGAGAATCCTAACATGTGTGAATTCATGGCACCATCACTGGATGTGAGGCAAGATA…	- symbol:CHS "Naringenin-chalcone synthase" species:3483 "Cannabis sativa" [GO:0009715 "chalcone biosynthetic process" evidence=IDA] [GO:0016210 "naringenin-chalcone synthase activity" evidence=IDA] [GO:0034081 "polyketide synthase complex" evidence=IDA] [GO:1901696 "cannabinoid biosynthetic process" evidence=NAS] InterPro:IPR011141 InterPro:IPR016039 InterPro:IPR018088 PIRSF:PIRSF000451 PROSITE:…	hypothetical protein TSUD_324920 [Trifolium subterraneum]	Chalcone synthase OS=Betula pendula GN=CHS PE=2 SV=2	G7KXB8.1 PF00195.16;Chal_sti_synt_N;	3847.GLYMA19G27930.1	Medicago truncatula chalcone and stilbene synthase family protein mRNA	| Chalcone and stilbene synthase family protein | Chr5:4488762-4490035 FORWARD LENGTH=395 | 201606	-	PB.35	1	FaBabeanB_3kb_HQ_transcript/10041	1528
PB.36.1	1	FaBabeanB_3kb_HQ_transcript/10042	FaBabeanB_3kb_HQ_transcript/10042	1554	ACCTAACTAATCTTAAAAAATCAAAACAACAGTTTTTGTTATTCTTCAATCAAATTCAACCTTTACACACCAAAACAAACCATGTCTTCTTCTTCCTTCAAATTCAACACCTTCCATTTTTACATCATCATATTCATATTGCAAGTCTTTACAGCAACTCCATTTTGTCAGATAATTCCTCATTCAACGACTTTCTAGACATTGCCAAGAGTCCTGAGGTTTTTGATTGGATGATGAGTATGAGAAGGAAGATTCATGAGAATCCTGAACTGGGTTATGAAGAATTTGAGACAAGTAAACTGATAAGATCAGAATTGGATCAAATGGATATACCTTATAAACATCCAGTTGCAATCACTGGTGTCATTGGTTTCATAGGAACCGGTTTGTCTCCTTTTG…	- symbol:IAR3 "AT1G51760" species:3702 "Arabidopsis thaliana" [GO:0005788 "endoplasmic reticulum lumen" evidence=IEA] [GO:0006508 "proteolysis" evidence=ISS] [GO:0008152 "metabolic process" evidence=IEA] [GO:0008237 "metallopeptidase activity" evidence=ISS] [GO:0009507 "chloroplast" evidence=ISM] [GO:0046872 "metal ion binding" evidence=IEA] [GO:0010179 "IAA-Ala conjugate hydrolase activity" evid…	IAA-amino acid hydrolase ILR1-like 4 isoform X1 [Medicago truncatula] <ABF55222.1 auxin conjugate hydrolase [Medicago truncatula] <KEH18272.1 IAA-amino acid hydrolase ILR1-like protein [Medicago truncatula]	IAA-amino acid hydrolase ILR1-like 1 OS=Oryza sativa subsp. indica GN=ILL1 PE=2 SV=1	Q0GXX4.1 PF01546.25;Peptidase_M20;	3847.GLYMA08G21030.1	Medicago truncatula IAA-amino acid hydrolase ILR1-like protein mRNA	| peptidase M20/M25/M40 family protein | Chr1:19199562-19201424 FORWARD LENGTH=440 | 201606	-	PB.36	1	FaBabeanB_3kb_HQ_transcript/10042	1554
PB.37.1	3	FaBabeanB_3kb_HQ_transcript/10043,FaBabeanB_3kb_HQ_transcript/18534,FaBabeanB_3kb_HQ_transcript/19331	FaBabeanB_3kb_HQ_transcript/10043	1519	ATAAGTTGTGTGTGGTAAAGAGGCTCATTCATTGCAGTGAGGGATAAGATTGCAGTTTTTTTTGTTAGACACTGAACTATGGCTTCTGCAGCATCAGCATCTCTTTTCAAGTCATCACTTGTTCTTGACAAGTCTGAATGGGTGAAGGGACAAACCCTCTTCCGTCAGCCTTCTTCTGTGTCAGTCGTGAGATGCAGCCCCACCGCTCCATCAAGTCTCACTGTCAGAGCAGGTTCATACACTGACGAGCTCGTCAAGACCGCGAAAACAATTGCTTCACCAGGGCGTGGTATTTTGGCGATGGATGAGTCTAATGCTACATGCGGGAAGCGTTTGGCTTCAATTGGGCTAGAGAACACCGAAGTTAACCGTCAAGCATGGCGTACACTTCTGGTAACA…	- symbol:FBA2 "AT4G38970" species:3702 "Arabidopsis thaliana" [GO:0004332 "fructose-bisphosphate aldolase activity" evidence=IEA;ISS] [GO:0006096 "glycolytic process" evidence=IEA;ISS] [GO:0006098 "pentose-phosphate shunt" evidence=TAS] [GO:0009507 "chloroplast" evidence=ISM;IDA] [GO:0009941 "chloroplast envelope" evidence=IDA] [GO:0009570 "chloroplast stroma" evidence=IDA] [GO:0010287 "plastoglo…	fructose-bisphosphate aldolase 1, chloroplastic [Medicago truncatula] <AES89262.1 fructose-bisphosphate aldolase class I [Medicago truncatula]	Fructose-bisphosphate aldolase 1, chloroplastic (Fragment) OS=Pisum sativum PE=1 SV=1	B9HFI4.1 PF00274.16;Glycolytic;	3847.GLYMA11G11870.1	Medicago sativa fructose bisphosphate aldolase mRNA, complete cds	| fructose-bisphosphate aldolase 2 | Chr4:18163714-18165659 REVERSE LENGTH=398 | 201606	-	PB.37	1	FaBabeanB_3kb_HQ_transcript/10043	1519
PB.38.1	1	FaBabeanB_3kb_HQ_transcript/10044	FaBabeanB_3kb_HQ_transcript/10044	1551	ATCTCACATACATTACCTATTTTTAACATAACCACTAGTTCACGAGAAAAGTATGAAACAAAAAAGATAGCATCGGAAACGGAAAACGAGTCTTCTCTTTTTCTATAAATTTCAACACATTCATTTTCATTTCGTTTCGGATCCAGTGATGCTCCTTGCTTTCTCCTTTCCTCTCTGCTTCAAACCCTAGAAACCAAATCTTCCTCTTCTCATCAATGGCTTCATCTTCCTCTGCTCTGTCAACTCCAACTTCACTATCACATGAACTTCCTCCTGAGCTCCTCCCTACTCCAAATTATAAAAATATGTTGATCGAGTTTACAAAGAGGGCAAGCATTGAAATGCCTGAGTTTCAAACGCATAACGAGGGAGCAAGCCATGCACCTGAGTTTAGATGCA…	- symbol:VIT_14s0006g01440 "Putative uncharacterized protein" species:29760 "Vitis vinifera" [GO:0003725 "double-stranded RNA binding" evidence=IBA] [GO:0004525 "ribonuclease III activity" evidence=IBA] [GO:0005634 "nucleus" evidence=IBA] [GO:0030422 "production of siRNA involved in RNA interference" evidence=IBA] [GO:0031053 "primary miRNA processing" evidence=IBA] [GO:0031054 "pre-miRNA process…	double-stranded RNA-binding motif protein [Medicago truncatula]	Double-stranded RNA-binding protein 7 OS=Oryza sativa subsp. japonica GN=DRB7 PE=2 SV=1	G7K1Y4.1 PF00035.23;dsrm;	29760.VIT_14s0006g01440.t01	.	| dsRNA-binding domain-like superfamily protein | Chr1:3137960-3140118 REVERSE LENGTH=279 | 201606	-	PB.38	1	FaBabeanB_3kb_HQ_transcript/10044	1551
PB.39.1	1	FaBabeanB_3kb_HQ_transcript/10047	FaBabeanB_3kb_HQ_transcript/10047	1530	ATTGACAACCACTCCTCTTTTTTCTTCTTTTATTATTATTCTCTTTCCCTCAAACGATTAAGATTCATCAATGGCTCTGAGAATTCAACACATTCCCATGTTCTTCACCGTCTCACCCATCACCAACACCAACACCAACACCAAACTCAAAACTCGAATCTCATGCTCCAACAAAAACAACAACGACGCTTCTCTGGCCTCAGAGTTTGCAGAGAAAGTATCAATTATCAACGCACGTGCGGTCCAAGCAGAGCAAGTCATGACAAAGAGCAGAAATATTCTCTTCAAAGAATTCTGCCACTATCTTCACCTCAATGAACAAGAAGCTAAACATAAATGGAACAAAATTGATGAAGATGAGAAGTGGGTTTTGATTAATGGCTTTGTTCAAGAATTGAG…	- symbol:FAAH "AT5G64440" species:3702 "Arabidopsis thaliana" [GO:0004040 "amidase activity" evidence=IEA;ISS] [GO:0005789 "endoplasmic reticulum membrane" evidence=IEA] [GO:0016021 "integral component of membrane" evidence=IEA] [GO:0102077 "oleamide hydrolase activity" evidence=IEA] [GO:0103073 "anandamide amidohydrolase activity" evidence=IEA] [GO:0005773 "vacuole" evidence=IDA] [GO:0005783 "en…	hypothetical protein TSUD_388410 [Trifolium subterraneum]	Fatty acid amide hydrolase OS=Arabidopsis thaliana GN=FAAH PE=1 SV=1	A0A072V550.1 PF01425.18;Amidase;	3847.GLYMA13G32720.1	Medicago truncatula fatty acid amide hydrolase-like protein mRNA	| fatty acid amide hydrolase | Chr5:25766229-25770260 FORWARD LENGTH=607 | 201606	-	PB.39	1	FaBabeanB_3kb_HQ_transcript/10047	1530
PB.40.1	1	FaBabeanB_3kb_HQ_transcript/10049	FaBabeanB_3kb_HQ_transcript/10049	1530	AGCATAGAAACGGAAATGCAAATAGAGGAGTTAAGAAAAAGTATTGAAACGCATCTCTGAACGAACCATACTTCTTCTGAAGCTGAAGTTCTCTGAACCCTAAAGCTTCCTTCTCAATCTCTTCACATTCCTCTGAGTCCAAGTTCCTTCGTGAATCCTCATCGTTCAATCTTCCACCTCATTCTACAAGTTTTTCTTTCCGTGATTCAGCTGAAAATAGAAGATTCAATTGAGAATTTCTATAGCAGAGTTGGGATCTCATGGAAGCTGACAGATTAAATACCCCAACTACCTTTGAGATGCCATTGGAGGTTTTTGGGCACGAATTGCAATTTGCTCAGGACCCCAATTCTAAGCACCACGGAACTACAGTATGGGATGCATCACTTGTTTTTGCCA…	- symbol:AT1G73320 "AT1G73320" species:3702 "Arabidopsis thaliana" [GO:0004866 "endopeptidase inhibitor activity" evidence=IEA] [GO:0005737 "cytoplasm" evidence=ISM] [GO:0006508 "proteolysis" evidence=IEA] [GO:0008168 "methyltransferase activity" evidence=IEA] [GO:0008233 "peptidase activity" evidence=IEA] [GO:0032259 "methylation" evidence=IEA] InterPro:IPR029063 TAIR:locus:2197234 EMBL:CP002684…	PREDICTED: protein N-lysine methyltransferase METTL21A [Cicer arietinum]	Protein-lysine methyltransferase METTL21D OS=Mus musculus GN=Vcpkmt PE=2 SV=2	A0A072UVU5.1 PF10294.6;Methyltransf_16;	3847.GLYMA11G19970.3	PREDICTED: Cicer arietinum protein N-lysine methyltransferase METTL21A (LOC101506550), mRNA	| S-adenosyl-L-methionine-dependent methyltransferases superfamily protein | Chr1:2539748-2542230 REVERSE LENGTH=315 | 201606	-	PB.40	1	FaBabeanB_3kb_HQ_transcript/10049	1530
PB.41.1	1	FaBabeanB_3kb_HQ_transcript/10051	FaBabeanB_3kb_HQ_transcript/10051	1547	CTGACTCATCAGTCATCATCAACAACAACACCATCTAACTCAGCATCATAGGATCCGCGAAACTATTCAATCCTTCTACGAGTGCTATCTAAAGCTGCTCTGGCTTAAACGAAGTATAAGGTGTTAGTATTTTCTTAAAAACATTAAACAAAGTCAGTGCCGGAGTGTTAAGATCGAAACCAAACTTCAACGATGAACCAAACGTCCCTTTCACCTCCAAGCTATTGGCACCCCACAAATCAACCAAACCTAAACCCTTTCACCACTTCACCCACCGCCTTCAATCCAATCAAATCCCTTCGATTCAACAACCAAAACCTCCCGGTCCTCCGTTCCGCCCTAAACCCTTCCTCCCAGCCCCCACCGGTCGTCGTCGTAGGCTCCGCCAATGCCGACATC…	- symbol:RBSK "AT1G17160" species:3702 "Arabidopsis thaliana" [GO:0004747 "ribokinase activity" evidence=IEA;IDA] [GO:0005634 "nucleus" evidence=IEA] [GO:0005737 "cytoplasm" evidence=ISM;IEA] [GO:0016301 "kinase activity" evidence=ISS] [GO:0019303 "D-ribose catabolic process" evidence=IEA] [GO:0046872 "metal ion binding" evidence=IEA] [GO:0009570 "chloroplast stroma" evidence=IDA] [GO:0009507 "ch…	ribokinase-like protein [Trifolium pratense]	Ribokinase OS=Bacillus subtilis (strain 168) GN=rbsK PE=3 SV=2	A0A072VK36.1 PF00294.21;PfkB;	3847.GLYMA13G33840.1	Medicago truncatula pfkB family carbohydrate kinase mRNA	| pfkB-like carbohydrate kinase family protein | Chr1:5867678-5869215 FORWARD LENGTH=379 | 201606	-	PB.41	1	FaBabeanB_3kb_HQ_transcript/10051	1547
PB.42.1	1	FaBabeanB_3kb_HQ_transcript/10052	FaBabeanB_3kb_HQ_transcript/10052	1557	ACCACACATAAAAAAGAATCTCTTTATTTCTCTCTCTCTCCCTCAAAACAAGTATTTCCATCTCAACTCTCTCTAATTTACCCCCCTCCCTACCCTCTCTCTCTCTCTCTCTCTCTCTACCTTCTGCCCTTCCTTGAAAACTCACACATCTACACTCAACCTTCTCTGCCCTCCAATTTATTCACCTCTGACACCCTCTTTAATTTCTCTCCCAGTACTAATCACTATGATCACTCCTCACTCCCACAATTCTCACATTATATTAATCCTCACCACCTGCTTCTTTTCTCATAAATTCTAGATCAAAATCAACCCTTTCAAATTCAACTCTTTTTTTTCTTTCTTACTTCTTATAGACCATGTTTGATTGTGACCCTTTAATCTAAAACTCCCTTCTAA…	- symbol:HB6 "homeobox protein 6" species:3702 "Arabidopsis thaliana" [GO:0005634 "nucleus" evidence=ISM;ISS;IDA] [GO:0006351 "transcription, DNA-templated" evidence=IEA] [GO:0006355 "regulation of transcription, DNA-templated" evidence=ISS] [GO:0009414 "response to water deprivation" evidence=IEP] [GO:0003700 "DNA binding transcription factor activity" evidence=ISS;TAS] [GO:0043565 "sequence-spe…	homeobox leucine zipper family protein [Medicago truncatula]	Homeobox-leucine zipper protein ATHB-6 OS=Arabidopsis thaliana GN=ATHB-6 PE=1 SV=1	G7K9R5.1 PF00046.26;Homeobox;	3847.GLYMA01G04890.1	Medicago truncatula homeobox leucine zipper family protein mRNA	| homeobox 1 | Chr3:182648-184034 REVERSE LENGTH=272 | 201606	HD-ZIP	PB.42	1	FaBabeanB_3kb_HQ_transcript/10052	1557
PB.43.1	1	FaBabeanB_3kb_HQ_transcript/10053	FaBabeanB_3kb_HQ_transcript/10053	1572	GAAAGTAATCAACAAAAATAAAAGATAAGACGAAGACGAAGAAGAAAAAATGGTTTAACTGATTGAAGAAATCACAAGTTGAAATTGAAACAAACAAACCTTTCTCTAATCTCTTGTTCTTCTCCGATTCCAATGGGAAGTTGCTGGAGTCGTCTTCCTCCTAACAACCGTCCAACTCCATCTCCAACCGGAACTGTTACACCTGCAGGAACATTTAATTCTCAAACAACAAGTGGAAGCTATGGTACTAGCACTACAACTTTCAATTCTATTTCTACTACTTCTTCTGGTAGTGGAAGTGGAAGCAGTAATAACATGTCCTCCTCCATAAACAGTACCAATTTCTCCTCATCTGATTTTTCAATCGGTGGTCAGATCTTATCTACTGCTAATCTAAGA…	- symbol:Kin3 "AT2G17220" species:3702 "Arabidopsis thaliana" [GO:0004675 "transmembrane receptor protein serine/threonine kinase activity" evidence=IBA] [GO:0005524 "ATP binding" evidence=IEA] [GO:0005634 "nucleus" evidence=IEA] [GO:0006468 "protein phosphorylation" evidence=IBA] [GO:0006952 "defense response" evidence=IEA] [GO:0007166 "cell surface receptor signaling pathway" evidence=IBA] [GO:…	PREDICTED: probable serine/threonine-protein kinase Cx32, chloroplastic [Cicer arietinum]	Probable serine/threonine-protein kinase PIX13 OS=Arabidopsis thaliana GN=PIX13 PE=1 SV=2	G7KFF5.1 PF07714.14;Pkinase_Tyr;	3847.GLYMA14G00380.1	PREDICTED: Cicer arietinum probable serine/threonine-protein kinase Cx32, chloroplastic (LOC101498690), mRNA	| Protein kinase superfamily protein | Chr2:7487866-7489768 REVERSE LENGTH=413 | 201606	-	PB.43	1	FaBabeanB_3kb_HQ_transcript/10053	1572
PB.44.1	1	FaBabeanB_3kb_HQ_transcript/10054	FaBabeanB_3kb_HQ_transcript/10054	1531	AAATAATCTCGTATCACCGGCAATGGCACCGGCAACGAAAACGAATGGAGATAACTCTCACATAGTGGAAGCGTTGAATCTCCTCCGGAGCAGAATCTGCGACACCGGTTTCATCTTCAAAGACTCTCCAGACGGAAACTACAGCAAGTTGAAATTCATGATTTCGAGTTCAGTAGCGGAGGCGTGTAACAATTCCATTCTTCTCCTCGGTCCACGTGGCTCCGGGAAGCTTGCGGTTTTGGATCTTGTTCTTCAGGATTTGTTGATTCAGTATCCAGATTCCATTTCAGTGGTTAGGTTGAGTGGGCTTTTACATTGTGATGACATCTCTGCATTCAAGGAAATAGCTAGACAGTTATGCATGGAACATCAATTGCTATTCTCAAAAGCGGCATCATT…	- symbol:GLYMA_10G268100 "Origin recognition complex subunit 4" species:3847 "Glycine max" [GO:0003688 "DNA replication origin binding" evidence=IBA] [GO:0005664 "nuclear origin of replication recognition complex" evidence=IBA] [GO:0006270 "DNA replication initiation" evidence=IBA] InterPro:IPR016527 PIRSF:PIRSF007858 InterPro:IPR027417 SUPFAM:SSF52540 Proteomes:UP000008827 GO:GO:0003688 GO:GO:00…	origin of replication complex subunit 4 [Medicago truncatula] <KEH44148.1 origin recognition complex subunit 4 [Medicago truncatula]	Origin of replication complex subunit 4 OS=Arabidopsis thaliana GN=ORC4 PE=1 SV=1	A0A072VRS3.1 PF14629.3;ORC4_C;	3847.GLYMA10G41410.1	PREDICTED: Cicer arietinum origin of replication complex subunit 4 (LOC101502334), mRNA	| origin recognition complex subunit 4 | Chr2:85444-88027 FORWARD LENGTH=418 | 201606	-	PB.44	1	FaBabeanB_3kb_HQ_transcript/10054	1531
PB.45.1	1	FaBabeanB_3kb_HQ_transcript/10055	FaBabeanB_3kb_HQ_transcript/10055	1532	AAATATATATACATATTTACTAGTTAGAACCACAAGGATTCAGAATCACCCACCCAACCAACGAAGAACGAGAATCACGTTTCTGCAAAAATGGAAGCACCAAGCACTCAGCATACACAAATTATTGAAGTCAGTAGAGATCTTCCTGATGTAGCAAGGAAAATTTGTGGGGAAGCAACATGTGAGTTCTCAGATGCTGGATCCATCTCAAAGGATTCTGAAGAACGATCAACTTCGATGCGGAAGCTTCTGATAGCAGTGGTCCTTTGCGTGATTTTCATGGCTGTTGAGGTAGTTGGTGGTATTAAGGCTAATAGTCTTGCAATATTGACTGATGCAGCACATTTGCTTTCAGATGTTGCAGCATTTGCCATCTCCTTATTTTCTATATGGGCTGGG…	- symbol:GLYMA_07G049200 "Uncharacterized protein" species:3847 "Glycine max" [GO:0005385 "zinc ion transmembrane transporter activity" evidence=IBA] [GO:0005773 "vacuole" evidence=IBA] [GO:0010043 "response to zinc ion" evidence=IBA] [GO:0016020 "membrane" evidence=IBA] [GO:0061088 "regulation of sequestering of zinc ion" evidence=IBA] InterPro:IPR002524 Pfam:PF01545 GO:GO:0016021 GO:GO:0005773 …	metal tolerance protein [Trifolium pratense]	Metal tolerance protein 1 OS=Arabidopsis thaliana GN=MTP1 PE=1 SV=2	C9WEK1.1 PF01545.18;Cation_efflux;	3847.GLYMA07G05510.1	PREDICTED: Cicer arietinum metal tolerance protein 1-like (LOC101492592), transcript variant X1, mRNA	| zinc transporter | Chr2:19238128-19239324 FORWARD LENGTH=398 | 201606	-	PB.45	1	FaBabeanB_3kb_HQ_transcript/10055	1532
PB.46.1	1	FaBabeanB_3kb_HQ_transcript/10056	FaBabeanB_3kb_HQ_transcript/10056	1555	ATTTTGGGATGGAAATGTGGCTCTTCAGATAATCTCAAACCTTGAAGCTTCCTTTTCCTCATTCTATTCTATCTCAACTCAAACTCTGCCGAAAATCGCTCTGCCGCGTCGAAGGCGACAAAACTTCACAAATCTCCAAATTCCTTCCATCGTCTCCCTCGTCTCCAACTCATCCTTCTATTTCTAGGCCTTAATTCCTCAGGTTCTTGTCCTTATGCGCTACATCTAGGTACCAAAACCCTAACTGAGCTAAAATTTGGAATTATATGATTACGTCCGCAAATCGGAGCTTGAGACCTTAGGATTCTTAATCAGCACAACGAGACACACGACATGGTAACAAGATTGATGTAAAAGGTGAAATGAACATTAACTAACGGAGAACAGGTCCGGTGCTCT…	.	.	.	.	.	.	#N/A	-	PB.46	1	FaBabeanB_3kb_HQ_transcript/10056	1555
PB.47.1	1	FaBabeanB_3kb_HQ_transcript/10057	FaBabeanB_3kb_HQ_transcript/10057	1564	TACTTGAGGTAAAAAAAAAACACTTAAATAAAATTCAAATTAAGGTTTAAGTGGTCCAGTTGATCTCCCACGGCTCAACAACCGATAAAAAGAAGCCTCACGGCAAAGTAAGGAAAGTTACGGTGGCGGTTCTGTGAAAATGAAATCAATAATCGACAAAGAACCCCCTCCAGATTTGTTCCCTTCCAAGCACGAATTCCCCAGACTCCTCGCCGTGCTCGCCGTCGCATCACTAGTTGCTTGGACCTCCAATCTCCTTTACACCTCCCTCATTTATCCATCTACCAAACCCTACTGCGACACTCTCGATTACTTTCCCGATAGTTGTGAAACTTGTCCAAGTAATGGAGAGTGCAAGGATGGAAAGTTGGAGTGTGTTAGTGGTTACCAAAAGCATGG…	- symbol:AT5G46560 "AT5G46560" species:3702 "Arabidopsis thaliana" [GO:0003674 "molecular_function" evidence=ND] [GO:0005634 "nucleus" evidence=ISM] [GO:0008150 "biological_process" evidence=ND] [GO:0009543 "chloroplast thylakoid lumen" evidence=ISS] [GO:0005783 "endoplasmic reticulum" evidence=IDA] InterPro:IPR018996 Pfam:PF09402 TAIR:locus:2142310 GO:GO:0005783 Proteomes:UP000006548 EMBL:CP0026…	PREDICTED: uncharacterized protein LOC101498686 [Cicer arietinum]	.	G7JZU1.1 PF09402.7;MSC;	3847.GLYMA11G04430.4	Medicago truncatula Man1-Src1p-carboxy-terminal domain protein mRNA	| Man1-Src1p-carboxy-terminal domain protein | Chr5:18888061-18890090 FORWARD LENGTH=387 | 201606	-	PB.47	1	FaBabeanB_3kb_HQ_transcript/10057	1564
PB.48.1	1	FaBabeanB_3kb_HQ_transcript/10058	FaBabeanB_3kb_HQ_transcript/10058	1541	ACCCAAATTTCAGTTACTGAAAAAAAATCGTGTTCTGATAGAGTCACCTGAGGAGGGGAATTTTGGTTTACAAAACCCTAGTTCCCCTCTGAAAATAAAATGATGCAGAAATTCTGTTTGATGGCTTCTTATGGATTTGCTTCGGAGATTGGTTGCCAACAAGAATTTGTTATGAAGGGTTGTCAACAATTGGTGCCTTATCATGTAACAAAACCGGAAATTGTTCGATATCAGTGTCCTAATCTTAGGTTGAGTTCATCCGAGGAATTGAGAATGACATCGAAAGAGTGGTTTGGTTTCTAATCAGTTTGTCAATTTGGAGTTGTCAGCTCTAAAGCCAATGGTTATTGATGTGCAAGCAACTTGTCCAAATGAACTTTTCGGCTTTGGTGCCGTTGA…	- symbol:AT4G02920 "AT4G02920" species:3702 "Arabidopsis thaliana" [GO:0003674 "molecular_function" evidence=ND] [GO:0005739 "mitochondrion" evidence=ISM] [GO:0008150 "biological_process" evidence=ND] TAIR:locus:2139315 Proteomes:UP000006548 EMBL:CP002687 EMBL:AY081270 RefSeq:NP_849293.1 UniGene:At.20854 STRING:3702.AT4G02920.2 EnsemblPlants:AT4G02920.2 GeneID:828139 Gramene:AT4G02920.2 Araport:A…	hypothetical protein MtrDRAFT_AC161864g5v2 [Medicago truncatula]	.	.	3847.GLYMA02G16850.1	PREDICTED: Cicer arietinum uncharacterized LOC101507698 (LOC101507698), mRNA	| hypothetical protein | Chr4:1292816-1294670 FORWARD LENGTH=418 | 201606	-	PB.48	1	FaBabeanB_3kb_HQ_transcript/10058	1541
PB.49.1	1	FaBabeanB_3kb_HQ_transcript/18417	FaBabeanB_3kb_HQ_transcript/18417	597	ATCTTCTATATTCATTACTTGTCTCAAATAAGAGAAAGAAATAAAACAAAACTATTCATAGATATTTACGATATGTTCCTTATGGTAACTGGGTTCATGAATTATGGTCAACAAACAGTCCGAGCTGCAAGGTACATTGGTCAAAGTTTCATGATTATCTTATCTCACGCAAATCGTTTACCTGTAACTATTCAATATCCTTATGAAAAATTAATCACATCAGAACGTTTCCGCGGTCGAATCCATTTTGAATTTGATAAATGCATTGCTTGTGAAGTATGTGTTCGTGTATGTCCTATAGATTTACCCGTTGTTGATTGGAAAATGGAAACGGATATTAGAAAGAAACGATTGCTAAATTACAGTATTGATTTCGGAATCTGTATTTTTTGTGGTAAC…	- symbol:ndhI "NAD(P)H-quinone oxidoreductase subunit I, chloroplastic" species:4530 "Oryza sativa" [GO:0009536 "plastid" evidence=IC] HAMAP:MF_01351 InterPro:IPR004497 InterPro:IPR010226 InterPro:IPR017896 Prosite:PS00198 GO:GO:0046872 GO:GO:0009536 GO:GO:0051539 InterPro:IPR017900 PROSITE:PS51379 EMBL:AY522331 GO:GO:0008137 GO:GO:0009535 GO:GO:0048038 Pfam:PF13237 eggNOG:COG1143 PANTHER:PTHR108…	NAD(P)H-quinone oxidoreductase subunit 1 [Medicago truncatula]	NAD(P)H-quinone oxidoreductase subunit I, chloroplastic OS=Raillardella argentea GN=ndhI PE=3 SV=1	W5H2R4.1 PF13237.3;Fer4_10;	3702.ATCG01090.1	Vicia faba plastid, complete genome	| NADPH dehydrogenase | ChrC:119244-119762 REVERSE LENGTH=172 | 201606	-	PB.49	1	FaBabeanB_3kb_HQ_transcript/10059	1526
PB.50.1	1	FaBabeanB_3kb_HQ_transcript/10060	FaBabeanB_3kb_HQ_transcript/10060	1550	CGTAACTCAACTCAAAACCCCTGAGTCTTCCGCAGCCTCGTAAGTGACTGAAAAGCCAAAACCGAATCACAGAACAAACAATGTCGATCGCTTTTTCCTTCGTCCCCCCTTCTTCCCATTCTCTTTCTTCCCATTCTCCTTCCACACCCAAATCCCTCCCTACCATTTCCTTCTCTTCATCTTCTCTCCACCTCCGTCTCACTCCATCTCCCTCTCCTTCTCTCCGCCTCAACCGCCGCATAGATCCTCTCTTCATTCTCCATTCCACCGATTCCGACGGAGGCTTTGGCGGTCACGACGATGGCGGCTCGTTCGGCGGACACGGCGGCGGCGGCGGAGACGCCAATGACGGAGAAAACAATGACGGACATAACGTAGTTAACGAGGCGCTGTTATTGT…	- symbol:RER4 "AT5G12470" species:3702 "Arabidopsis thaliana" [GO:0003674 "molecular_function" evidence=ND] [GO:0007275 "multicellular organism development" evidence=IEA] [GO:0009507 "chloroplast" evidence=ISM;IDA] [GO:0016021 "integral component of membrane" evidence=IEA] [GO:0009706 "chloroplast inner membrane" evidence=IDA] [GO:0009941 "chloroplast envelope" evidence=IDA] [GO:0005739 "mitochon…	PREDICTED: uncharacterized protein LOC101503763 [Cicer arietinum]	Protein RETICULATA-RELATED 4, chloroplastic OS=Arabidopsis thaliana GN=RER4 PE=2 SV=1	G7JRM8.1 PF11891.5;DUF3411;	3847.GLYMA12G02260.1	Medicago truncatula DUF3411 domain protein mRNA	| UvrABC system C protein%2C putative (DUF3411) | Chr5:4044950-4047290 REVERSE LENGTH=386 | 201606	-	PB.50	1	FaBabeanB_3kb_HQ_transcript/10060	1550
PB.51.1	1	FaBabeanB_3kb_HQ_transcript/10061	FaBabeanB_3kb_HQ_transcript/10061	1526	AATCAAACTCCACCTTTCCTTTCTCAACTCTCCCAAATAATAACTTCATCGCCGGGATGTCACCGTTTGCCGGAGTCCATGACCCTCTCTTGTCTGGAACCATACCGGCAGTGGGCCGCGGTACGATTCCCGGCGCCGTATTCAATGTCTCCACGAGCATAATTGGCGCCGGAATCATGTCAATCCCGGCGATTCTTAAAGTTCTCGGCGTTTTCCCCTCTTTCGCCTTAATTGCAATCGTGGCTGTGCTAGCCGAAGTGTCGGTGGATTTTCTCATGCGTTTTACACAGGCCGGTGAAACGACGACGTACTCCGGCGTCATGAAGGAAGCTTTCGGACCCGCTGGAGCATTAGCCGCTCAAGTTTGTGTAATAGTCACCAACTTTGGGGGTTTAATTC…	- symbol:GLYMA_18G022400 "Amino acid transporter protein" species:3847 "Glycine max" [GO:0003333 "amino acid transmembrane transport" evidence=IBA] [GO:0015171 "amino acid transmembrane transporter activity" evidence=IBA] GO:GO:0016021 Proteomes:UP000008827 GO:GO:0015171 eggNOG:COG0814 InterPro:IPR013057 Pfam:PF01490 GO:GO:0003333 eggNOG:KOG1305 OrthoDB:EOG09360A5T KO:K14993 EMBL:CM000851 EMBL:JX…	PREDICTED: probable sodium-coupled neutral amino acid transporter 6 [Cicer arietinum]	Amino acid transporter AVT6C OS=Arabidopsis thaliana GN=AVT6C PE=2 SV=1	G7J2G3.2 PF01490.15;Aa_trans;	3847.GLYMA18G02580.1	Medicago truncatula transmembrane amino acid transporter family protein mRNA	| Transmembrane amino acid transporter family protein | Chr2:16877300-16878982 FORWARD LENGTH=440 | 201606	-	PB.51	1	FaBabeanB_3kb_HQ_transcript/10061	1526
PB.52.1	1	FaBabeanB_3kb_HQ_transcript/10064	FaBabeanB_3kb_HQ_transcript/10064	1527	ACCACAACAGACACAACAACAAGAGAGAGCACATGGAGATGGAGAACAACAAGTGTGGCTGCTGGTCTGTCCTTAAACGTGGTGTCTGTAAACCATCTGCTTCTAGACAATCCCCTAACACTATACCTCGTACTAGTCTTGTCCATGATGCAGCAACGGAGACACGATATCTGAATGCTAGTAATCGAGAACTCTGTGCTCCGAATGAAGTTAGGCTGTCTTCTGATAATCCTGATCCCCCACCACCTCAGGAAAATAAGGCTCCTTGTCAGCTTCTTCAATTCACATTTCAAGAGCTAAAATCTGCGACCGGGAACTTCAGACCTGATAGCATTCTTGGGGAGGGGGGTTTTGGTTATGTATTCAAAGGATGGATTGAAGAAGGTGGAACTGCTCCAG…	- symbol:AT5G15080 "AT5G15080" species:3702 "Arabidopsis thaliana" [GO:0005524 "ATP binding" evidence=IEA] [GO:0005886 "plasma membrane" evidence=ISM;IDA] [GO:0006952 "defense response" evidence=IEA] [GO:0016301 "kinase activity" evidence=ISS] InterPro:IPR000719 InterPro:IPR001245 InterPro:IPR008271 InterPro:IPR017441 Pfam:PF07714 PROSITE:PS00107 PROSITE:PS00108 PROSITE:PS50011 InterPro:IPR011009…	probable serine/threonine-protein kinase PBL11 [Medicago truncatula] <AES91586.1 receptor-like kinase [Medicago truncatula]	Probable serine/threonine-protein kinase PIX7 OS=Arabidopsis thaliana GN=PIX7 PE=1 SV=1	B9SME9.1 PF07714.14;Pkinase_Tyr;	3847.GLYMA13G22790.1	Medicago truncatula receptor-like kinase mRNA	| Protein kinase superfamily protein | Chr3:90817-93335 REVERSE LENGTH=490 | 201606	-	PB.52	1	FaBabeanB_3kb_HQ_transcript/10064	1527
PB.53.1	1	FaBabeanB_3kb_HQ_transcript/10065	FaBabeanB_3kb_HQ_transcript/10065	1530	ACAACGACCTCAAAACAGAAGAGAGTTCCAATTGTTTCTTTCTTTGTTTCGGAGTTTTCTCGCTTCAATCGCCATGGCTGCTCTGCAATACTTGGAATCCCTTCGAACTTCCCACCCTGAACTCGGCGAATGGTACAATTCTCTTGCGGATCTGTACCAGAACAAGCTATGGCATCAGCTTACTCTCAAGCTCGAACAGTTCGTCGCTCTTGCCGTTTTTCAGGCCGGCGATGCTCTGATACAATTATACAACAATTTCATCACAGACTTTGAGACCAAGATCAACCTTCTCAAGCTTGCACATTTTGCTGTGATGGTTTCTCGACAGTATTCTGAGAAAGAAGCTGCTGTTGCTTATCTTGAAGGGGTCATTGAGAAACTGCAAGCAACTAGAGAGCA…	- symbol:GLYMA_09G210000 "Uncharacterized protein" species:3847 "Glycine max" [GO:0005198 "structural molecule activity" evidence=IBA] [GO:0005634 "nucleus" evidence=IBA] [GO:0005829 "cytosol" evidence=IBA] [GO:0006511 "ubiquitin-dependent protein catabolic process" evidence=IBA] [GO:0008541 "proteasome regulatory particle, lid subcomplex" evidence=IBA] [GO:0043248 "proteasome assembly" evidence=…	hypothetical protein TSUD_236940 [Trifolium subterraneum]	26S proteasome non-ATPase regulatory subunit 13 homolog B OS=Arabidopsis thaliana GN=RPN9B PE=1 SV=1	I1L530.1 PF01399.24;PCI;	3847.GLYMA09G34310.1	PREDICTED: Cicer arietinum 26S proteasome non-ATPase regulatory subunit 13 homolog B (LOC101505630), mRNA	| Proteasome component (PCI) domain protein | Chr4:10409349-10411347 REVERSE LENGTH=386 | 201606	-	PB.53	1	FaBabeanB_3kb_HQ_transcript/10065	1530
PB.54.1	1	FaBabeanB_3kb_HQ_transcript/10066	FaBabeanB_3kb_HQ_transcript/10066	1548	ATTCCTCACATGACTCATTTTATTTAACTTTATTGAGTGAGGACGAACAAAAACAAACACATCATCCACCCCTCAATGGCACTATTGCCTTCACCACCTGGTTTTGCCCCTTTTGTGTTTCTATTGCTCGTCATTGGGAGCACGGCAAGGCCATTGTATCCACTTCCTGGCAAAGCTCGCGATGGAAGTAGACAGCCTCTTCAAACTTTTCGCCCGTATAACATTGCACATAGGGGCTCAAACGGAGAACTTCCCGAAGAAACTCATCAGGCTTACATGAGAGCTATTGAGGAAGGTGCAGACTTCATTGAAACTGATATCTTATCTTCCAAAGATGGTGTTCTTGTATGCTTCCATGATGTTATCCTTGACGATACTACTGACGTAGCAAATTACAAA…	- symbol:GDPD5 "AT1G74210" species:3702 "Arabidopsis thaliana" [GO:0005576 "extracellular region" evidence=IEA] [GO:0005618 "cell wall" evidence=IEA] [GO:0005886 "plasma membrane" evidence=ISM] [GO:0006071 "glycerol metabolic process" evidence=IEA;ISS] [GO:0006629 "lipid metabolic process" evidence=IEA] [GO:0008889 "glycerophosphodiester phosphodiesterase activity" evidence=IEA;ISS] [GO:0005773 "…	glycerophosphodiester phosphodiesterase GDPD6 [Medicago truncatula] <KEH32031.1 glycerophosphoryl diester phosphodiesterase family protein [Medicago truncatula]	Glycerophosphodiester phosphodiesterase GDPD5 OS=Arabidopsis thaliana GN=GDPD5 PE=2 SV=1	I1MT72.1 PF03009.14;GDPD;	3847.GLYMA05G00360.1	Medicago truncatula glycerophosphoryl diester phosphodiesterase family protein mRNA	| PLC-like phosphodiesterases superfamily protein | Chr1:27910396-27912785 FORWARD LENGTH=392 | 201606	-	PB.54	1	FaBabeanB_3kb_HQ_transcript/10066	1548
PB.55.1	1	FaBabeanB_3kb_HQ_transcript/10067	FaBabeanB_3kb_HQ_transcript/10067	1470	ATCTAAATATTTTTTATTCTTTCTTTTTGTATGGAATATACACATCAATCTTCATGGATCATACCTTTCATCCCTCTTCCAGTTCCTATTTTAATAGGGGTAGGACTTCTACTTTTTCCCACGGCAACAAAAAATCTTCGCCGTATGTGGGCTTTTCCTAGTATTTTCTTGTTAACCATAGTTATGATTTTTTCGATCGATTTATCTATTCAGCAAATCGAGAATAGTTCTATCTATCAATATGTATGGTCTTGGACTATAAATAATGATCTTTCTTTAGAATTTGGCTACTTGATCGATTCACTTACTTCTATTATGTTAATATTAATCACTACTGTTGGTATTCTGGTTCTAATTTATAGTGATAGTTACATGTCTCATGATCAAGGGTATTTGAGA…	- symbol:ndhF "NAD(P)H-quinone oxidoreductase subunit 5, chloroplastic" species:4530 "Oryza sativa" [GO:0009536 "plastid" evidence=IC] InterPro:IPR003945 InterPro:IPR018393 PRINTS:PR01435 InterPro:IPR001750 InterPro:IPR001516 Pfam:PF00361 InterPro:IPR002128 GO:GO:0016021 GO:GO:0009536 EMBL:AY522331 GO:GO:0008137 GO:GO:0009535 GO:GO:0048038 GO:GO:0042773 eggNOG:COG1009 Pfam:PF00662 eggNOG:KOG4668 …	RecName: Full=NAD(P)H-quinone oxidoreductase subunit 5, chloroplastic; AltName: Full=NAD(P)H dehydrogenase subunit 5; AltName: Full=NADH-plastoquinone oxidoreductase subunit 5 <CAA32909.1 unnamed protein product (chloroplast) [Vicia faba] <CAA35834.1 NADH dehydrogenase (chloroplast) [Vicia faba] <AAA84714.1 NADH dehydrogenase (ndhF) (chloroplast) [Vicia faba] <AGS44017.1 NADH-plastoquinone oxidor…	NAD(P)H-quinone oxidoreductase subunit 5, chloroplastic OS=Vicia faba GN=ndhF PE=3 SV=1	Q2PMM9.1 PF00361.17;Proton_antipo_M;	59689.scaffold_900027.1	Vicia faba plastid, complete genome	| NADH-Ubiquinone oxidoreductase (complex I)%2C chain 5 protein | ChrC:110398-112638 REVERSE LENGTH=746 | 201606	-	PB.55	1	FaBabeanB_3kb_HQ_transcript/10067	1470
PB.56.1	1	FaBabeanB_3kb_HQ_transcript/10068	FaBabeanB_3kb_HQ_transcript/10068	1524	TCCTAGAAATAGAAGCACGGGTTAAGGTAAGTCAGTTATTACAAAAACACAAAACCCTATCAAGAAAAAAAATGAAAATGAATTTTCTATCACTGAAAGTGGCTTTAATCTCCACCGGAATTTTATCAATGGCGGTGGCGTTGAAGCTCACGGTACCAATTGTTTCACACTTCATCCTCAACGAAGCTCCAACCATCTGGTCCTTCATCCTCACATGCTTCACGCCGCCTTACCTCTATCTCCTCCTCAACCTCATCATCCTCACCATCGTTGTCACCTCCAAATTCCATAATCATCACTACCATTCCCCGCCGGAGCCTCTCCCTTTCGCCGCCTCCTTCGACGGAACACCTTCTCCGGTCCAGATCCCTGCACCAGTACCAGTCGAGATCTCAGAAA…	- symbol:AT1G61260 "AT1G61260" species:3702 "Arabidopsis thaliana" [GO:0003674 "molecular_function" evidence=ND] [GO:0008150 "biological_process" evidence=ND] [GO:0009507 "chloroplast" evidence=ISM] TAIR:locus:2008445 GO:GO:0016021 EMBL:CP002684 Proteomes:UP000006548 InterPro:IPR008480 Pfam:PF05553 InterPro:IPR025520 Pfam:PF14364 eggNOG:ENOG410IWHV eggNOG:ENOG410ZK5T OrthoDB:EOG09360U42 RefSeq:NP…	hypothetical protein L195_g022269 [Trifolium pratense]	.	A0A022QN65.1 PF05553.8;DUF761;	3847.GLYMA13G35750.1	PREDICTED: Cicer arietinum uncharacterized LOC101502389 (LOC101502389), mRNA	| cotton fiber (DUF761) | Chr1:22593756-22594986 REVERSE LENGTH=344 | 201606	-	PB.56	1	FaBabeanB_3kb_HQ_transcript/10068	1524
PB.57.1	1	FaBabeanB_3kb_HQ_transcript/10069	FaBabeanB_3kb_HQ_transcript/10069	1553	GAGAAAAGAAATAATAATAACTTGGTCCAGAAGATCTACCATTCTACCTACAATGATTGGGCATACCATTGCTATCCATAATGGAAAAGAGCATTTACCTATTTATATAACAGATCGTATGGTAGGCCATAAATTGGGAGAATTTTCACCTACTCGAAACTTCCGAGGCTTTGCGAAAAATGATAATAGATCTCGTCGTTAACATTCATTTTAACATAAATTTAGTAATAGTCATTAATAAATATTAATTAATAAATTACTCAAAAAGAATTGTATTATTCTGCAATCAAAAAAACAGATTTTATTTTTTCGTGAAAATAGAACCAATACAGAGAAATATAACCCTTTGTTCAAAAAATATTTTTGTCTATTCACAACACAAAGCGTGAATGGTAATTA…	- symbol:rps3 "30S ribosomal protein S3, chloroplastic" species:3847 "Glycine max" [GO:0003735 "structural constituent of ribosome" evidence=IBA] [GO:0022627 "cytosolic small ribosomal subunit" evidence=IBA] InterPro:IPR001351 InterPro:IPR004044 InterPro:IPR005704 InterPro:IPR009019 InterPro:IPR036419 Pfam:PF00189 PROSITE:PS50823 InterPro:IPR018280 GO:GO:0009507 Proteomes:UP000008827 GO:GO:000373…	ribosomal protein S3 (plastid) [Vicia faba]	30S ribosomal protein S3, chloroplastic OS=Lotus japonicus GN=rps3 PE=3 SV=1	V4NI98.1 PF00189.17;Ribosomal_S3_C;	3702.ATCG00800.1	Vicia faba plastid, complete genome	| structural constituent of ribosome | ChrC:82826-83482 REVERSE LENGTH=218 | 201606	-	PB.57	1	FaBabeanB_3kb_HQ_transcript/10069	1553
PB.58.1	1	FaBabeanB_3kb_HQ_transcript/10071	FaBabeanB_3kb_HQ_transcript/10071	1529	ATTCGGTCATTTTCTACAAAAATCACTTCTTCGTGTAAAGCCATGGCGAATTTCGATTCTGATTCCGTAACTTATCTGAAACAACAAGAAGCCGCTGAGATTGATGAAACTCTCATGGGACCTCTCGGCTTCAGTGTCGATCAGCTCATGGAGTTGGCTGGTTTGAGCGTCGCTACATCCATATATGAGGTTTATAAACCGGGTGAGTATAGTCGTGTTCTTATTGTATGTGGTCCTGGTAACAATGGTGGTGATGGTCTTGTGGCTGCCCGTCACCTGCATCACTTTGGCTATAAGTTATTGATCTGCTACCCGAAGCGTACTCCCAAGCCTCTTTACGCTGGGTTAGTTACTCAGCTTGAAGCGCTGTCAATCCCTTTCTTGTCGGTAGAAGATCTG…	- symbol:GLYMA_04G093600 "Uncharacterized protein" species:3847 "Glycine max" [GO:0005739 "mitochondrion" evidence=IBA] [GO:0052856 "NADHX epimerase activity" evidence=IBA] [GO:0052857 "NADPHX epimerase activity" evidence=IBA] HAMAP:MF_01629 HAMAP:MF_01966 InterPro:IPR000659 InterPro:IPR012349 InterPro:IPR019740 PROSITE:PS01064 InterPro:IPR019576 InterPro:IPR011576 Pfam:PF01243 InterPro:IPR004443…	pyridoxine/pyridoxamine 5'-phosphate oxidase 1, chloroplastic isoform X1 [Medicago truncatula] <AFK45476.1 unknown [Medicago truncatula] <AES73214.2 pyridoxine/pyridoxamine 5'-phosphate oxidase [Medicago truncatula]	Pyridoxine/pyridoxamine 5'-phosphate oxidase 1, chloroplastic OS=Arabidopsis thaliana GN=PPOX1 PE=1 SV=1	A0A072VC41.1 PF03853.12;YjeF_N;	3847.GLYMA04G09950.1	Medicago truncatula pyridoxine/pyridoxamine 5'-phosphate oxidase mRNA	| pyridoxin (pyrodoxamine) 5'-phosphate oxidase | Chr5:20329213-20332900 FORWARD LENGTH=530 | 201606	-	PB.58	1	FaBabeanB_3kb_HQ_transcript/10071	1529
PB.59.1	1	FaBabeanB_3kb_HQ_transcript/10072	FaBabeanB_3kb_HQ_transcript/10072	1557	ATCTAAATTACTCATTTGCTTAGTCCTCACATCACAAAAAACTTCAAAGTTTTGATTTTTAGTTCTGATCTTCACTATCTCCACAAACCCATAATTCATTTTCCTCCAATTATGGCAGCTGAAATGGCTCTGGTGAAACCCATTTCAAATTTCAGCAACATCACACCAAAATTCAACCCTTTACGTAGAACAGTTTCATACTCCATAAGAATGTCTGCTACCCCAACATCATCACCTGCTTCAACAAAACCAAGCAAGAAACCCAAAACTGCAATCAAAGAGACCCTTTTGACACCAAGGTTCTACACCACTGATTTTGATGAAATGGAGACGCTTTTCAATACTGAGATTAACAAGAACCTTAATGAGGATGAGTTTCTAGCTTTGCTTCAGGAGTTC…	- symbol:CRD1 "COPPER RESPONSE DEFECT 1" species:3702 "Arabidopsis thaliana" [GO:0009507 "chloroplast" evidence=ISM;IDA] [GO:0015979 "photosynthesis" evidence=IEA] [GO:0015995 "chlorophyll biosynthetic process" evidence=IEA;IMP] [GO:0046872 "metal ion binding" evidence=IEA] [GO:0048529 "magnesium-protoporphyrin IX monomethyl ester (oxidative) cyclase activity" evidence=IEA;NAS;IMP] [GO:0055114 "o…	putative desaturase-like protein [Trifolium repens]	Magnesium-protoporphyrin IX monomethyl ester [oxidative] cyclase, chloroplastic OS=Euphorbia esula GN=CRD1 PE=3 SV=1	A0A096QH93.1 PF02915.14;Rubrerythrin;	3694.POPTR_0006s02810.1	Trifolium repens mRNA for putative desaturase-like protein (zip gene)	| dicarboxylate diiron protein%2C putative (Crd1) | Chr3:21076594-21078269 FORWARD LENGTH=409 | 201606	-	PB.59	2	FaBabeanB_3kb_HQ_transcript/10072	1557
PB.59.2	1	FaBabeanB_3kb_HQ_transcript/12682	FaBabeanB_3kb_HQ_transcript/12682	1256	TACTCCATAAGAATGTCTGCTACCCCAACATCATCACCTGCTTCAACAAAACCAAGCAAGAAACCCAAAACTGCAATCAAAGAGACCCTTTTGACACCAAGGTTCTACACCACTGATTTTGATGAAATGGAGACGCTTTTCAATACTGAGATTAACAAGAACCTTAATGAGGATGAGTTTCTAGCTTTGCTTCAGGAGTTCAAAACTGATTACAATCAGACTCATTTTGTGAGGAACAAGGAGTTTAAGGAAGCTGCTGATAAACTTGATGGTCCTCTTAGACAGATCTTTGTGGAGTTTCTTGAGAGGTCTTGTACTGCTGAATTCTCTGGGTTTCTTCTTTACAAAGAGCTTGGAAGGAGGCTTAAGAAAACCAACCCTGTGGTGGCTGAGATTTTC…	- symbol:CRD1 "COPPER RESPONSE DEFECT 1" species:3702 "Arabidopsis thaliana" [GO:0009507 "chloroplast" evidence=ISM;IDA] [GO:0015979 "photosynthesis" evidence=IEA] [GO:0015995 "chlorophyll biosynthetic process" evidence=IEA;IMP] [GO:0046872 "metal ion binding" evidence=IEA] [GO:0048529 "magnesium-protoporphyrin IX monomethyl ester (oxidative) cyclase activity" evidence=IEA;NAS;IMP] [GO:0055114 "o…	hypothetical protein TSUD_329030 [Trifolium subterraneum]	Magnesium-protoporphyrin IX monomethyl ester [oxidative] cyclase, chloroplastic OS=Euphorbia esula GN=CRD1 PE=3 SV=1	A0A096QH93.1 PF02915.14;Rubrerythrin;	3847.GLYMA03G27380.1	Trifolium repens mRNA for putative desaturase-like protein (zip gene)	| dicarboxylate diiron protein%2C putative (Crd1) | Chr3:21076594-21078269 FORWARD LENGTH=409 | 201606	-	PB.59	2	FaBabeanB_3kb_HQ_transcript/10072	1557
PB.60.1	1	FaBabeanB_3kb_HQ_transcript/10074	FaBabeanB_3kb_HQ_transcript/10074	1546	ATAGTTAGAAAATAGAAAATTGTTTGAGAATTGAGGCTTAAAAGCGGTTTTAATACTCCATTGATTGTAGAGTGGAAGAGTGAGCCTTAGTCGATTTCCAACCCATCAGATTTTGGCGGCCAACTAAAAACACAAAACAACTTCACTTCCATTGCCCTCCCTCGTCAATATCTATGTTTTTTGCAGATCTACCAAAACACACTTAACCAACAATTTTTGTTCAATTCATTCAGAACAAGAAAACAAGACCCAATTTTCAATTCATTCAGAACAAGAAAACAAGAATGTTTTGGTTAAGACCTATTTTGCGTTCACAACCAAGATCTTCTTACGGATACTGCACTTCCTCCGCCGCTGCAATTCAAGCTGAAAAAACCATTCAACATGGACCCAGAAACG…	- symbol:BIO2 "AT2G43360" species:3702 "Arabidopsis thaliana" [GO:0004076 "biotin synthase activity" evidence=IEA;IGI] [GO:0005739 "mitochondrion" evidence=ISM;IEA] [GO:0009102 "biotin biosynthetic process" evidence=IEA;TAS] [GO:0051537 "2 iron, 2 sulfur cluster binding" evidence=IEA] [GO:0051539 "4 iron, 4 sulfur cluster binding" evidence=IEA] [GO:0008270 "zinc ion binding" evidence=IDA] HAMAP:M…	biotin synthase, mitochondrial [Medicago truncatula] <AES89549.1 biotin synthase [Medicago truncatula]	Biotin synthase, mitochondrial OS=Arabidopsis thaliana GN=BIO2 PE=1 SV=1	G7JRL6.1 PF04055.18;Radical_SAM;	3847.GLYMA11G09980.1	Medicago truncatula biotin synthase mRNA	| Radical SAM superfamily protein | Chr2:18010918-18013129 REVERSE LENGTH=378 | 201606	-	PB.60	1	FaBabeanB_3kb_HQ_transcript/10074	1546
PB.61.1	1	FaBabeanB_3kb_HQ_transcript/10075	FaBabeanB_3kb_HQ_transcript/10075	1524	GCGATCCATTTGGTTGCTAGCGAAGGAAGTAAGCAATGAGGAGGCGATCATACAAGAAAGAATTAGGATGCATAGCCTGCAAAGAATTGGGCGAACTCGGAGCCGGAAAACCTGGTTGGGTTGTCGACAACCCCAACCTCCTCTCCGCCATTGACACCCACTCTATCCTCCTCGCCAACCGCTCCACCATCCTCCTCCTCTCATGGTCCGATTCCCACCAATCTCCACTCAGGATCCGACCCGATTTGTCCCCCATTGATGCCGAGTTCATCTCCGCTGTCGAGTGGTTGGCCTTTGACGACATCCGCGTCATCGTCGCTGGTACCTCCTCTGGATATTTGCTCATTTACTCCCTCCGCGCCGAATTGATTCATAAGCAGATGATTTATCCTGGACGAG…	- symbol:AT3G14910 "AT3G14910" species:3702 "Arabidopsis thaliana" [GO:0003674 "molecular_function" evidence=ND] [GO:0005737 "cytoplasm" evidence=ISM] InterPro:IPR015943 InterPro:IPR026059 TAIR:locus:2086390 Proteomes:UP000006548 EMBL:CP002686 GO:GO:0017112 GO:GO:0006886 Gene3D:2.130.10.10 GO:GO:0005622 Gene3D:2.120.10.30 InterPro:IPR011042 GO:GO:0043087 EMBL:AP000370 Reactome:R-ATH-8876198 React…	PREDICTED: rab3 GTPase-activating protein non-catalytic subunit [Cicer arietinum]	Rab3 GTPase-activating protein non-catalytic subunit OS=Homo sapiens GN=RAB3GAP2 PE=1 SV=1	A0A072TPX7.1 PF14655.3;RAB3GAP2_N;	3847.GLYMA06G32870.1	PREDICTED: Cicer arietinum rab3 GTPase-activating protein non-catalytic subunit (LOC101488739), mRNA	| Rab3 GTPase-activating protein non-catalytic subunit | Chr3:5015432-5017566 FORWARD LENGTH=455 | 201606	-	PB.61	1	FaBabeanB_3kb_HQ_transcript/10075	1524
PB.62.1	1	FaBabeanB_3kb_HQ_transcript/10076	FaBabeanB_3kb_HQ_transcript/10076	1531	ACTGCCAACATAAACTAGCATATTTCGAGTATATCTCGTTTCAAATCCTAGAGAGAGAATAGAGATTTTTCGGGTCACTCTCGTTTTCTTTCTTTCATCCGTCGTCGTTTCGGTCTCCGAACCCCTACCGCGCCGTCGCAAATTTTGCACCTCTCCGTTGCGGCTATCGAAGATTCCCGTAGCAGTAACTAAGATGAAGGTTTTCGTGAAGACTCTCAAAGGAACTCACTTCGAAATCGAAGTGACGCCACAAGACTCGATTTCTGATGTGAAGAAAAATATAGAAACTGTTCAAGGTGTAGATGTCTATCCTGCTGCGCAGCAAATGCTTATTCATCAAGGGAAAGTTTTGAAGGATGGCTCCACCTTGGAGGAAAATAAAGTAGCTGAAAATAGTTT…	- symbol:RAD23C "AT3G02540" species:3702 "Arabidopsis thaliana" [GO:0003684 "damaged DNA binding" evidence=IEA] [GO:0005634 "nucleus" evidence=ISM;IEA;IDA] [GO:0006289 "nucleotide-excision repair" evidence=IEA] [GO:0043161 "proteasome-mediated ubiquitin-dependent protein catabolic process" evidence=IEA] [GO:0005515 "protein binding" evidence=IPI] [GO:0005737 "cytoplasm" evidence=IDA] [GO:0031593 …	hypothetical protein TSUD_50570 [Trifolium subterraneum]	Ubiquitin receptor RAD23c OS=Arabidopsis thaliana GN=RAD23C PE=1 SV=2	I1LEX5.1 PF00240.20;ubiquitin;	3847.GLYMA20G24850.1	Medicago truncatula RAD23 UV excision repair family protein mRNA	| Rad23 UV excision repair protein family | Chr3:533095-536151 REVERSE LENGTH=419 | 201606	-	PB.62	1	FaBabeanB_3kb_HQ_transcript/10076	1531
PB.63.1	2	FaBabeanB_3kb_HQ_transcript/10078,FaBabeanB_3kb_HQ_transcript/10816	FaBabeanB_3kb_HQ_transcript/10078	1552	AAGTGTCACAATTTAAAACTCCACATCACTCTCTTCACTCAAAGTAAGAAAAAAATCTAGATCTGAAATAATACAAATTCGCATCTCTAATTCCCGTTATTCTATTATTCCGATTTGGTGAATCGCATGAAACCCGACCCGATTCAATTTCTCTGAATTCCGATCAAATCCTCCAGATCCGTCGTTTTCCTCCGATTAGGGTTAGGGTTCACCAGAAAAAATGGCGGTCTCCGATGGCGTCGTCAAGAAAGTGATCCTCTCGTACACCTACGTAGCGATATGGATCTTCCTCAGCTTCACTGTTATCGTGTACAACAAGTACATCTTGGATAAGAAGATGTACAATTGGTCTTATCCGATCTCGTTAACCATGATTCACATGGCGTTTTGTTCGTCACT…	- symbol:AT5G25400 species:3702 "Arabidopsis thaliana" [GO:0005886 "plasma membrane" evidence=ISM] [GO:0008514 "organic anion transmembrane transporter activity" evidence=ISS] [GO:0008643 "carbohydrate transport" evidence=IEA] [GO:0016021 "integral component of membrane" evidence=IEA] [GO:0005794 "Golgi apparatus" evidence=IDA] [GO:0015780 "nucleotide-sugar transmembrane transport" evidence=IDA] …	probable sugar phosphate/phosphate translocator At5g25400 [Medicago truncatula] <AES91512.1 nucleotide/sugar transporter family protein [Medicago truncatula]	Probable sugar phosphate/phosphate translocator At5g25400 OS=Arabidopsis thaliana GN=At5g25400 PE=2 SV=1	G7JB38.1 PF03151.13;TPT;	3847.GLYMA17G12410.1	Medicago truncatula nucleotide/sugar transporter family protein mRNA	| Nucleotide-sugar transporter family protein | Chr5:8823283-8824332 FORWARD LENGTH=349 | 201606	-	PB.63	1	FaBabeanB_3kb_HQ_transcript/10078	1552
PB.64.1	1	FaBabeanB_3kb_HQ_transcript/10079	FaBabeanB_3kb_HQ_transcript/10079	1543	GCGCCATTTTTGGGTTAAACTCCGGTTAGTGTATCTGAACCTCTTCATTCAACTAGTACTTCGATATTCATCGTTCAACTAACCTGCAATCAAGCAAGATCAATGCAAGCTGTTTCATCTGGTATCGGATACGGTCTCAAATATCAGGCAAGATGCATATCAGATGTAAAAGCCGATACAGATCACACAAGTTTCCTTGCTGGAACTCTCAGTCTCAAAGAAGAAAATGAGGTTCATCTTATTCGGCTTTCTTCAAGTGGAACTGAACTTTTCTGTGAGGGATTGTTTTCGCATCCCAACGAGATCTGGGACCTTGTTTCTTGTCCTTTTGATCAGCGAATTTTCTCAACTGTCTACTCTAACGGTGAATCGTATGGGGCAGCAATATGGCAGATTCCG…	- symbol:AT1G20540 "AT1G20540" species:3702 "Arabidopsis thaliana" [GO:0000166 "nucleotide binding" evidence=ISS] [GO:0005634 "nucleus" evidence=ISM] [GO:0008150 "biological_process" evidence=ND] [GO:0080008 "Cul4-RING E3 ubiquitin ligase complex" evidence=ISS] InterPro:IPR017986 InterPro:IPR001680 InterPro:IPR015943 InterPro:IPR036322 PROSITE:PS50082 PROSITE:PS50294 SMART:SM00320 TAIR:locus:2030…	PREDICTED: WD repeat-containing protein DWA2-like isoform X2 [Cicer arietinum]	WD repeat-containing protein DWA2 OS=Arabidopsis thaliana GN=DWA2 PE=1 SV=1	A0A072V4M1.1 PF00400.29;WD40;	3847.GLYMA04G02030.1	Medicago truncatula transducin/WD-like repeat-protein mRNA	| Transducin/WD40 repeat-like superfamily protein | Chr1:7112652-7115191 FORWARD LENGTH=351 | 201606	-	PB.64	1	FaBabeanB_3kb_HQ_transcript/10079	1543
PB.65.1	1	FaBabeanB_3kb_HQ_transcript/10080	FaBabeanB_3kb_HQ_transcript/10080	1526	AACTTCCAGTTAACTTTGCGTTGAAGAAAAAAGAGAATGACACAAAAATCACAAAAATAATAAAGAGAAGAGTTCATTGCTCAGCAGCAAATTCAATACAACCAGCTTGGCCTGGAACAGCTATTCCCGAACCTAGTGATTTCAAAACATGGGATGAACCAAAACCCATCTCTGTCTTAGGTTCAACTGGTTCAATTGGAACTCAGACACTTAATATAGTTGCTGAGTTTCCAGAAAGATTTAGAGTTGTAGGACTTGCAGCTGGTTCAAATGTTACTCTTCTTGCCGATCAGGTAAAGACATTTAAGCCTCAAGTAGTAGCTCTTAGAGATGAGTCTAAAATTGATGAACTCAAAGAGGCTTTGGCTGATATTCAACACAAACCTGAAATCATCCCTG…	- symbol:GLYMA_16G089000 "Uncharacterized protein" species:3847 "Glycine max" [GO:0030145 "manganese ion binding" evidence=IBA] [GO:0030604 "1-deoxy-D-xylulose-5-phosphate reductoisomerase activity" evidence=IBA] [GO:0051484 "isopentenyl diphosphate biosynthetic process, methylerythritol 4-phosphate pathway involved in terpenoid biosynthetic process" evidence=IBA] [GO:0070402 "NADPH binding" evid…	hypothetical protein TSUD_355110 [Trifolium subterraneum]	1-deoxy-D-xylulose 5-phosphate reductoisomerase, chloroplastic OS=Oryza sativa subsp. japonica GN=DXR PE=2 SV=2	A0A072TX52.1 PF13288.3;DXPR_C;	3847.GLYMA16G10880.1	Medicago truncatula 1-deoxy-D-xylulose 5-phosphate reductoisomerase mRNA	| 1-deoxy-D-xylulose 5-phosphate reductoisomerase | Chr5:25214358-25217292 REVERSE LENGTH=477 | 201606	-	PB.65	1	FaBabeanB_3kb_HQ_transcript/10080	1526
PB.66.1	1	FaBabeanB_3kb_HQ_transcript/10082	FaBabeanB_3kb_HQ_transcript/10082	1449	ATATCCATTTTTCTAATAACACCACAACATTTTATTACATAAATTTTTCATATACTAATGGCTCTTCAAACTGCTTCTTTGCTTCCTGCTTCTTTCTCCATTCCAAAAGAGGGGAAGATTGGTGCATCTCTCAAGGACTCAACTCTTTTTGGTGTTTCATTGTCTGATTCTTTGAAAGGTGATTTCACCTCTTCTGCATTGAGGTGTAAGAGGGAATTGCGACAAAAAGTTGGTGCTGTGAAGGCGGAGACAGCGGCTCCGGCTACTCCAGCAGTTAACAAGTCATCATCTGAAGGGAAGAAGACATTGAGGAAAGGAAATGTTGTAATCACTGGTGCTTCATCTGGTTTAGGCCTAGCTACTGCTAAGGCTTTGGCTGAATCAGGAAAATGGCATGTA…	- symbol:PORB "protochlorophyllide oxidoreductase B" species:3702 "Arabidopsis thaliana" [GO:0009507 "chloroplast" evidence=ISM;NAS;IDA] [GO:0009707 "chloroplast outer membrane" evidence=IEA] [GO:0015979 "photosynthesis" evidence=IEA] [GO:0015995 "chlorophyll biosynthetic process" evidence=IEA;TAS] [GO:0016491 "oxidoreductase activity" evidence=ISS] [GO:0016630 "protochlorophyllide reductase acti…	RecName: Full=Protochlorophyllide reductase, chloroplastic; Short=PCR; AltName: Full=NADPH-protochlorophyllide oxidoreductase; Short=POR; Flags: Precursor <CAA44786.1 protochlorophyllide reductase [Pisum sativum]	Protochlorophyllide reductase, chloroplastic OS=Pisum sativum GN=3PCR PE=1 SV=1	A0A072VAY8.1 PF00106.22;adh_short;	3847.GLYMA12G35050.1	Medicago truncatula NADPH-protochlorophyllide oxidoreductase mRNA	| protochlorophyllide oxidoreductase A | Chr5:21991183-21992773 REVERSE LENGTH=405 | 201606	-	PB.66	1	FaBabeanB_3kb_HQ_transcript/10082	1449
PB.67.1	1	FaBabeanB_3kb_HQ_transcript/10083	FaBabeanB_3kb_HQ_transcript/10083	1523	ATTCATAGTTTGTTGAGCCATTTTCTCCTTCCATCTAAAATAGCTTCACCATTTCAATTCTCTCTCTCTCTCTCTTAATTTTCTTTCCTTTCTTTTTCTTTCTCTTGCAGATTCTTCCAACCACTCATCCATCTTCCTAACCCGATCAATCTTTCCGAGACATGATGGAAAATACCTCTTTCTATTTCATGAATCAAGCTTTTTCTCTCTCTCGTTTTCATTGTTCTTCTTGTTGTTGTAGAATTCCGAATTTCTAGGGTTCCGTAATCGATTCCGCGTTCCCCAATTTTCAATTTGGGACAATCGATTTTCTTTTTTGTTATTTATTTGTGAATTAGGGGTTATTGTAAATTGTAATTGTTGATTTGATTTGGAAGTGAGTTATGCGTATCGAGGAAT…	- symbol:GLYMA_05G062900 "Uncharacterized protein" species:3847 "Glycine max" [GO:0004439 "phosphatidylinositol-4,5-bisphosphate 5-phosphatase activity" evidence=IBA] InterPro:IPR000340 InterPro:IPR000387 InterPro:IPR016130 InterPro:IPR020422 Pfam:PF00782 PROSITE:PS00383 PROSITE:PS50054 PROSITE:PS50056 SMART:SM00195 InterPro:IPR024950 Proteomes:UP000008827 GO:GO:0008138 GO:GO:0004725 Gene3D:3.90.…	dual specificity protein phosphatase dsp8-like protein [Trifolium pratense]	Putative dual specificity protein phosphatase DSP8 OS=Arabidopsis thaliana GN=DSP8 PE=2 SV=2	G7JHP4.1 PF00782.17;DSPc;	3847.GLYMA05G05010.4	Medicago truncatula dual specificity phosphatase domain protein mRNA	| Phosphotyrosine protein phosphatases superfamily protein | Chr2:14997004-14998590 REVERSE LENGTH=337 | 201606	-	PB.67	1	FaBabeanB_3kb_HQ_transcript/10083	1523
PB.68.1	1	FaBabeanB_3kb_HQ_transcript/10085	FaBabeanB_3kb_HQ_transcript/10085	1536	ATATGATAGAATGACAGATAGAGTGATGTGAATCAATCATAACCAAAAAAGAAAGCAAGAAAATAGTCAGTAACTACTTTTTCTTCATCTTCTCCTTAGATCCAACAAAAGACTTTGTAATCAAATGGCAAAAAAAGCTGTGTTGATTGGGATCAACTATCCTGGAACAAAAGCTGAGTTAAGAGGATGTGTCAACGATGTCTGGAGGATGCACAAATGCTTGATTGAACGATACGGATTTTCCGAAGACGACATCACCGTTTTGATCGACACCGATTCCTCGTACACCGAGCCCACGGGAAAGAACATACGCCGTGTGCTGTCGGAGTTGATCCGATCCGCGGAGGATGGAGATGTGCTGTTCGTTCATTATAGTGGACATGGCACGCGTCTTCCGGC…	- symbol:MC4 "metacaspase 4" species:3702 "Arabidopsis thaliana" [GO:0005576 "extracellular region" evidence=ISM] [GO:0006952 "defense response" evidence=IEA] [GO:0008234 "cysteine-type peptidase activity" evidence=IDA] [GO:0005886 "plasma membrane" evidence=IDA] [GO:0005829 "cytosol" evidence=IDA] [GO:0004197 "cysteine-type endopeptidase activity" evidence=IDA] [GO:0016540 "protein autoprocessin…	PREDICTED: metacaspase-4-like [Cicer arietinum]	Metacaspase-4 OS=Arabidopsis thaliana GN=AMC4 PE=1 SV=1	A0A072U0M2.1 PF00656.19;Peptidase_C14;	3847.GLYMA15G31750.1	PREDICTED: Cicer arietinum metacaspase-4-like (LOC101509880), mRNA	| metacaspase 4 | Chr1:29842849-29844368 FORWARD LENGTH=418 | 201606	-	PB.68	1	FaBabeanB_3kb_HQ_transcript/10085	1536
PB.69.1	1	FaBabeanB_3kb_HQ_transcript/10086	FaBabeanB_3kb_HQ_transcript/10086	1518	GAATCACATCGTCTCACCAAAGAACCACACTCCAAAGTGAACCTGCAAATCACTCACATTACTCACATGGCCACAACCACAAAGAAAAAACTCCCCCTATTCCCCCTCATCTCTCTCCTCTCCTTCACTTCAATCTTCTACCTTCTCTCCCAATTCAGAAACACTTCCTCCTCCTCCTCAATCAAAGCTTTCTCCTCAATCCACAATTTCCAAATCGACAATAACCGCCACCGCCGCGGCTCGTGCGATTACTCCGACGGGATATGGATCTACGACGAGTCGAGGGTTTCCAGATACGATAGCAATTGTAAGGAGATTTTCAAGGGTTGGAATTGTGTTAAAGGGAATAAAGCTAATGGTGTCGAAGTTGCTAAGTGGCGGTGGAAAAGTAACGGCTGT…	- symbol:GLYMA_07G185900 "Uncharacterized protein" species:3847 "Glycine max" [GO:0005794 "Golgi apparatus" evidence=IBA] [GO:0016413 "O-acetyltransferase activity" evidence=IBA] [GO:0071554 "cell wall organization or biogenesis" evidence=IBA] GO:GO:0016021 GO:GO:0005794 Proteomes:UP000008827 InterPro:IPR026057 Pfam:PF13839 GO:GO:0016413 GO:GO:0071554 InterPro:IPR025846 InterPro:IPR029962 PANTHER…	hypothetical protein TSUD_276770 [Trifolium subterraneum]	Protein trichome birefringence-like 13 OS=Arabidopsis thaliana GN=TBL13 PE=2 SV=1	A0A072U7S1.1 PF13839.3;PC-Esterase;	3847.GLYMA07G30480.1	Medicago truncatula Pmr5/Cas1p GDSL/SGNH-like acyl-esterase family protein mRNA	| TRICHOME BIREFRINGENCE-LIKE 13 | Chr2:6187484-6190137 FORWARD LENGTH=412 | 201606	-	PB.69	1	FaBabeanB_3kb_HQ_transcript/10086	1518
PB.70.1	1	FaBabeanB_3kb_HQ_transcript/10087	FaBabeanB_3kb_HQ_transcript/10087	1518	ATAGAGGCATTGGCGCGAGTGAGGGCATAGAAATTTTGAGCAAACAAAAATGGCGGAAGAAGACAAAATTGAGACTGAGACTGAAACTGAGCTTGAAGAAGAGTTCTCCGTTTGGAAGAGAAACACTCCTCTTCTATACGATCTGTTCATTTCCCATCCTCTATCATGGCCTTCCCTCACTGTTCAGTGGCTTCCCGCTTCTCCTCAACCCCACTCTCACCCTTCCTTCAACACTCACAAACTCCTCATAGCCACCCACACTTCCAACGAAGAACCCAACTACCTCATGCTCGCAGATTCAACCCTCCCCGTAAATCCATCTCAACCCATCTATTCCGAGGATCCCGAAAACCCCTTTCTTCCCAAGGTGGAGATTACTCAAAGGGTTCTTGTTGATGG…	- symbol:MSI3 "AT4G35050" species:3702 "Arabidopsis thaliana" [GO:0005634 "nucleus" evidence=ISM;IEA] [GO:0006351 "transcription, DNA-templated" evidence=IEA] [GO:0006355 "regulation of transcription, DNA-templated" evidence=IEA] [GO:0016569 "covalent chromatin modification" evidence=IEA] [GO:0005515 "protein binding" evidence=IPI] [GO:0080008 "Cul4-RING E3 ubiquitin ligase complex" evidence=IPI]…	WD-40 repeat-containing protein MSI3 [Medicago truncatula] <AES89375.1 nucleosome/chromatin assembly factor group protein [Medicago truncatula]	WD-40 repeat-containing protein MSI3 OS=Arabidopsis thaliana GN=MSI3 PE=1 SV=2	G7JMD2.1 PF12265.5;CAF1C_H4-bd;	3847.GLYMA12G03700.1	Medicago truncatula nucleosome/chromatin assembly factor group protein mRNA	| Transducin family protein / WD-40 repeat family protein | Chr4:16682752-16684751 REVERSE LENGTH=424 | 201606	-	PB.70	1	FaBabeanB_3kb_HQ_transcript/10087	1518
PB.71.1	1	FaBabeanB_3kb_HQ_transcript/10088	FaBabeanB_3kb_HQ_transcript/10088	1522	GGGAGGTATACCAAGCAATTGAAGACTGTAGAGCAGCTGGAATCCGTGTTATGGTTATAACTGGAGACAATAAAAACACTGCTGAAGCTATATGCCGTGAAATTGGTGTCTTTACACCCAATGAAGACATTAGTTCAAAAAGTGTAACTGGCAGAGATTTTATGGAACTCCGTGATAAAAAAGCTTATCTGAGACAGAGCGGTGGGCTTTTGTTTTCGAGGGCTGAACCTAGGCACAAGCAGGACATTGTTAGGCTTCTTAAAGAAGAAGGGGAGGTAGTCGCTATGACTGGGGATGGTGTTAATGACGCACCTGCCTTAAAGCTTGCAGACATTGGTATTGCAATGGGCATTGCAGGGACAGAGGTGGCAAAGGAAGCTTCAGATATGGTGTTAGCAG…	- symbol:GLYMA_19G175900 "Uncharacterized protein" species:3847 "Glycine max" [GO:0005783 "endoplasmic reticulum" evidence=IBA] [GO:0005887 "integral component of plasma membrane" evidence=IBA] [GO:0019829 "cation-transporting ATPase activity" evidence=IBA] InterPro:IPR001757 InterPro:IPR023299 InterPro:IPR008250 InterPro:IPR006068 InterPro:IPR004014 Pfam:PF00690 Pfam:PF00689 Prosite:PS00154 GO:G…	hypothetical protein TSUD_337480 [Trifolium subterraneum]	Calcium-transporting ATPase 4, endoplasmic reticulum-type OS=Arabidopsis thaliana GN=ECA4 PE=2 SV=2	I1NA25.1 PF00689.18;Cation_ATPase_C;	3847.GLYMA19G35960.1	Medicago truncatula endoplasmic reticulum [ER]-type calcium ATPase, putative partial mRNA	| endomembrane-type CA-ATPase 4 | Chr1:2370305-2374196 REVERSE LENGTH=1061 | 201606	-	PB.71	1	FaBabeanB_3kb_HQ_transcript/10088	1522
PB.72.1	1	FaBabeanB_3kb_HQ_transcript/10089	FaBabeanB_3kb_HQ_transcript/10089	1523	GTCAGTGAGAAGATCACAAATTCACAACACCCAATCGAAGCTCTTTCTCTTTCTCTTTCTCTCTCCCTTTCCTTCTTCTCCACACTCCTCCCCCATATTAACATTTACACACTGACACACACACCACTCTCAGGTGATCCTTTCATTCCTTCCTCAATCCCCAAACCAACCTCAAATGCAAGAAATACATTCCATCGGCGGTAGTGGTACCGGTACCAGGTTCTTCGGCGGCGGAGGCGGTGACCGGAGACTCAGGCCACATCTCAACAACAACAATCCGAACAACCAAGCCTTGAACTGTCCTCGCTGCGACTCCGTCAATACCAAATTCTGTTACTACAACAACTACAACCTCTCCCAGCCTCGTCATTTCTGCAAAAACTGCCGTCGTTACTGGAC…	- symbol:OBP4 "AT5G60850" species:3702 "Arabidopsis thaliana" [GO:0003677 "DNA binding" evidence=ISS] [GO:0005634 "nucleus" evidence=ISM;IEA] [GO:0006351 "transcription, DNA-templated" evidence=IEA] [GO:0046872 "metal ion binding" evidence=IEA] [GO:0003700 "DNA binding transcription factor activity" evidence=ISS] [GO:0006355 "regulation of transcription, DNA-templated" evidence=TAS] [GO:0044212 "…	dof zinc finger protein [Trifolium pratense]	Dof zinc finger protein DOF5.4 OS=Arabidopsis thaliana GN=DOF5.4 PE=2 SV=2	A0A072UQU9.1 PF02701.12;zf-Dof;	3847.GLYMA17G08950.1	PREDICTED: Cicer arietinum dof zinc finger protein DOF5.4 (LOC101506353), mRNA	| OBF binding protein 4 | Chr5:24480578-24481501 FORWARD LENGTH=307 | 201606	Dof	PB.72	1	FaBabeanB_3kb_HQ_transcript/10089	1523
PB.73.1	1	FaBabeanB_3kb_HQ_transcript/10090	FaBabeanB_3kb_HQ_transcript/10090	1512	TCACCTAAAAGCAATCTCAATTTCACTCCAATACCCAAACCCTATTCCCCAAATTCTCCTCTACCTTTCTCTCCACTCCATCCACAACAATGGGATCCTCCGCGATGGTTCTAGACCCAAAACCCATCTCCGAACCGCCACCATCCCTCCCCTCCACAAAATCCGACTACCTTTACACCGGCGACACAGCCTCCGACGAAGATGACCTCTACAGTCGCCTCAAATCCCTCCAGCGACAACTCGAGTTCATCGACATCCAAGAAGAGTACGTAAAAGACGAACAGAAGAATCTCAAACGAGAGCTTCTTCGCGCGCAGGAAGAGGTTAAGAGGATCCAATCGGTTCCACTCGTTATCGGTCAATTCATGGAGATGGTTGATCAAAACAACGGTATCGTCG…	- symbol:GLYMA_11G200000 "Uncharacterized protein" species:3847 "Glycine max" [GO:0008540 "proteasome regulatory particle, base subcomplex" evidence=IBA] [GO:0017025 "TBP-class protein binding" evidence=IBA] [GO:0030433 "ubiquitin-dependent ERAD pathway" evidence=IBA] [GO:0031595 "nuclear proteasome complex" evidence=IBA] [GO:0031597 "cytosolic proteasome complex" evidence=IBA] [GO:0036402 "prote…	PREDICTED: 26S protease regulatory subunit 6B homolog [Glycine max] <KRG98107.1 hypothetical protein GLYMA_18G050900 [Glycine max]	26S proteasome regulatory subunit 6B homolog OS=Helianthus annuus PE=1 SV=1	A0A096QE22.1 PF00004.26;AAA;	3847.GLYMA18G05730.1	PREDICTED: Cicer arietinum 26S protease regulatory subunit 6B homolog (LOC101511669), transcript variant X2, mRNA	| regulatory particle triple-A ATPase 3 | Chr5:23569155-23571116 FORWARD LENGTH=408 | 201606	-	PB.73	1	FaBabeanB_3kb_HQ_transcript/10090	1512
PB.74.1	1	FaBabeanB_3kb_HQ_transcript/10091	FaBabeanB_3kb_HQ_transcript/10091	1521	AGATAAGTCACGTTTCTATATATAAACGAAAAAGAGTGCAGCGCTTTCAATTCCTAAATTCCAAACTTTTGCTGACTTCTTTCGTGTGTTTGCGTTTTCCCCCAAAAGAAGCAAAACCCTCTCCTCCGCCGTGTGCGGTGGCGAAATTTGATCGAAGAAACATGAAGATTAACGTCAAGACTCTGAAAGGGACTCACTTCGAGATCCAAGTGAACCCTAACGATACGGTTCTTGATGTGAAGAAAAATATAGAGGTAGTGCAAGGTGTTGATGTTTATCCTGCTGTGCAACAAATGCTTATTCATCAAGGGAAAGTGCTTAAGGATGAAAGTACTTTGGAAGAAAATCAAGTTGCTGAGAATAGTTTTGTTGTGGTCATGCTGTCTAAGAGTAAGGTAG…	- symbol:RAD23C "AT3G02540" species:3702 "Arabidopsis thaliana" [GO:0003684 "damaged DNA binding" evidence=IEA] [GO:0005634 "nucleus" evidence=ISM;IEA;IDA] [GO:0006289 "nucleotide-excision repair" evidence=IEA] [GO:0043161 "proteasome-mediated ubiquitin-dependent protein catabolic process" evidence=IEA] [GO:0005515 "protein binding" evidence=IPI] [GO:0005737 "cytoplasm" evidence=IDA] [GO:0031593 …	DNA repair protein rad23-3-like [Trifolium pratense]	Ubiquitin receptor RAD23c OS=Arabidopsis thaliana GN=RAD23C PE=1 SV=2	A0A072TVG7.1 PF09280.8;XPC-binding;	3847.GLYMA18G53470.1	PREDICTED: Cicer arietinum ubiquitin receptor RAD23d-like (LOC101500479), mRNA	| Rad23 UV excision repair protein family | Chr5:15404720-15407500 FORWARD LENGTH=378 | 201606	-	PB.74	1	FaBabeanB_3kb_HQ_transcript/10091	1521
PB.75.1	1	FaBabeanB_3kb_HQ_transcript/10093	FaBabeanB_3kb_HQ_transcript/10093	1528	ATATCCATTGACTATAAGTGCTTTAAGATAACATGTTTCCGAATTGATTCTATAATCTAAACATGGCTTTCTCTCTGCTTCCCTTTCTCCTCTACTCACTGATTCTGCAATCCGTCGGTGTTGCAGCTCAAACCAAAAGTACCATAGCCATCGGTGATTCTTTTACTGCAGGAACCAACACCTCTCCATGGTTGTTTTCACCTTCTGGTGACTTTGCCTTTGGTTTTCTTCCACTCAAAGACACTAATCTTTTTTTGCTTTCCATTTGGTATGCAAAAATTTCTGAGAAAACTATTGTGTGGTATGCTAATGGAGATAGTCCTGCACCAAAAGGGTCAAAAGTGCAACTCACTGCCAAAGATGGGTTGGTGCTAACTTCTCCAAATGGTGTCAAGTTAT…	- symbol:GLYMA_15G250200 "Serine/threonine-protein kinase" species:3847 "Glycine max" [GO:0004674 "protein serine/threonine kinase activity" evidence=IBA] [GO:0005886 "plasma membrane" evidence=IBA] [GO:0006468 "protein phosphorylation" evidence=IBA] InterPro:IPR000719 InterPro:IPR001245 InterPro:IPR008271 InterPro:IPR017441 InterPro:IPR024171 Pfam:PF07714 PIRSF:PIRSF000641 PROSITE:PS00107 PROSIT…	unknown [Medicago truncatula]	G-type lectin S-receptor-like serine/threonine-protein kinase RLK1 OS=Arabidopsis thaliana GN=RLK1 PE=2 SV=2	G7LEC0.2 PF01453.21;B_lectin;	3847.GLYMA15G40080.2	Medicago truncatula clone JCVI-FLMt-20E7 unknown mRNA	| receptor-like protein kinase 1 | Chr5:24498467-24501494 REVERSE LENGTH=832 | 201606	-	PB.75	1	FaBabeanB_3kb_HQ_transcript/10093	1528
PB.76.1	1	FaBabeanB_3kb_HQ_transcript/10095	FaBabeanB_3kb_HQ_transcript/10095	1513	ACCACGATCACGCTATGGGGTTGACCAGAGTCAACCTTCTCGCTGGCTTAATCGGGTCCTACATCATACGTCACCCGAAAATTGAATCTCCATTACAATTACCTCACGGTGACGAATACGATCGACCGTTGATTCTCTTCGATCGCACCTTCAAAACCGACGGTTCGATTTACATGAACTCAACCGGAAACAACCCTTCTATCCATCCACAGTGGCAACCGGAGTATTTCGGTGACGCCATTATCGTTAACGGAAAAGCTTGGCCGAGTTTAACCGTACGACGTCGTAAATACAGATTCCGTATAATCAACGCAAGCAACGCCAGATTCTTTAGATTGTTCTTCACCAACGGTTTAAGATTGGTACACGTGGCATCTGATTCTGCTTATATTACAAAAC…	- symbol:GLYMA_20G126500 "Uncharacterized protein" species:3847 "Glycine max" [GO:0005507 "copper ion binding" evidence=IBA] [GO:0016722 "oxidoreductase activity, oxidizing metal ions" evidence=IBA] InterPro:IPR001117 InterPro:IPR002355 InterPro:IPR011706 InterPro:IPR011707 Pfam:PF00394 Pfam:PF07731 Pfam:PF07732 PROSITE:PS00080 Proteomes:UP000008827 GO:GO:0005507 Gene3D:2.60.40.420 InterPro:IPR00…	spore coat A-like protein [Trifolium pratense] <PNY09294.1 spore coat A-like protein [Trifolium pratense] <PNY10104.1 spore coat A-like protein [Trifolium pratense]	Multicopper oxidase LPR1 OS=Arabidopsis thaliana GN=LPR1 PE=2 SV=1	I1LEL1.2 PF07731.11;Cu-oxidase_2;	3847.GLYMA20G26270.1	PREDICTED: Cicer arietinum multicopper oxidase LPR2-like (LOC101489518), mRNA	| Cupredoxin superfamily protein | Chr1:26797201-26800224 REVERSE LENGTH=581 | 201606	-	PB.76	1	FaBabeanB_3kb_HQ_transcript/10095	1513
PB.77.1	1	FaBabeanB_3kb_HQ_transcript/10096	FaBabeanB_3kb_HQ_transcript/10096	1501	ATTTTCTTGTTTCTCTCACAAGAAACAGGAAAGTTAAAAATAAAATGAAAAACAAGCCTGCTACACTCCAACTCTATACACCAAAAACAAAAAACACTTCAATCCATCATTGAAATCCTCAGCTTCTCATTCACTCATTCTACATTTTACGTTACTCTTTAGGACGAACCAGTCTTCTTACTATTACAATATAATCACCCATCACTATTCTTTCCTCACCCTCACTTCATCTCATGATCCACTATGCGCTTCCACACCAAACTCCCTGCACCTCTCTTACTCCTTTATCTTTCTTTATTCTCTCCGGCATCCGCTCAGCCTCCTCAGCCTCTATCTCCACCACCGCCGCCGTTGCGAGATCCATTCTCGAGGATGAGTTTGGATAAGACTATGGCGTCG…	- symbol:AT1G72200 "AT1G72200" species:3702 "Arabidopsis thaliana" [GO:0008270 "zinc ion binding" evidence=ISS] [GO:0016021 "integral component of membrane" evidence=IEA] [GO:0016567 "protein ubiquitination" evidence=IEA] [GO:0046872 "metal ion binding" evidence=IEA] InterPro:IPR001841 UniPathway:UPA00143 Pfam:PF13639 InterPro:IPR013083 TAIR:locus:2207026 GO:GO:0016021 EMBL:CP002684 Proteomes:UP0…	RING-H2 finger protein ATL11 [Medicago truncatula] <AES98154.1 RING-H2 zinc finger protein [Medicago truncatula]	RING-H2 finger protein ATL11 OS=Arabidopsis thaliana GN=ATL11 PE=2 SV=2	G7KAK0.1 PF13639.3;zf-RING_2;	3847.GLYMA02G37340.1	Medicago truncatula RING-H2 zinc finger protein mRNA	| RING/U-box superfamily protein | Chr1:27169935-27171149 REVERSE LENGTH=404 | 201606	-	PB.77	1	FaBabeanB_3kb_HQ_transcript/10096	1501
PB.78.1	1	FaBabeanB_3kb_HQ_transcript/10098	FaBabeanB_3kb_HQ_transcript/10098	1546	AAGTTTTTTCAAAAAGAAAACATTTGGTCAACAAAGATGTTCTTCAACACAAACCATGCTTCTTTTCCTCATTTTAATGTTATGTCCCAAATTTCAATCTTTCAAAATTTGCTCTAAATTCAATTCAATTCCAAAAAAGAAAAATATGAACACATCAACACCAACACCTTCTCCGCCACCGCATTCCACCGCCGGCGACACCGAACCGTTCCTCCTCCGGCCTCGCCGCTCCCTCAGCCTTACACGACCTCCAGCACTCCGTACCGCCGCTCGTTTCTTCCGTCGAGCTAGCTCAGAGCGTATGATGCTCCGTGAACCGTCGCTGCGTGTCCGGGAGAGGGCGGCGGCGGAGGTGGAAGAGCGGCAGAGTGAGTGGGCATACTCGAAACCGGTGGTGAC…	- symbol:GLYMA_18G225500 "Uncharacterized protein" species:3847 "Glycine max" [GO:0043161 "proteasome-mediated ubiquitin-dependent protein catabolic process" evidence=IBA] [GO:0061630 "ubiquitin protein ligase activity" evidence=IBA] InterPro:IPR001841 Pfam:PF13639 InterPro:IPR013083 GO:GO:0016021 GO:GO:0043161 Proteomes:UP000008827 Gene3D:3.30.40.10 eggNOG:KOG0800 eggNOG:ENOG41121N2 GO:GO:006163…	hypothetical protein TSUD_159850 [Trifolium subterraneum]	E3 ubiquitin-protein ligase At1g12760 OS=Arabidopsis thaliana GN=At1g12760 PE=1 SV=1	G7L1G9.1 PF13639.3;zf-RING_2;	3847.GLYMA18G45940.1	Medicago truncatula RING zinc finger protein, putative mRNA	| Zinc finger%2C C3HC4 type (RING finger) family protein | Chr4:7053737-7055516 REVERSE LENGTH=390 | 201606	-	PB.78	1	FaBabeanB_3kb_HQ_transcript/10098	1546
PB.79.1	1	FaBabeanB_3kb_HQ_transcript/10099	FaBabeanB_3kb_HQ_transcript/10099	1536	AACAGAAGAAATCTGAATTGGATTTCAAAGTTCAAACAAACAAAACACTGATCAAGTTGCGGAGTCAGAAAATGGGCAATTATACAGTTCCTTTTGTAGGGATGATTCTTGCGGAGTTTGTTCAAGTTGCGTTAATCATATTAAGCAAACGAGTCATGGCACAAGGAATGAACAGTTTAATATTCATTTTCTACTCCAATTCCATCGCTGCCCTTGTTCTTCTTCCATCTTCTTTCTACATCCACAGATTTCAACGTCCTCCTATCACGTTTTCTACCCTTTCTGGATTCTTCTTACTTGGACTACTTGGGTATTTAGCGCAGGTTTTTGGATATGCTGGGATTTACTACAGCTCATCAACACTTGCTACTGCCATGCTCAATCTTATTCCTGGTTTTA…	- symbol:VIT_01s0026g00540 "Putative uncharacterized protein" species:29760 "Vitis vinifera" [GO:0005886 "plasma membrane" evidence=IBA] [GO:0006810 "transport" evidence=IBA] [GO:0022857 "transmembrane transporter activity" evidence=IBA] InterPro:IPR000620 InterPro:IPR030184 Pfam:PF00892 GO:GO:0016021 GO:GO:0005886 GO:GO:0022857 PANTHER:PTHR31218 GO:GO:0006810 Proteomes:UP000009183 HOGENOM:HOG000…	WAT1-related protein At5g40230 [Medicago truncatula] <AES72417.1 nodulin MtN21/EamA-like transporter family protein [Medicago truncatula]	WAT1-related protein At3g28050 OS=Arabidopsis thaliana GN=At3g28050 PE=2 SV=1	G7J673.1 PF00892.17;EamA;	3847.GLYMA06G12860.1	Medicago truncatula nodulin MtN21/EamA-like transporter family protein mRNA	| nodulin MtN21 /EamA-like transporter family protein | Chr5:16079814-16081735 REVERSE LENGTH=370 | 201606	-	PB.79	1	FaBabeanB_3kb_HQ_transcript/10099	1536
PB.80.1	1	FaBabeanB_3kb_HQ_transcript/10100	FaBabeanB_3kb_HQ_transcript/10100	1524	GAAAATCCAAAGAAAGAAAAAAAAGCCTCCACTGGTTCTGTCCCTGTCTCTCTCTCTATCTGTGTCCATCGAAACTTTCAACCGTGTCTCCCTTCACCGCCTTCTTCTGATCGGAGATATGGGTATCCCCTGCCGTTCTTCCCACACCTCCCAATCTCACATCACTGAAATCATCATCACCAGTTTCTTCCGCCATAAGTCTTAGATCTTTCTTTCCTTCCTTTTACCTATACCTCGTTCCTATACCTATGGCACGTTAGATAACAAAAACAAAAACAAACTTTACTGAATTTACCTTTGTTTTCTATATATGTATATGGCTGGTGGAAGACTCTTTACGAATTCTCCTGCAAATAATTCAAACATGAATACTTTGTTTCATAATCAACAACATGGAAA…	- symbol:HB16 "AT4G40060" species:3702 "Arabidopsis thaliana" [GO:0003700 "DNA binding transcription factor activity" evidence=ISS;NAS] [GO:0005634 "nucleus" evidence=ISM;IEA;ISS] [GO:0006351 "transcription, DNA-templated" evidence=IEA] [GO:0006355 "regulation of transcription, DNA-templated" evidence=ISS] [GO:0043565 "sequence-specific DNA binding" evidence=IDA] [GO:0009637 "response to blue lig…	homeobox-leucine zipper protein HAT5 [Medicago truncatula] <ACJ85107.1 unknown [Medicago truncatula] <AES91183.1 homeobox leucine zipper family protein [Medicago truncatula] <AFK37983.1 unknown [Medicago truncatula]	Homeobox-leucine zipper protein ATHB-16 OS=Arabidopsis thaliana GN=ATHB-16 PE=2 SV=2	B7FK22.1 PF00046.26;Homeobox;	3847.GLYMA05G01390.1	Medicago truncatula homeobox leucine zipper family protein mRNA	| homeobox 1 | Chr3:182648-184034 REVERSE LENGTH=272 | 201606	HD-ZIP	PB.80	1	FaBabeanB_3kb_HQ_transcript/10100	1524
PB.81.1	1	FaBabeanB_3kb_HQ_transcript/10101	FaBabeanB_3kb_HQ_transcript/10101	1516	ATGGCCACTACCAAGTGAGCTTCTACCTAACTTAGACTAAACATTGATTCACACATTGTTTCTATCGTCCGTGTAATAACAACATTCTCACACTCCGGAGCTCCCAAAGCACTAAACAACAACACTCCAAATTTTCATTTTAAAACCCCAAAACCATTTCCTCCTCTCTTCATTTCCCTGGCTTCTTCCATTTTCTCTTCTCCTCATCTCTTCCGACCAATAATGGCTTCTCTTACCGGATCCAATTGCGTCGCTCTCCGAGCCGCCACTTTTGCCGCCGCCGGTAACCGTAAAATCAGTCAGATCCGCCAATGGTCTCCGTCCATCAATCATCTCCGTCCATTTTCTCCTCTTCACTGCAGATCCAATGCTTCGTTTAACTCCACCGTTGTGAGAGCG…	- symbol:AT1G24360 "AT1G24360" species:3702 "Arabidopsis thaliana" [GO:0006633 "fatty acid biosynthetic process" evidence=IEA] [GO:0009507 "chloroplast" evidence=ISM;IDA] [GO:0051287 "NAD binding" evidence=IEA] [GO:0055114 "oxidation-reduction process" evidence=IEA] [GO:0102131 "3-oxo-glutaryl-[acp] methyl ester reductase activity" evidence=IEA] [GO:0102132 "3-oxo-pimeloyl-[acp] methyl ester redu…	3-oxoacyl-[acyl-carrier-protein] reductase 4 [Medicago truncatula] <AES72071.1 3-ketoacyl-(acyl-carrier) reductase [Medicago truncatula]	3-oxoacyl-[acyl-carrier-protein] reductase, chloroplastic OS=Cuphea lanceolata GN=CLKR27 PE=2 SV=1	A0A022QEC8.1 PF13561.3;adh_short_C2;	3847.GLYMA18G01280.1	Medicago truncatula 3-ketoacyl-(acyl-carrier) reductase mRNA	| NAD(P)-binding Rossmann-fold superfamily protein | Chr1:8640820-8643283 FORWARD LENGTH=319 | 201606	-	PB.81	1	FaBabeanB_3kb_HQ_transcript/10101	1516
PB.82.1	1	FaBabeanB_3kb_HQ_transcript/10102	FaBabeanB_3kb_HQ_transcript/10102	1524	ATTACAATTATTTCTTTATTCGGCATTCCTATCTTAACCGTTACAAAAGTGAAAATGGTGTCTTCAGAGGGTGATGGTGGTGGTGACAAATTGATGAGAAAAGTGTTGGGTTTGGGTTATTGGGTACAAGGATTCAGATGTTTTCCATGGTTAGTAGTGAGTTTCTTTCTCAAAGATGGTCTCAATGTGAATCCTACAACTCTTCAAATTCTTCAAAGTTCAGCAAGTATTCCTATGGTTGGAAAACCAATTTATGGTCTTGTTTCTGATTCTGTTTACATATCTGGTCAGCATCGTCTTCCTTACATAGCTTTTGGAGCTTTCTTGCAGGCACTGTCATGGCTAGCAATAGCAATCTCCCCATCAAGCATATCTGTTTTCACTATCTCTATATACCTC…	- symbol:AT1G64890 "AT1G64890" species:3702 "Arabidopsis thaliana" [GO:0005215 "transporter activity" evidence=ISS] [GO:0006810 "transport" evidence=ISS] [GO:0009507 "chloroplast" evidence=ISM] [GO:0016020 "membrane" evidence=ISS] [GO:0016021 "integral component of membrane" evidence=IEA] TAIR:locus:2010911 GO:GO:0016021 EMBL:CP002684 Proteomes:UP000006548 InterPro:IPR036259 SUPFAM:SSF103473 EMBL…	putative folate-biopterin transporter 7-like protein [Trifolium pratense]	Probable folate-biopterin transporter 7 OS=Arabidopsis thaliana GN=At1g64890 PE=2 SV=1	D7KZ24.1 PF03092.13;BT1;	3847.GLYMA15G14290.1	PREDICTED: Cicer arietinum probable folate-biopterin transporter 7 (LOC101511158), mRNA	| Major facilitator superfamily protein | Chr1:24109752-24111165 FORWARD LENGTH=442 | 201606	-	PB.82	1	FaBabeanB_3kb_HQ_transcript/10102	1524
PB.83.1	1	FaBabeanB_3kb_HQ_transcript/10103	FaBabeanB_3kb_HQ_transcript/10103	1524	GGTGCAAAGTAAATATTTATCTTTATCCAAATCCAAATCAAAAATTTCTTCCATCACCATGTCGATGATGATGTGGGGGGAACCGCCCCATCGTACAAATCCAACCGTCCACGTGGCACCGGCACCATGGCCGGTGATGAACAATCCAACGGCGGAGATTTTTTCTGATGATTATTCTCAGTTTTATTTCGATGAAGCGCTGAGTGCTCTTCAACAATATGTTCCGTCATCCATGGAAGAAGAAGACGATTCTGACTCGGAGATTTTTCCGAGTCATGACTCGGTGGATGCGTATACGAATGACCATTTTCGTATGTTTGAGTTCAAGATTCGGAGATGTGCACGTGGTCGGTCACATGACTGGACCGAGTGTCCTTTTGCTCATCCCGGCGAGAAAGC…	- symbol:OZF1 "AT2G19810" species:3702 "Arabidopsis thaliana" [GO:0003676 "nucleic acid binding" evidence=ISS] [GO:0003677 "DNA binding" evidence=IEA] [GO:0005634 "nucleus" evidence=ISM] [GO:0046872 "metal ion binding" evidence=IEA] [GO:0003700 "DNA binding transcription factor activity" evidence=ISS] [GO:0006355 "regulation of transcription, DNA-templated" evidence=TAS] [GO:0005886 "plasma membr…	hypothetical protein TSUD_75180 [Trifolium subterraneum]	Zinc finger CCCH domain-containing protein 20 OS=Arabidopsis thaliana GN=At2g19810 PE=2 SV=1	A0A072TV59.1 PF00642.21;zf-CCCH;	3847.GLYMA08G03540.1	Medicago truncatula zinc finger CCCH domain protein mRNA	| CCCH-type zinc finger family protein | Chr2:8550419-8551498 FORWARD LENGTH=359 | 201606	C3H	PB.83	1	FaBabeanB_3kb_HQ_transcript/10103	1524
PB.84.1	1	FaBabeanB_3kb_HQ_transcript/10104	FaBabeanB_3kb_HQ_transcript/10104	1524	CAAGCAGCTAGTTAAGGAAGAAGGAGACGGGTGACAATTTGCTTGCCTGGTCCTTTCCCTGCATGACTGACACACATGACGTCTCTCATCTGCTCACTCTGCTACGCTAAAACTATAACACCGACGTTTCATTCCTTTCTCTAATACTCAACAATGCTTTCACTTTCTTCTTTCTCTTCTTCTTCTTCTCCTACGTTATCCTTTACTAGAACAAGATGCACCACCAATTTCAAACTCAAACCTTTCACTGTTTTCTCTTCTTCTTCTCAACCTTTCCCTCCTTTTCTTCCTAAACAAATTCACTCTATCAAAGACCCTTTTGCTCGAAAATTCGCAATGCGGATTCAAAGATTACCCGTCAATGTTAGCTTTGCAGAAAACCCAATCATGAGCAGTTGT…	- symbol:GLYMA_02G116200 "Uncharacterized protein" species:3847 "Glycine max" [GO:0016787 "hydrolase activity" evidence=IBA] InterPro:IPR000639 PRINTS:PR00412 InterPro:IPR000073 InterPro:IPR029058 GO:GO:0003824 Proteomes:UP000008827 Gene3D:3.40.50.1820 SUPFAM:SSF53474 Pfam:PF12697 PRINTS:PR00111 eggNOG:COG0596 eggNOG:KOG1454 EMBL:CM000835 OrthoDB:EOG09360G54 EMBL:BT095580 RefSeq:NP_001241322.1 Un…	uncharacterized protein LOC11432057 isoform X1 [Medicago truncatula] <AES97040.1 alpha/beta fold hydrolase [Medicago truncatula]	Uncharacterized hydrolase YugF OS=Bacillus subtilis (strain 168) GN=yugF PE=3 SV=1	A0A072UFJ6.1 PF12697.4;Abhydrolase_6;	3847.GLYMA02G12960.1	Medicago truncatula alpha/beta fold hydrolase partial mRNA	| alpha/beta-Hydrolases superfamily protein | Chr1:4735622-4737617 FORWARD LENGTH=339 | 201606	-	PB.84	1	FaBabeanB_3kb_HQ_transcript/10104	1524
PB.85.1	1	FaBabeanB_3kb_HQ_transcript/10105	FaBabeanB_3kb_HQ_transcript/10105	1546	AAACAATCATTACTTCAAAATGGTCCTCTAAAAAATATAATAAAAAAGTGCCCTTTTTTTTGGAGAGAGGAATCAAAAGTAGCATAGCCCATTTTTCTTAATTTTGAGGTCTCAAATTGTGCAATAATGGGTTGCTCAGCTTCAAAAACAACAACCATAGTTGCAAACAAAAACCCAGAAGATCCAACAACACCTTCTGTCTCTTTTCAATCTTCATCTTCATCAACTTCTTCATTCTCACCTTCTTATGCTTCACAATACTTCAACTCCTCACCACCTGTTAGAAAAGCTTTGTCACTCACAATGCCTCTTATCCATCACCCTCCAACCAAAAAAGGTGACACTCACCATCTTGTTTCCTTAACCTCCACCACCTATGGTTCTCTTCTCTTAATTGAC…	- symbol:AT3G57070 species:3702 "Arabidopsis thaliana" [GO:0005634 "nucleus" evidence=ISM] [GO:0009055 "electron transfer activity" evidence=IEA] [GO:0015035 "protein disulfide oxidoreductase activity" evidence=IEA] [GO:0045454 "cell redox homeostasis" evidence=IEA] InterPro:IPR002109 Pfam:PF00462 PROSITE:PS51354 TAIR:locus:2080635 Proteomes:UP000006548 EMBL:CP002686 GO:GO:0009055 InterPro:IPR036…	uncharacterized protein At5g39865 [Medicago truncatula] <ABN07996.1 Thioredoxin fold [Medicago truncatula] <AES81252.1 glutaredoxin family protein [Medicago truncatula]	Uncharacterized protein At5g39865 OS=Arabidopsis thaliana GN=At5g39865 PE=2 SV=1	A2Q2Z6.1 PF00462.21;Glutaredoxin;	3847.GLYMA19G31260.1	Medicago truncatula strain A17 clone mth2-166f23, complete sequence	| Glutaredoxin family protein | Chr3:21124174-21125427 FORWARD LENGTH=417 | 201606	-	PB.85	1	FaBabeanB_3kb_HQ_transcript/10105	1546
PB.86.1	1	FaBabeanB_3kb_HQ_transcript/10106	FaBabeanB_3kb_HQ_transcript/10106	1519	ACAGTTTTCAATTATATTTCTATATTTTATTGAACCAACTGCAGCAAACGTTACCTATAGCCGCCTCAATAACTCTTGGATCCGTTCATCTCGGTTGATTTCTTTTCTTTTGTTTTGTTTTTCATCATCTATCAGGTTTAAGAAAGACGATTCGCCATGGATTGGTATTACGGATGTGGAACGAACGATTTCGTTGTACCAGGCGGTCAAGATCTTATGGCTAGCCATCCTTCACAAGAAAATTGGTCAAAATGGGGAATCAATGCACCCGAAGGTTACAATTCACCTAAGAATTTCATGAGCATGGATTCGAATACATCGGAAGCAGAATTCAACTTTGACGGCGAAAGTTTCAGTAACCGAGTCAAGTTCGAATCGTCTTCCTACGATAAAGCTCAA…	- symbol:LNK3 "AT3G12320" species:3702 "Arabidopsis thaliana" [GO:0003674 "molecular_function" evidence=ND] [GO:0005634 "nucleus" evidence=ISM] [GO:0006351 "transcription, DNA-templated" evidence=IEA] [GO:0006355 "regulation of transcription, DNA-templated" evidence=IEA] [GO:0007623 "circadian rhythm" evidence=IEP] TAIR:locus:2082264 Proteomes:UP000006548 EMBL:CP002686 GO:GO:0007623 GO:GO:0006355…	protein LNK3 isoform X1 [Medicago truncatula] <AET02445.2 hypothetical protein MTR_8g040640 [Medicago truncatula]	Protein LNK3 OS=Arabidopsis thaliana GN=LNK3 PE=1 SV=1	.	3847.GLYMA15G36790.2	Medicago truncatula hypothetical protein mRNA	#N/A	-	PB.86	1	FaBabeanB_3kb_HQ_transcript/10106	1519
PB.87.1	1	FaBabeanB_3kb_HQ_transcript/10107	FaBabeanB_3kb_HQ_transcript/10107	1546	ATATGAGTTTATAATTTGTCACTCCCATGTACTCCGTTTGATAAACGCTACCATACACATCTCCTCAAAACTCCCATCTCTCCGCCGCTTCAACCGCCGCCATCTCTTTCTCTCGCTTCCCTCCGCCCTAACCGATCTTCAGCAATGACTTTTGGAGCTTCCACCGAACTTTCACACTATCTTGCAGTACCATCCGTTAGACCTAATTCTCGCAACTCTCAATGCACCGCCGAAATCAGCTTCACTTTGCACAATGCAAATGGCGGTTTCAACGGCGGATTATCAAAGCTGAACTCCAACAGGAACGATAACAGAGCTGTTTCTGTTAGGGCTGACGGTAAGGGTAAAGGACTTACCTATAAAGACGCTGGTGTTGACATTGATGCCGGTTCTGAACTT…	- symbol:PUR5 "AT3G55010" species:3702 "Arabidopsis thaliana" [GO:0004641 "phosphoribosylformylglycinamidine cyclo-ligase activity" evidence=IEA;IGI;ISS] [GO:0005739 "mitochondrion" evidence=ISM;IDA] [GO:0006189 "'de novo' IMP biosynthetic process" evidence=IEA] [GO:0005524 "ATP binding" evidence=IDA] [GO:0009507 "chloroplast" evidence=IDA] [GO:0005507 "copper ion binding" evidence=IDA] [GO:00095…	PREDICTED: phosphoribosylformylglycinamidine cyclo-ligase, chloroplastic/mitochondrial-like [Cicer arietinum]	Phosphoribosylformylglycinamidine cyclo-ligase, chloroplastic/mitochondrial OS=Vigna unguiculata GN=PUR5 PE=2 SV=1	I1K506.1 PF02769.19;AIRS_C;	3847.GLYMA05G32640.1	PREDICTED: Cicer arietinum phosphoribosylformylglycinamidine cyclo-ligase, chloroplastic/mitochondrial-like (LOC101504000), mRNA	| phosphoribosylformylglycinamidine cyclo-ligase%2C chloroplast / phosphoribosyl-aminoimidazole synthetase / AIR synthase (PUR5) | Chr3:20386818-20388549 FORWARD LENGTH=389 | 201606	-	PB.87	1	FaBabeanB_3kb_HQ_transcript/10107	1546
PB.88.1	1	FaBabeanB_3kb_HQ_transcript/10109	FaBabeanB_3kb_HQ_transcript/10109	1532	AACAAAAATCTTATCTATTATTATTTCAAACATTGAGGTCAGTAACATTGATGAACTTGGTAAGGGTGCGGAAAGAGAGGGATTCGAACCCTCGGTAAACAAAAAGCCTACATAGCAGTTCCAATGCTACGCCTTGAACCACTCGGCCATCTCTCCTACATAATGATTATGCCCCTAAACCGAGTGAATAGTGAGGCATTTATATCCCATTTGCGTACGCGCACACAATCAATTGAAACTAAAAAAATAGAAATAGAAAGAATTTTTTTTTTTTTTGAAAAAAAAACCTACTTCAAGGCCTACCGTAGAATAAAGTAATTTGATTAAGAAGTCCATTTTTACGTTATTTCGTACTGTATTGTACAATTCCTCTGTTTGGGGAATTATTTTATCATGCTA…	- symbol:ycf3 "Photosystem I assembly protein Ycf3" species:4097 "Nicotiana tabacum" [GO:0005515 "protein binding" evidence=IPI] [GO:0048564 "photosystem I assembly" evidence=IMP] HAMAP:MF_00439 InterPro:IPR001440 InterPro:IPR011990 InterPro:IPR013026 InterPro:IPR019734 Pfam:PF00515 PROSITE:PS50005 PROSITE:PS50293 SMART:SM00028 Gene3D:1.25.40.10 SUPFAM:SSF48452 GO:GO:0009535 GO:GO:0048564 InterPr…	MULTISPECIES: tetratricopeptide repeat protein [Terrabacteria group] <YP_398330.1 photosystem I assembly protein Ycf3 [Lactuca sativa] <BAE47595.1 photosystem I assembly protein ycf3 (chloroplast) [Lactuca sativa] <ACU16011.1 unknown [Glycine max] <EFH64629.1 photosystem I assembly protein Ycf3 [Arabidopsis lyrata subsp. lyrata] <KHN39943.1 Photosystem I assembly protein ycf3 [Glycine soja] <AJE7…	Photosystem I assembly protein Ycf3 OS=Cuscuta reflexa GN=ycf3 PE=3 SV=1	B7K035.1 PF13424.3;TPR_12;	59689.scaffold_201096.1	Vicia faba plastid, complete genome	| photosystem I assembly protein | ChrC:42584-43751 REVERSE LENGTH=126 | 201606	-	PB.88	1	FaBabeanB_3kb_HQ_transcript/10109	1532
PB.89.1	1	FaBabeanB_3kb_HQ_transcript/10110	FaBabeanB_3kb_HQ_transcript/10110	1526	AGGAATCAGAAAACCTAAACTAAGGAAGCAAAATATAGCGGCGACATGGTTCACGGTGGTTTAAACAAGCGGCGCGTGAGGGTCAACCCTCCAAGCCGTCGATCCACCACCAAGAAATTCAAACCTCCGGTGTCTCTCAAAAACCAGATTCGATCTGCAGAACGCATGCTCCGAAAGAATTTGCCATTGGAAGTTAAAGCAGCACAGGAGCAGAAGCTGGAATCACTGAAGAAACAGCAGGAGGTTCACAACCGCCTAGCTTTGGAACGGAAGATATTCTTGCGCGACAAGAAGATTAAGTTCTTTGAGAGGAGAAAAATTGAACGGAGAATTAGACGGTTGGAGAAGCTTCAGCGTGCTTCGGCGTCTTCTTCCCCTGACCAGCTTGCTTCTCTTAAA…	- symbol:AT5G43720 "AT5G43720" species:3702 "Arabidopsis thaliana" [GO:0003674 "molecular_function" evidence=ND] [GO:0005634 "nucleus" evidence=ISM] InterPro:IPR019310 Pfam:PF10153 TAIR:locus:2170882 Proteomes:UP000006548 EMBL:CP002688 GO:GO:0005730 GO:GO:0000462 GO:GO:0030688 eggNOG:KOG4484 eggNOG:ENOG4112ABV OrthoDB:EOG09360OGM EMBL:BT033084 EMBL:AK176561 RefSeq:NP_568627.1 UniGene:At.30105 STR…	hypothetical protein L195_g018788, partial [Trifolium pratense]	rRNA-processing protein EFG1 OS=Candida glabrata (strain ATCC 2001 / CBS 138 / JCM 3761 / NBRC 0622 / NRRL Y-65) GN=EFG1 PE=3 SV=1	A0A072VL87.1 PF10153.6;DUF2361;	3847.GLYMA20G35300.1	Medicago truncatula DUF2361 family protein mRNA	| rRNA-processing EFG1-like protein (DUF2361) | Chr1:1125576-1127828 FORWARD LENGTH=325 | 201606	-	PB.89	1	FaBabeanB_3kb_HQ_transcript/10110	1526
PB.90.1	1	FaBabeanB_3kb_HQ_transcript/10111	FaBabeanB_3kb_HQ_transcript/10111	1535	ACACACCTCGTAAAACTCTACCTAATCCATTCCCTTCCCTACCCTAACCCCTCGCATTTCCCCAATTGTCTTCTTCACTACTATTTACTCATCAAATCCAAATTCTTTCCCTTTTCCAAACCCTCCTAATTCTTCTCACATTCCTAATTCTTCAAAAATAGTGTTGTCTTCTGTGTATGGAAGAAACTAGAACCATAACTGGAACACCAACATCTTCAAATCACATTCCCAAATCCTTCATGTGATTATACTGTTGCAGCTAACCGATTCATAAATGTTGTTTACCTCTTCTTCTCACTCTGTCTTTTCTCGTCAATCGTTTCTTCCAATTAAGGGTTTTCTTCGTCCTCCAACACTTCGTCCTTTTCCCTCAACAACCATTCGGATCTCAAATTCTCG…	- symbol:SCO4 "AT5G60750" species:3702 "Arabidopsis thaliana" [GO:0004175 "endopeptidase activity" evidence=ISS] [GO:0005886 "plasma membrane" evidence=ISM] [GO:0006508 "proteolysis" evidence=IEA;ISS] [GO:0008233 "peptidase activity" evidence=IEA] [GO:0016021 "integral component of membrane" evidence=IEA] [GO:0009507 "chloroplast" evidence=IDA] [GO:0009643 "photosynthetic acclimation" evidence=IM…	hypothetical protein TSUD_76220 [Trifolium subterraneum]	.	K7KRZ7.1 PF02517.13;Abi;	3847.GLYMA08G02270.1	Medicago truncatula CAAX amino terminal protease family protein mRNA	| CAAX amino terminal protease family protein | Chr5:24431072-24433199 FORWARD LENGTH=347 | 201606	-	PB.90	1	FaBabeanB_3kb_HQ_transcript/10111	1535
PB.91.1	1	FaBabeanB_3kb_HQ_transcript/10112	FaBabeanB_3kb_HQ_transcript/10112	1579	GCTTTAACGTAAATTAATTTCCTTTCATCTTTCCACGAAAAACAAAACCTCTTCCTCTCTCTTCTCCATTATGCATCATCATCATCATATGCTTTATTCTCTCAAAAAAAATGTTATCATCATTTTATCCCAAACAACAAAAAGAAATAGAAAGAAAGAAAATGAGAAAGAGGAAATATGCGACGGAGACGTCGAAGCTCGCGGTGTTGCTCGCGGTAGAGCTCTGGCAGCGCCACCGTGGAGTTTCATATTTTTTGAATTTTTTTTATATTCTGCGTTCAGTTTTCTCTTCTTATCTCAGATCTGAGTTCAATTTTTTTGAAAAAGTAAAGGGAATGCTTAAGATCTACAAAAGTATTTTCAAAACCCTAACTCAAATTATCAACAAAGTATCACATA…	.	.	.	.	.	.	#N/A	-	PB.91	1	FaBabeanB_3kb_HQ_transcript/10112	1579
PB.92.1	1	FaBabeanB_3kb_HQ_transcript/10113	FaBabeanB_3kb_HQ_transcript/10113	1525	GAACAAGTGCTTTATTAAAATAAAAAAGTAAAATAAAAATATTCGGAATTTGTTGTACAAGGCAAAACGACAAGACGTTGAAACCCAAATTCGTTTCGTTGTTTTCAAGTATACCCTCTTTACACCACTCGTAATTCTCGACGACGAATCCAAATTTCATCTCTCTGCGTTTCACTCTCTTGTCGATGAAATGAAATGGAAGATGCAGATGGAAGAAGTAGAAGCGATTCTCGAGAAAATCTGGGACTTACACGACAAACTCAGCGACGCCATTCATTCCATTTCGCGATCTCATTTTCTCGCTTCGGTTAAAACCGTAACGAACTCTTCTCAGACTATAAACGACGCGGTTGCCACCGAAACGACACTAGACGGTGCTGGTTTTGTTTTCGTCAAGGA…	- symbol:PDV1 "AT5G53280" species:3702 "Arabidopsis thaliana" [GO:0003674 "molecular_function" evidence=ND] [GO:0016021 "integral component of membrane" evidence=IEA] [GO:0009707 "chloroplast outer membrane" evidence=IDA] [GO:0010020 "chloroplast fission" evidence=IMP] TAIR:locus:2154262 GO:GO:0016021 Proteomes:UP000006548 EMBL:CP002688 EMBL:AB013388 GO:GO:0009707 GO:GO:0010020 EMBL:AB252216 EMBL…	plastid division protein PDV1 [Medicago truncatula] <KEH40420.1 plastid division PDV1-like protein, putative [Medicago truncatula]	Plastid division protein PDV1 OS=Arabidopsis thaliana GN=PDV1 PE=1 SV=1	.	3847.GLYMA14G28953.1	Medicago truncatula plastid division PDV1-like protein, putative mRNA	| plastid division1 | Chr5:21607586-21609080 FORWARD LENGTH=272 | 201606	-	PB.92	1	FaBabeanB_3kb_HQ_transcript/10113	1525
PB.93.1	1	FaBabeanB_3kb_HQ_transcript/10114	FaBabeanB_3kb_HQ_transcript/10114	1569	AAGAAAGAAGAGAAAAGGCATAGTTAAGGAAAGAGAAGAGAGACTATTCTCCAAGACTTAACTGAGTTCATACGCCGTTACGCGTTTTTTCTACTTTACACCAAACCCTTCTCTTTCTAGTTTCTCCAACCTTCAATTCTTGAATTCCAATCCAACTTCGTTTTTCCGATTCTTGTTTTTGCTTACATCGAAATTCGAAACTGAAAAGAAGAAAAAAATGAGTGACAATTTGATGGAAAAAGTGAACGCGTTCGGCGAAAAGTTGAAAATCGGCGGCGTAGAAGTTGGCCGGAAGATGACGGAAGGAATGACGTCGATGAGTTTCAAGGTGAAGGAATTCTTCCAAGGTCCGAACCAAGTCGATAAGCTCGTTGAAGACGCAACATCGGAGGCACACGA…	- symbol:AT5G16880 "AT5G16880" species:3702 "Arabidopsis thaliana" [GO:0005622 "intracellular" evidence=IEA] [GO:0005634 "nucleus" evidence=ISM] [GO:0005795 "Golgi stack" evidence=ISS] [GO:0006886 "intracellular protein transport" evidence=IEA;ISS] [GO:0006891 "intra-Golgi vesicle-mediated transport" evidence=ISS] [GO:0008565 "protein transporter activity" evidence=ISS] [GO:0005886 "plasma membra…	TOM1-like protein 1 [Medicago truncatula] <AES93788.1 protein transporter [Medicago truncatula]	TOM1-like protein 1 OS=Arabidopsis thaliana GN=TOL1 PE=1 SV=1	G7K569.1 PF00790.16;VHS;	3847.GLYMA01G44290.1	PREDICTED: Cicer arietinum target of Myb protein 1 (LOC101500810), mRNA	| Target of Myb protein 1 | Chr5:5549658-5551274 FORWARD LENGTH=407 | 201606	-	PB.93	1	FaBabeanB_3kb_HQ_transcript/10114	1569
PB.94.1	1	FaBabeanB_3kb_HQ_transcript/10115	FaBabeanB_3kb_HQ_transcript/10115	1535	TACAATTGTAGAAACGGAATAGTCAGTGCTGAGCTGTATGCAACACTAGATAGGATAAATCAAATTTCGTATCGTCATCTCTTCCCAATTTCTCTGCTCTCCCCAAACAACAATGGCTTCCACTTCCTTAATCAACCCGTTGACTTTCACTTCCTGCGCCCCCACTCTCCACTACTTCACCCGCCGCACCCCACTCACATCCCTCCGATTCGCAAACCCCCATCGTCCCATCTCCACCACGATCTCCTCCCCTTCTCCCGTTCTATGCAAAGCCGTTTCCGTCGAATCCAAAACCACCGAAGAAGCTCTCAACATTGCCGAAAACGTTACTCAGCTCATAGGAAAAACGCCAATGGTTTACCTGAATAGTATCACAAAGGGTTCCCTTGCTAATATTGC…	- symbol:VIT_05s0094g00780 "Cysteine synthase" species:29760 "Vitis vinifera" [GO:0004124 "cysteine synthase activity" evidence=IBA] [GO:0005737 "cytoplasm" evidence=IBA] [GO:0006535 "cysteine biosynthetic process from serine" evidence=IBA] [GO:0030170 "pyridoxal phosphate binding" evidence=IBA] InterPro:IPR001216 InterPro:IPR005856 InterPro:IPR005859 PROSITE:PS00901 Pfam:PF00291 InterPro:IPR0019…	cysteine synthase, chloroplastic/chromoplastic [Medicago truncatula]	Cysteine synthase, chloroplastic/chromoplastic OS=Arabidopsis thaliana GN=OASB PE=1 SV=2	I1KLU7.1 PF00291.22;PALP;	3847.GLYMA07G32790.1	PREDICTED: Cicer arietinum cysteine synthase, chloroplastic/chromoplastic (LOC101507315), mRNA	| O-acetylserine (thiol) lyase B | Chr2:18129604-18132322 REVERSE LENGTH=392 | 201606	-	PB.94	1	FaBabeanB_3kb_HQ_transcript/10115	1535
PB.95.1	1	FaBabeanB_3kb_HQ_transcript/10116	FaBabeanB_3kb_HQ_transcript/10116	1520	AACACAACAACAAACAAACAGTGAAAAAAAAAACAGTTGGAAGAGAAAAAGAGAAGAGAAGAGAAGAGAAATTAGTCGATTCTGGATCGGAATCCATAACCCTAACGCAATCAACCAAATAGATGATTCAGAATTAGCAAAAATAGGTGTGTGCTTGTCGAAATCGAAGGGGCTTGCAAGAGCCTCTTCATCGGAGGTGGTGGTTTATTCCGAACCTCCACCTCCGACGGAATCCAAGAGTCTCTTCAAACCTAAGGTCCGTACTCCGGCTGACATTGTTCGGAATACTCGAGATCTTCTCCGAATTCTCCAGAATGGTTCCGTTAACAAGCGAGATAATGACAAGATGATCGAGTTGTTTAAGAATTTGAGAGAGATGAAAACGATTCTGTATGGAAA…	- symbol:AT5G47540 species:3702 "Arabidopsis thaliana" [GO:0005737 "cytoplasm" evidence=ISM] [GO:0008150 "biological_process" evidence=ND] InterPro:IPR016024 InterPro:IPR011989 TAIR:locus:2168958 Proteomes:UP000006548 EMBL:CP002688 Reactome:R-ATH-6798695 Gene3D:1.25.10.10 SUPFAM:SSF48371 EMBL:AB025628 UniGene:At.66684 UniGene:At.7964 eggNOG:KOG1566 eggNOG:ENOG410XP4S KO:K08272 OMA:KNYDRFF InterPr…	calcium-binding protein [Medicago truncatula]	Putative MO25-like protein At5g47540 OS=Arabidopsis thaliana GN=At5g47540 PE=2 SV=1	G7JLQ9.2 PF08569.8;Mo25;	3847.GLYMA17G01180.2	Medicago truncatula calcium-binding protein partial mRNA	| Mo25 family protein | Chr5:19283265-19285328 REVERSE LENGTH=343 | 201606	-	PB.95	1	FaBabeanB_3kb_HQ_transcript/10116	1520
PB.96.1	1	FaBabeanB_3kb_HQ_transcript/10118	FaBabeanB_3kb_HQ_transcript/10118	1525	ATCACAGTTCAACCTCAAACGAACAAATTCAATTCATTTCTCTTATTCGTGATCTAACTTTTCCTCAAGGTATTTTCCATTTTCGTTTCTCGAATTTCTATTCGATTTTGCGTTTTTCTTTTCTCAAGATCATATAGATCTTACAATCTTTTAGAAATTTATGTAATAAGAGTTTTGTATAGCTGAACTGTTCATGAATATCTCTCAGATCTGATCCTAATTTGATGAATTAACGAATCAGTTCATGTTTCTCGCGAAACTTTCAGATCCGATCGTTATAAGCTGTTTTTCTTCTGTGAGATTTGTATGAACGAAATAAATAGCGTTTGAACGTAATTCTTCAGATCCGTTTGTTAAACGCTGGTTTTGATCTGTCATATTTTGTTTAAATGATGTTTT…	- symbol:UBQ11 "AT4G05050" species:3702 "Arabidopsis thaliana" [GO:0005622 "intracellular" evidence=TAS] [GO:0005634 "nucleus" evidence=IEA] [GO:0005737 "cytoplasm" evidence=IEA] [GO:0006464 "cellular protein modification process" evidence=ISS] [GO:0006511 "ubiquitin-dependent protein catabolic process" evidence=ISS] InterPro:IPR000626 Pfam:PF00240 PROSITE:PS50053 SMART:SM00213 TAIR:locus:2138386…	PREDICTED: LOW QUALITY PROTEIN: polyubiquitin-like [Cucumis sativus]	Polyubiquitin OS=Nicotiana sylvestris GN=UBI11 PE=2 SV=1	R1DT35.1 PF13598.3;DUF4139;	29760.VIT_14s0036g00930.t01	Vicia faba mRNA for polyubiquitin	| ubiquitin 11 | Chr4:2588271-2588960 REVERSE LENGTH=229 | 201606	-	PB.96	1	FaBabeanB_3kb_HQ_transcript/10118	1525
PB.97.1	1	FaBabeanB_3kb_HQ_transcript/10120	FaBabeanB_3kb_HQ_transcript/10120	1514	AACCACAATTTTCTCTTCATTCATCCAACACAACTTCCCAAATCAGAGAGAGACATCTTCATCGATCAACCTCCTTATTCACGTACCGTCGAAAGAGAGACTAATCAGAATTTGAAGAACAATACATCAAAATGTCCTCCCTTGCAGCTGCTAGAGCAGACAACTTTTACTATCCCCCAGAATGGGATCCAAGCCAGGGTTCTCTGAACTCGTTTCATGGCCAACATGCCTTAAGAGAGAGAGCAAGGAAGATAGATCAGGGTATCTTGATTATAAGGTTTGAGATGCCTTATAATATATGGTGTGGAGGATGTAATTCTATGATTGCAAAGGGTGTCCGGTTCAATGCAGAAAAGAAGCAAGTTGGGAATTACTATTCCACAAAGATATGGAGCTTTA…	- symbol:CWC16a "AT1G25682" species:3702 "Arabidopsis thaliana" [GO:0003674 "molecular_function" evidence=ND] [GO:0005634 "nucleus" evidence=ISM] [GO:0008150 "biological_process" evidence=ND] TAIR:locus:2824443 EMBL:CP002684 Proteomes:UP000006548 EMBL:AC084221 eggNOG:KOG2990 eggNOG:COG5134 HOGENOM:HOG000239030 KO:K13115 OMA:TFRAERK InterPro:IPR007590 PANTHER:PTHR12111 Pfam:PF04502 EMBL:BT011673 E…	hypothetical protein L195_g009355 [Trifolium pratense]	Coiled-coil domain-containing protein 130 OS=Homo sapiens GN=CCDC130 PE=1 SV=2	G7I4X2.1 PF04502.10;DUF572;	3694.POPTR_0008s11460.1	Medicago truncatula coiled-coil protein mRNA	| coiled-coil protein (DUF572) | Chr1:9002532-9004550 REVERSE LENGTH=310 | 201606	-	PB.97	1	FaBabeanB_3kb_HQ_transcript/10120	1514
PB.98.1	1	FaBabeanB_3kb_HQ_transcript/10121	FaBabeanB_3kb_HQ_transcript/10121	1520	AAACTGTGTTTCTTCACCTTCACCCATGGCTTCAACTACACTAGGCACTTCTTCAATTGCGTTTCTTCCTTCACGCTACCTTTCTTCCCCTTCCTCCAATCCTTCCATTCACACACTCTCTCTAACCTCAGGGCAAAGCTGTGGTAGGAAGTTTTGTGGAGGAATTGGAATTAATGGCACAATGGGAAAGTCTCGGTTTCCTGTTGTCAATGTTGCTACTGAAGTTAACTCTGTAGAACAGGGTCTGAATACCATTGCTAAAGAAAGCCAGAGGCCAGTGTACCCTTTTGCTGCTATAGTTGGACAGGATGAGATGAAGCTTTGCCTTCTTCTTAACGTGATCGATCCTAAGATCGGAGGTGTAATGATAATGGGGGATAGAGGAACAGGAAAGTCCAC…	- symbol:CHLI1 "AT4G18480" species:3702 "Arabidopsis thaliana" [GO:0005524 "ATP binding" evidence=IEA] [GO:0009507 "chloroplast" evidence=ISM;IDA] [GO:0015979 "photosynthesis" evidence=IEA] [GO:0015995 "chlorophyll biosynthetic process" evidence=IEA;TAS] [GO:0016851 "magnesium chelatase activity" evidence=ISS;NAS] [GO:0009570 "chloroplast stroma" evidence=IDA] [GO:0010007 "magnesium chelatase com…	chloroplast magnesium chelatase I subunit [Pisum sativum]	Magnesium-chelatase subunit ChlI, chloroplastic OS=Glycine max GN=CHLI PE=2 SV=1	B7KET3.1 PF01078.18;Mg_chelatase;	3847.GLYMA15G08680.1	Pisum sativum chloroplast magnesium chelatase I subunit (ChlI) mRNA, complete cds; nuclear gene for chloroplast product	| magnesium chelatase i2 | Chr5:18628095-18629565 FORWARD LENGTH=418 | 201606	-	PB.98	1	FaBabeanB_3kb_HQ_transcript/10121	1520
PB.99.1	1	FaBabeanB_3kb_HQ_transcript/10122	FaBabeanB_3kb_HQ_transcript/10122	1531	GCTTTGGTTCCTATTTCACGCGCCATCTTCATTTGATAGTTCCTCTTCCGTCCACACTCCTCACTGCGAGAGCGAGCGAGGACGCTGAAAAAATCTCCTCCTCCTAGGGTTTGTTAAAACTTCCCTAATTTGAATCTTCTCTTTCGATTCACCATAAAATGGGTGCCAATTCGAATCTAGCCGAATCCACTCACGATCTCAACGAGCAGATCTCTCAGCTCATGCAGTGCAAACCACTTTCCGAACAACAGGTTAAAGAATTATGTGAGAAGGCTAAGGAGATTTTAATGGATGAAAGTAATGTCCAGCCTGTGAAAAGCCCGGTGACAATTTGTGGCGATATTCATGGGCAGTTTCATGATCTTGCTGAACTATTTCGAATTGGAGGGAAGTGTCCAG…	- symbol:PP2A-4 "AT3G58500" species:3702 "Arabidopsis thaliana" [GO:0004721 "phosphoprotein phosphatase activity" evidence=IEA] [GO:0005737 "cytoplasm" evidence=ISM;IDA] [GO:0006952 "defense response" evidence=IEA] [GO:0046872 "metal ion binding" evidence=IEA] [GO:0005634 "nucleus" evidence=IDA] [GO:0005730 "nucleolus" evidence=IDA] [GO:0005829 "cytosol" evidence=IDA] [GO:0005515 "protein binding…	type 2A protein phosphatase-3 [Vicia faba]	Serine/threonine-protein phosphatase PP2A catalytic subunit OS=Medicago sativa GN=PP2A PE=2 SV=1	A0A022QGU4.1 PF00149.25;Metallophos;	3847.GLYMA19G39170.2	Vicia faba vfPP2Ac-3 mRNA for type 2A protein phosphatase-3, complete cds	| protein phosphatase 2A-4 | Chr3:21635503-21638911 REVERSE LENGTH=313 | 201606	-	PB.99	1	FaBabeanB_3kb_HQ_transcript/10122	1531
PB.100.1	1	FaBabeanB_3kb_HQ_transcript/10123	FaBabeanB_3kb_HQ_transcript/10123	1516	CTTTATCCAAAATTATATAGCAGAAGATGGTATTATAGATATGGATATGGAAACAATGGAAAAAAATCTGAATAGAAAGTATCTAAATTGGATGGGAAAAAGAAAAAAGAATTCCAAAACGAATCAGAAATTATTGACTCCGAGATTTGGGTTCTTTTCAAAATTAAGTGCATATAAGAAGAATCCTTGGATCTTACCAATGAATTTCTTTTTTGTGCAGTTTTATGGAAACAAAAACATTACTGATGTAGCCAAGTTAAAGTTAGAAAAGAAAGAATACGGGAAGCAAGCAGATCTCAAATCATATCTCTCAAACTATTATAGGGACACTCGGTATAGTATAACTAGATACAGGAAGGATCTAAATGGCGAACAAAATTTCTTACTAGATAAATATTT…	.	hypothetical chloroplast RF19 (plastid) [Vicia faba]	Protein TIC 214 OS=Glycine max GN=TIC214 PE=3 SV=1	.	3702.ATCG01130.1	Vicia faba plastid, complete genome	| Ycf1 protein | ChrC:123884-129244 REVERSE LENGTH=1786 | 201606	-	PB.100	1	FaBabeanB_3kb_HQ_transcript/10123	1516
PB.101.1	1	FaBabeanB_3kb_HQ_transcript/10124	FaBabeanB_3kb_HQ_transcript/10124	1521	ATTGACACTGCAGTAGCACAACCATCTTCACTCAAATGGCAATGGCGACTCACTTCAACTTCCAGACTAACTTTCTCCCATCTTCCCCTTCTCCCACTCGCTGCCTTTCTGTACTCTCTCCATCTCCTCAAATCTCCTCCAAAACCAAGTTACTACCCTCCACAACATTCTTGAAAGGAGAATCCACAAAACAATTGCTCAAATTCAACCATGTTGTAACAACAACATCAACCGCTAAACACCGCGTTGTTCGCATGTCGTGGGACGGTCCTCTCTCTTCCGTCAAATTAATCATCCAGGGTAAAAACATGGAGCTTAATGATGCGGTGAAGCAGCACATCGAGGACAAAGTGGGGAGAGCAGTTCAGAAGCATAGCTACGTTGTAAGGGAAGTTGATG…	- symbol:AT5G24490 "AT5G24490" species:3702 "Arabidopsis thaliana" [GO:0003735 "structural constituent of ribosome" evidence=ISS] [GO:0005840 "ribosome" evidence=ISS] [GO:0006412 "translation" evidence=ISS] [GO:0009507 "chloroplast" evidence=ISM;IDA] [GO:0009534 "chloroplast thylakoid" evidence=IDA] [GO:0009570 "chloroplast stroma" evidence=IDA] HAMAP:MF_00839 InterPro:IPR003489 Pfam:PF02482 TAIR…	ribosome-binding factor PSRP1 chloroplastic-like [Trifolium pratense]	Ribosome-binding factor PSRP1, chloroplastic OS=Spinacia oleracea GN=PSRP1 PE=1 SV=2	G7J8Z9.2 PF02482.16;Ribosomal_S30AE;	3847.GLYMA06G14140.1	Medicago truncatula sigma 54 modulation protein/S30EA ribosomal protein mRNA	| 30S ribosomal protein | Chr5:8365690-8367178 FORWARD LENGTH=308 | 201606	-	PB.101	2	FaBabeanB_3kb_HQ_transcript/10124	1521
PB.101.2	1	FaBabeanB_3kb_HQ_transcript/12738	FaBabeanB_3kb_HQ_transcript/12738	1243	ATTGACACTGCAGTAGCACAACCATCTTCACTCAAATGGCAATGGCGACTCACTTCAACTTCCAGACTAACTTTCTCCCATCTTCCCCTTCTCCCACTCGCTGCCTTTCTGTACTCTCTCCATCTCCTCAAATCTCCTCCAAAACCAAGTTACTACCCTCCACAACATTCTTGAAAGGAGAATCCACAAAACAATTGCTCAAATTCAACCATGTTGTAACAACAACATCAACCGCTAAACACCGCGTTGTTCGCATGTCGTGGGACGGTCCTCTCTCTTCCGTCAAATTAATCATCCAGGGTAAAAACATGGAGCTTAATGATGCGGTGAAGCAGCACATCGAGGACAAAGTGGGGAGAGCAGTTCAGAAGCATAGCTACGTTGTAAGGGAAGTTGATG…	- symbol:AT5G24490 "AT5G24490" species:3702 "Arabidopsis thaliana" [GO:0003735 "structural constituent of ribosome" evidence=ISS] [GO:0005840 "ribosome" evidence=ISS] [GO:0006412 "translation" evidence=ISS] [GO:0009507 "chloroplast" evidence=ISM;IDA] [GO:0009534 "chloroplast thylakoid" evidence=IDA] [GO:0009570 "chloroplast stroma" evidence=IDA] HAMAP:MF_00839 InterPro:IPR003489 Pfam:PF02482 TAIR…	ribosome-binding factor PSRP1 chloroplastic-like [Trifolium pratense]	Ribosome-binding factor PSRP1, chloroplastic OS=Spinacia oleracea GN=PSRP1 PE=1 SV=2	G7J8Z9.2 PF02482.16;Ribosomal_S30AE;	3847.GLYMA06G14140.1	Medicago truncatula sigma 54 modulation protein/S30EA ribosomal protein mRNA	| 30S ribosomal protein | Chr5:8365690-8367178 FORWARD LENGTH=308 | 201606	-	PB.101	2	FaBabeanB_3kb_HQ_transcript/10124	1521
PB.102.1	1	FaBabeanB_3kb_HQ_transcript/10125	FaBabeanB_3kb_HQ_transcript/10125	1546	GCTTACGAGAAAGAATTGAAGAATTGTGAAAGCGAATTACTTGATCACTACTCTGAGCCTTCGCTTCGTTCTCTTCCATTGCTTCTGAGTGATTACTACAGTGAGAATTTGAATAGCAGAATGCAAGGACGCGGTGGACCTGGTGGCAGAGATCCTTTAGCTGACTTTCGTGGTTTTGGAGGCTTTGGACCTTCTAGGAGTTTGATGTCAAGTATGTTTGGAGGAAGGGATCCATTTGATGAGCCTTTCTTCACCAGCCCTTTCGGAGGGATGTTCCAGTCAAGTATTATGAGTGGTCCATCTGGATTTCCTTTTCCTCAGGAAATGCAACGGCCTGGTTTTCCTTTTCCTCCGGAAATGCAGGGGCCTGATTTTCCTTTTGCGCAGAATATGCAGATG…	- symbol:AT4G22740 "AT4G22740" species:3702 "Arabidopsis thaliana" [GO:0003674 "molecular_function" evidence=ND] [GO:0005886 "plasma membrane" evidence=ISM;IDA] TAIR:locus:2132644 Proteomes:UP000006548 GO:GO:0005886 EMBL:CP002687 InterPro:IPR019376 PANTHER:PTHR13105 Pfam:PF10248 UniGene:At.22243 UniGene:At.32505 EMBL:AY054243 EMBL:AY080635 EMBL:AY117203 RefSeq:NP_567666.1 RefSeq:NP_849421.1 STRIN…	hypothetical protein TSUD_185230 [Trifolium subterraneum]	.	G7JLC0.2 PF10248.6;Mlf1IP;	3847.GLYMA05G03940.1	Medicago truncatula myelodysplasia-myeloid leukemia factor 1-interacting protein mRNA	| glycine-rich protein | Chr4:11944050-11945565 REVERSE LENGTH=356 | 201606	-	PB.102	1	FaBabeanB_3kb_HQ_transcript/10125	1546
PB.103.1	1	FaBabeanB_3kb_HQ_transcript/10126	FaBabeanB_3kb_HQ_transcript/10126	1540	TTGTTTTCAAACATTCTCAACTCACAACTCACTCACTCACTTCAATTCAACCCTTTCTCTCTCATGGATTCCAATTCCCACATCATTGCCTGGGGCTCAGGTGAAGATGGGCAATTAGGAATCGGTACCAACGAGGATAAGGAATGGGTTTGTGCCGTCAAAGCTCTCCCTTCTCAACGTCTTCGCTCTGTTGTCGCCGGTAGCAGAAACTCACTCGCCATTTCTCATGATGGCAAGTTGTTTACATGGGGTTGGAATCAAAGAGGGACGCTTGGACACCCGGCGGAGACCAAAACTGAAAACATTCCCAGCCAGGTCAAAGCACTCTCGCATGTTCATATTGTTCAGGCGGCTATTGGTGGGTGGCATTGTTTGGCTGTTGATGATCACGGAAGAGCT…	- symbol:AT5G16040 "AT5G16040" species:3702 "Arabidopsis thaliana" [GO:0003682 "chromatin binding" evidence=ISS] [GO:0005737 "cytoplasm" evidence=ISM] [GO:0008150 "biological_process" evidence=ND] [GO:0008536 "Ran GTPase binding" evidence=ISS] InterPro:IPR000408 Pfam:PF00415 TAIR:locus:2146142 Proteomes:UP000006548 EMBL:CP002688 EMBL:AL391145 Gene3D:2.130.10.30 InterPro:IPR009091 SUPFAM:SSF50985 …	hypothetical protein TSUD_277360 [Trifolium subterraneum]	Ultraviolet-B receptor UVR8 OS=Arabidopsis thaliana GN=UVR8 PE=1 SV=1	A0A072TUS6.1 PF00415.15;RCC1;	3694.POPTR_0017s13850.1	PREDICTED: Cicer arietinum ultraviolet-B receptor UVR8-like (LOC101509604), mRNA	| Regulator of chromosome condensation (RCC1) family protein | Chr3:522086-524536 REVERSE LENGTH=393 | 201606	-	PB.103	1	FaBabeanB_3kb_HQ_transcript/10126	1540
PB.104.1	1	FaBabeanB_3kb_HQ_transcript/10127	FaBabeanB_3kb_HQ_transcript/10127	1400	GGAGAAGACGAAACTCAGTGACTCGGGAAGTTAGAACTCAGAACTCACCAACTCGCTACAATGGCGTCGGTTCACAGCACCGTCTATCCGCAGAGCTTCTTACCTTCAATCTCCAAAGGAAAATCAAAACCGAAGGCGCAAAACTTTCCGGCGTCGAGATTCTCCGTAAATCCGAATTTCTCGAAGAAAAAACTGGCGGTGGTAGCGACGAAACTATCGGCGAAGGAGTTCGAAGTGATAGCGGTTCAGAGCGACGATGTAACGGATCAGCAAGAAGGTTTGATGGTGAGCCGTGTGGAGAATGATGGCGGAGATGGTGAATTAACGACGCAGGTGAATGGATTTGGAGCGAATGAGGGTTTGTTATCGTTGGAAGGGTTTCCTTCTTCTTCTGGTTTG…	- symbol:AT1G52870 "AT1G52870" species:3702 "Arabidopsis thaliana" [GO:0003674 "molecular_function" evidence=ND] [GO:0008150 "biological_process" evidence=ND] [GO:0009507 "chloroplast" evidence=ISM] [GO:0016021 "integral component of membrane" evidence=IEA] InterPro:IPR007248 Pfam:PF04117 TAIR:locus:2011496 GO:GO:0016021 EMBL:CP002684 Proteomes:UP000006548 GO:GO:0005737 EMBL:AC019018 eggNOG:KOG19…	uncharacterized protein LOC25487391 [Medicago truncatula] <KEH38794.1 peroxisomal membrane 22 kDa (Mpv17/PMP22) family protein [Medicago truncatula]	Protein SYM1 OS=Ashbya gossypii (strain ATCC 10895 / CBS 109.51 / FGSC 9923 / NRRL Y-1056) GN=SYM1 PE=3 SV=1	A0A072V9S8.1 PF04117.9;Mpv17_PMP22;	3847.GLYMA12G34950.1	PREDICTED: Cicer arietinum uncharacterized LOC101505712 (LOC101505712), mRNA	| Peroxisomal membrane 22 kDa (Mpv17/PMP22) family protein | Chr1:19685856-19687678 FORWARD LENGTH=366 | 201606	-	PB.104	1	FaBabeanB_3kb_HQ_transcript/10127	1400
PB.105.1	1	FaBabeanB_3kb_HQ_transcript/10128	FaBabeanB_3kb_HQ_transcript/10128	1520	CACCACCATGACGGCGCAAACCGCCAACACGCCGCCGCATGTGCTGGTGATTCCATTCCCAGCTCAAGGCCACATGATCCCCCTCCTCGATCTAACCCACAAACTCGCCACCACCATCAAAAACATCAGCATAACCATTCTCACCACCCCGAAAAACCATACATTCCTAACCCCTCTCCTCAACTCTCACCCTTCCATCATCCACCCATTAATCCTCCCTTTCCCATCTAACCCTTCCATTCCCCATACAATCGAAAACGCCAAAGACTTACCTAACTCATTTCTCACCTTCATCCTCTCTCTTTCAAATCTCCACCACCCTCTTCTCCAATGGTTCCACTCTCACCCTTCTCCTCCTCACTACATCGTCTCCGACATGTTCTCCGGTTGGACACAACA…	- symbol:GLYMA_06G206700 "Glycosyltransferase" species:3847 "Glycine max" [GO:0009813 "flavonoid biosynthetic process" evidence=IBA] [GO:0043231 "intracellular membrane-bounded organelle" evidence=IBA] [GO:0052696 "flavonoid glucuronidation" evidence=IBA] [GO:0080043 "quercetin 3-O-glucosyltransferase activity" evidence=IBA] [GO:0080044 "quercetin 7-O-glucosyltransferase activity" evidence=IBA] I…	hypothetical protein TSUD_281560 [Trifolium subterraneum]	UDP-glycosyltransferase 89B1 OS=Arabidopsis thaliana GN=UGT89B1 PE=2 SV=2	B9RLH6.1 PF00201.15;UDPGT;	3847.GLYMA06G22820.1	Medicago truncatula UDP-glucosyltransferase family protein partial mRNA	| UDP-glucosyl transferase 89B1 | Chr1:27785143-27786564 FORWARD LENGTH=473 | 201606	-	PB.105	1	FaBabeanB_3kb_HQ_transcript/10128	1520
PB.106.1	1	FaBabeanB_3kb_HQ_transcript/10129	FaBabeanB_3kb_HQ_transcript/10129	1537	AACCATTGCTTCTTTATTTTCCCCATTTCATTTATCTCTCGAACAAGAGAGAGAAAAACAGATATAGAGAGAGAGGGGTATAATTTTGAAATATGAGAACAAGAAGAGGCTCTTGTTATCTAGAACCTGAAACAGTGACAAACATGTGTTCTTTTGGGAAGAGAAAGAAGGACATGCATATTTCCAAGGAAACTATTTATTGTGGAAAGAAACCAAAGAAATGTTTAGAGAAAGCTTCATCGGAATACGATTTTTTCGAGGCTTTGCCAGATGATATCGTTATTTCTATCTTCTGCAGGCTAAGTTCTACAGCCACTTCACCTTCCGATTTTGTAACCGTTTTATCAACGTCTAAAAGATTTAAAAGATTAGCACTTCATTCTCTTGTGTTATCAAAAG…	- symbol:AT1G67340 "AT1G67340" species:3702 "Arabidopsis thaliana" [GO:0016567 "protein ubiquitination" evidence=IEA] [GO:0005634 "nucleus" evidence=IDA] InterPro:IPR036047 UniPathway:UPA00143 InterPro:IPR002893 Pfam:PF01753 TAIR:locus:2019604 EMBL:CP002684 Proteomes:UP000006548 GO:GO:0005634 GO:GO:0016567 SUPFAM:SSF81383 EMBL:AC002130 eggNOG:ENOG410YZID HOGENOM:HOG000238617 OrthoDB:EOG09360DLA E…	hypothetical protein TSUD_81760 [Trifolium subterraneum]	F-box protein At1g67340 OS=Arabidopsis thaliana GN=At1g67340 PE=1 SV=1	A0A022RQ08.1 PF01753.15;zf-MYND;	3847.GLYMA08G10980.1	PREDICTED: Cicer arietinum F-box protein At1g67340-like (LOC101491689), mRNA	| HCP-like superfamily protein with MYND-type zinc finger | Chr1:25230323-25231622 FORWARD LENGTH=379 | 201606	-	PB.106	1	FaBabeanB_3kb_HQ_transcript/10129	1537
PB.107.1	1	FaBabeanB_3kb_HQ_transcript/10130	FaBabeanB_3kb_HQ_transcript/10130	1527	TCCGTTGACGTGAGAATGTCCGGCGAGCATCCATCGGTAGAAATCACGGGAGGCGCACGTGACCGTTTCCTCCCATCTGTGACTCAACTGAGTCGCCCATACAAACCTTTCCCCTTGGTCGCTTGGAACTGCCACGTGGAAACAATCTTCGCCGCGTTTTTCCGAACGACCCCAGACGTGAAGCTCCGGCGTGAGTGCCTGAGAACTGATGACGGTGGATCCGTGGCTCTCGATTGGGTTTCTGGTGATGAGCGACGGTTGCCTCGAGACGCTCCTCTTGTGATTTTGCTGGTTCGTTCCTTTGTCTGTGGTGCTTCGTTTACACATATTATTAGTCAAGCTGGTTGGTTAATTTTGTTTGTTTAATGAATGTGCACGCGCACGGCAGCCAGGCTTAAC…	- symbol:AT3G50790 "AT3G50790" species:3702 "Arabidopsis thaliana" [GO:0009793 "embryo development ending in seed dormancy" evidence=ISS] [GO:0016787 "hydrolase activity" evidence=ISS] [GO:0034338 "short-chain carboxylesterase activity" evidence=IBA] [GO:0016788 "hydrolase activity, acting on ester bonds" evidence=IBA] Pfam:PF00561 InterPro:IPR000073 InterPro:IPR000952 InterPro:IPR029058 TAIR:loc…	hypothetical protein TSUD_271220 [Trifolium subterraneum]	Embryogenesis-associated protein EMB8 OS=Picea glauca GN=EMB8 PE=2 SV=1	A0A072TKA0.1 PF00561.17;Abhydrolase_1;	3847.GLYMA12G01650.1	Medicago truncatula alpha/beta fold hydrolase mRNA	| esterase/lipase/thioesterase family protein | Chr3:18880074-18881940 REVERSE LENGTH=408 | 201606	-	PB.107	1	FaBabeanB_3kb_HQ_transcript/10130	1527
PB.108.1	1	FaBabeanB_3kb_HQ_transcript/10131	FaBabeanB_3kb_HQ_transcript/10131	1509	CACAATACAAAACCAACCAACATTCTCACACATTCATTTCACAGAAAATCAACAATGGCAGAATCTGAAGATATTCAACCCTTGGTTTGCGATAATGGAACCGGAATGGTTAAGGCTGGTTTTGCAGGAGATGATGCACCCAGGGCAGTGTTCCCCAGCATTGTAGGTCGTCCACGCCACACTGGAGTAATGGTTGGTATGGGACAAAAAGATGCATATGTTGGTGATGAAGCACAATCCAAAAGAGGTATTTTGACTTTGAAATACCCAATTGAGCATGGAATTGTTAGTAACTGGGATGATATGGAGAAGATCTGGCATCACACTTTCTACAATGAACTTCGTGTTGCTCCTGAAGAACATCCTGTTCTTCTCACTGAAGCACCGCTTAACCCTAAG…	- symbol:ACT7 "AT5G09810" species:3702 "Arabidopsis thaliana" [GO:0005524 "ATP binding" evidence=IEA] [GO:0005737 "cytoplasm" evidence=ISM] [GO:0007010 "cytoskeleton organization" evidence=TAS] [GO:0009733 "response to auxin" evidence=IEP] [GO:0009845 "seed germination" evidence=IMP] [GO:0048364 "root development" evidence=IMP] [GO:0005739 "mitochondrion" evidence=IDA] [GO:0005730 "nucleolus" evi…	actin isoform 3-1 [Pisum sativum]	Actin-3 OS=Pisum sativum PE=2 SV=1	G7IL85.1 PF00022.16;Actin;	3847.GLYMA19G32990.1	Pisum sativum actin (PEAc9) mRNA, complete cds <gi|1724138|gb|U81047.1|PSU81047 Pisum sativum actin (PEAc9) mRNA, complete cds	| actin 7 | Chr5:3052809-3054220 FORWARD LENGTH=377 | 201606	-	PB.108	1	FaBabeanB_3kb_HQ_transcript/10131	1509
PB.109.1	1	FaBabeanB_3kb_HQ_transcript/10132	FaBabeanB_3kb_HQ_transcript/10132	1522	GCAGTTTTTCTTTCTTATTCCTTCAAAATTTTCAATTCCAATTTCTTTCGTTTTTCCCAATTCATCACCTAATTCATTCGATTCACCCTCTTCAATTTGTTCCTCTTTCTTGAATTATCGATTTTGTTTTAACTTATTCTTCAAATTGGAACGTTTTTCTTCAAGAGATTTTTTTAGTGTTTATTTATTGGGTTTTGTTAGTTGTTGTGTATGTATGATTTGGAAGAAACTATTTCATTTACAATGTTAGAGAGCGATGATTACAATAAAAACAATGATTTTCTGGTTGTTGTTGATGTTGATGATGATGTTGTTGATGATAAAATAGAGGGTTTTAAGAATCTGAAACCAATTACAAAGGGTAAGCCTCCAAGGCATGTGTCTGGTTTGAGACACAGC…	- symbol:PP2CG1 "AT2G33700" species:3702 "Arabidopsis thaliana" [GO:0004722 "protein serine/threonine phosphatase activity" evidence=IEA;ISS] [GO:0005737 "cytoplasm" evidence=ISM;IDA] [GO:0006470 "protein dephosphorylation" evidence=IEA] [GO:0046872 "metal ion binding" evidence=IEA] [GO:0005634 "nucleus" evidence=IDA] [GO:0009414 "response to water deprivation" evidence=IEP] [GO:0009651 "response…	putative protein phosphatase 2C 27-like protein [Trifolium pratense]	Probable protein phosphatase 2C 27 OS=Arabidopsis thaliana GN=PP2C27 PE=2 SV=1	F6I6U3.1 PF00481.18;PP2C;	3847.GLYMA06G01870.1	PREDICTED: Glycine max probable protein phosphatase 2C 27 (LOC100778015), mRNA	| Protein phosphatase 2C family protein | Chr2:14254200-14255784 FORWARD LENGTH=380 | 201606	-	PB.109	1	FaBabeanB_3kb_HQ_transcript/10132	1522
PB.110.1	1	FaBabeanB_3kb_HQ_transcript/10133	FaBabeanB_3kb_HQ_transcript/10133	1543	AAGGTTCGGTCTGAACATCCTCAAAAACTCTCTGTTTTCCTTCGAACCCACGTTTCCCCATTTCAATGGCTTCTTGTATATCCACCCCCTCTCCTTCTTCCCGATTACAACTCAATAAAACAACCTTCATTGCTGCAACTTCACTCCCTCTCTATCACAGAAGTAAATGTGAATTGAACAGAAGGAGTTTAGCAGTTAGAGGAATTGTAGCAACTGGAGTTTCAGCTATGGCTATGGCTTCCACTCTTACTTCTCAACCTCAACCACCTCAAGAGAAGGGACTTGAAAGATTAGCATATAAAGCTGAAGGGTACAATTATTGGAAGTGGAAGGATCATAACATTCACTATGTTGTACAAGGAGAAGGACCTCCTCTTGTTCTTATTCATGGTTTTGGTG…	- symbol:GLYMA_16G138000 "Uncharacterized protein" species:3847 "Glycine max" [GO:0016787 "hydrolase activity" evidence=IBA] InterPro:IPR000073 InterPro:IPR029058 GO:GO:0016787 Proteomes:UP000008827 Gene3D:3.40.50.1820 SUPFAM:SSF53474 Pfam:PF12697 PRINTS:PR00111 eggNOG:COG0596 eggNOG:KOG1454 OMA:GASTDHW OrthoDB:EOG09360EVW EMBL:CM000849 RefSeq:XP_003547979.1 UniGene:Gma.18439 STRING:3847.GLYMA16G…	pheophytinase, chloroplastic [Medicago truncatula] <KEH20426.1 alpha/beta fold hydrolase [Medicago truncatula]	Pheophytinase, chloroplastic OS=Arabidopsis thaliana GN=PPH PE=1 SV=1	A0A072TTE3.1 PF12697.4;Abhydrolase_6;	3847.GLYMA16G25200.1	Medicago truncatula alpha/beta fold hydrolase mRNA	| alpha/beta-Hydrolases superfamily protein | Chr4:17240120-17241770 REVERSE LENGTH=378 | 201606	-	PB.110	1	FaBabeanB_3kb_HQ_transcript/10133	1543
PB.111.1	1	FaBabeanB_3kb_HQ_transcript/10135	FaBabeanB_3kb_HQ_transcript/10135	1508	TTTTTGTGCGACCATTATTGTCTCAAATTTCGTTATCCCCGCAATACTTTCTGTTCATTATTTATATATACATTTTCAGTAAAAACTTGACACAGTTTGAAGAAGAGAGTGTAGTTGAAGAAGCTTCTGAAAAAATGATAATGAAGCTGATTCTCATATTAACGTTTTCTTTTATCATCTCAGTTATTAGATCTGAGACTCATATAGAGAGTTTTTCTCTTCTGGATATGCTGGAAAACGATGTCGTTTCAGGTCAAGTGTCTTCTTCCCAACCTCAACCTCTCTTGGTTCCACTCACTCTTATTCAAGGAGCTGATTCTAAAGGAGCAGTATGTTTGGATGGAACATTACCTGGTTACCACTTCCATCCTGGATCTGGATCTGGTGCAAATAATTGGC…	- symbol:AtPAE12 "AT3G05910" species:3702 "Arabidopsis thaliana" [GO:0005576 "extracellular region" evidence=ISM;IEA] [GO:0005618 "cell wall" evidence=IEA] [GO:0016787 "hydrolase activity" evidence=IEA] [GO:0052689 "carboxylic ester hydrolase activity" evidence=ISS] [GO:0071555 "cell wall organization" evidence=IEA] InterPro:IPR004963 Pfam:PF03283 TAIR:locus:2074459 Proteomes:UP000006548 EMBL:CP0…	PREDICTED: pectin acetylesterase 3-like isoform X3 [Cicer arietinum]	Pectin acetylesterase 12 OS=Arabidopsis thaliana GN=PAE12 PE=2 SV=1	G7KVG3.1 PF03283.10;PAE;	3847.GLYMA19G41030.1	Medicago truncatula pectinacetylesterase family protein mRNA	| Pectinacetylesterase family protein | Chr1:21327458-21329707 REVERSE LENGTH=444 | 201606	-	PB.111	1	FaBabeanB_3kb_HQ_transcript/10135	1508
PB.112.1	1	FaBabeanB_3kb_HQ_transcript/10136	FaBabeanB_3kb_HQ_transcript/10136	1550	GTAAAATAATAAAATAGTAATAACAAAACAATAATAATGTTGCGTCTCAGAGATATCATCATCACCATCTCCTCACGAGATTCTGCTCCTGTTTTAAGCACTTCTCAACTCGCTCCGAGTTGACTCATTCCCTTCCCATCCATTTCAAGATCAACCGGCGTAACCTCCGCCACTGCACTCCGCCGTCAATCATCCCAATCAACCTTCTCCGTCAATGCAAAACTGGCCGTCGATTACCGTCGGCACATCCTCTCCCATATCGCGGGAATAACCTCCCTTTGACTTCGCTTTTCAGCGAATTCGATGGCTCTCTTTCGGTCTCTCATCCTCCTCGCCGCAATCTGTTCTTTCCTCCTACCAATCACAGCCAGCGACGGCGACACCGATCCGATTTACAAG…	- symbol:AT1G16560 "AT1G16560" species:3702 "Arabidopsis thaliana" [GO:0003674 "molecular_function" evidence=ND] [GO:0005886 "plasma membrane" evidence=ISM] [GO:0008150 "biological_process" evidence=ND] [GO:0016021 "integral component of membrane" evidence=IEA] TAIR:locus:2017968 GO:GO:0016021 EMBL:CP002684 Proteomes:UP000006548 EMBL:AC011808 HOGENOM:HOG000210016 OMA:HTRDFPL InterPro:IPR007217 PA…	post-GPI attachment to proteins factor 3 [Medicago truncatula] <KEH26587.1 post-GPI attachment-like factor-protein [Medicago truncatula]	Post-GPI attachment to proteins factor 3 OS=Danio rerio GN=pgap3 PE=2 SV=1	A0A072UC31.1 PF04080.10;Per1;	3847.GLYMA16G32340.2	PREDICTED: Cicer arietinum post-GPI attachment to proteins factor 3 (LOC101501881), mRNA	| Per1-like family protein | Chr1:5668945-5670343 FORWARD LENGTH=342 | 201606	-	PB.112	1	FaBabeanB_3kb_HQ_transcript/10136	1550
PB.113.1	1	FaBabeanB_3kb_HQ_transcript/10139	FaBabeanB_3kb_HQ_transcript/10139	1548	ATAGTTCAGTTGACCCACCGCTCAACAGATCCGCTGAGTGAGACTCAGTTCCCCGCGCGTAAGAACCACGCATCGATGACACGCGCATGGAAATCAATGTCACAACTCACGAGCCGGTAACCACCCTACACACACCACAGTGATAACCGGTAACCGGTAACCTGATATTCTTGCATTCAAGGCCTCCCGGAACCGAAACCGAAATATTCCATCGACTCATCTCCGTGAACCCTCTCAACACAATGACCAGCTGACGAGGCAATGAATCCTTCCGTCAGTTCCTCAATCTCAACGCCGTCGTCTTCATCTTCTCCCGCCACCTCCTGGTTGTCCGGAATCGTTGGTTTCCGCCGTACGCCGCCCATTTTGAATATGTCAGGCAACTCCGCCGTTGCCATC…	- symbol:AT5G19050 "AT5G19050" species:3702 "Arabidopsis thaliana" [GO:0008150 "biological_process" evidence=ND] [GO:0009507 "chloroplast" evidence=ISM] [GO:0016787 "hydrolase activity" evidence=IEA] InterPro:IPR029058 TAIR:locus:2179634 Proteomes:UP000006548 EMBL:CP002688 GO:GO:0016787 Gene3D:3.40.50.1820 SUPFAM:SSF53474 HOGENOM:HOG000178252 OMA:QGPVSDR InterPro:IPR013744 PANTHER:PTHR31591 Pfam:…	UPF0613 protein PB24D3.06c [Medicago truncatula] <KEH32203.1 alpha/beta hydrolase family protein [Medicago truncatula]	UPF0613 protein PB24D3.06c OS=Schizosaccharomyces pombe (strain 972 / ATCC 24843) GN=SPAPB24D3.06c PE=3 SV=1	A0A072USY4.1 PF08538.7;DUF1749;	3847.GLYMA17G02070.1	PREDICTED: Cicer arietinum UPF0613 protein PB24D3.06c (LOC101497232), transcript variant X1, mRNA	| alpha/beta-Hydrolases superfamily protein | Chr5:6369307-6371726 FORWARD LENGTH=361 | 201606	-	PB.113	1	FaBabeanB_3kb_HQ_transcript/10139	1548
PB.114.1	1	FaBabeanB_3kb_HQ_transcript/1014	FaBabeanB_3kb_HQ_transcript/1014	3288	AGGGACACCCACAGATCGTGAAAGCGCCTCTTTACTTTCTTCTTCTTTGGGATTGGGGTTCGCTCTCTTTTACCGACAGGACTTCTGCCAAATCCCTAGCCGCTGTTGGATTCATACCACCACCAACACAGGAGCACAAAATTCAAACCTCGCCGCCATTGTCACCGTCACGAGAAGCTGCTCTAAAACTTTTAATGCTTGACAACGCTTCTCACTTTGCTTTACTTGTGTGTGTACTGCACCAAATCCGCAATCGTTTTCACTTTTTCTCTCAACTATCTTCTTGAAAATTTGTTAGGATCAACTCACATTGGTTGGATCTGGAAATTTTGGAGGACTCAATTAGATCTGTGGAATCAAATGTCACAAACGAGTTTGTTTTTCCTTCGCAACTGTAAT…	- symbol:KTN80.3 "Katanin p80 subunit 3" species:3702 "Arabidopsis thaliana" [GO:0005737 "cytoplasm" evidence=ISM] [GO:0080008 "Cul4-RING E3 ubiquitin ligase complex" evidence=ISS] [GO:0008352 "katanin complex" evidence=IBA;IPI] [GO:0043622 "cortical microtubule organization" evidence=IGI] [GO:0051013 "microtubule severing" evidence=IGI] [GO:0007019 "microtubule depolymerization" evidence=IBA] In…	hypothetical protein TSUD_228060 [Trifolium subterraneum]	Katanin p80 WD40 repeat-containing subunit B1 homolog OS=Arabidopsis thaliana GN=At5g23430 PE=2 SV=3	A0A072U4U0.1 PF13925.3;Katanin_con80;	3847.GLYMA19G00890.2	Medicago truncatula katanin p80 WD40 repeat subunit B1-like protein mRNA	| Transducin/WD40 repeat-like superfamily protein | Chr5:7894073-7899862 REVERSE LENGTH=837 | 201606	-	PB.114	1	FaBabeanB_3kb_HQ_transcript/1014	3288
PB.115.1	1	FaBabeanB_3kb_HQ_transcript/10140	FaBabeanB_3kb_HQ_transcript/10140	1551	GCCGTGTCTTTGCTGGTAAAGTTTCAACTGGTTTGAAGGTCAGAATTATGGGACCAAATTTTGTACCTGGGGAGAAGAAAGATTTGTATGTGAAGAGTGTTCAGAGAACTGTTATTTGGATGGGAAAGAGACAGGAGACTGTTGAGGATGTGCCTTGTGGTAACACAGTTGCTTTGGTTGGTTTGGACCAATTTATCACCAAGAATGCAACATTGACAAACGAGAAAGAAGTCGATGCACACCCTATTCGTGCTATGAAGTTTTCTGTCTCCCCTGTTGTGCGTGTTGCCGTTCAGTGCAAGGTTGCTTCAGATCTTCCCAAGCTTGTTGAAGGTCTCAAACGTCTCGCTAAGTCAGACCCTATGGTTGTTTGTACCATTGAGGAGTCTGGAGAACACA…	- symbol:GLYMA_15G257100 "Uncharacterized protein" species:3847 "Glycine max" [GO:0003924 "GTPase activity" evidence=IBA] [GO:0005622 "intracellular" evidence=IBA] [GO:0006412 "translation" evidence=IBA] InterPro:IPR000795 InterPro:IPR004161 InterPro:IPR005225 InterPro:IPR005517 Pfam:PF00009 Pfam:PF03144 Pfam:PF03764 PRINTS:PR00315 PROSITE:PS51722 SMART:SM00889 InterPro:IPR000640 Pfam:PF00679 Int…	elongation factor 2 [Medicago truncatula] <AES66417.1 translation elongation factor EF-2 subunit [Medicago truncatula]	Elongation factor 2 OS=Arabidopsis thaliana GN=LOS1 PE=1 SV=1	M0VPU0.1 PF03764.15;EFG_IV;	3847.GLYMA15G40860.1	Medicago truncatula translation elongation factor EF-2 subunit mRNA	| Ribosomal protein S5/Elongation factor G/III/V family protein | Chr1:20968245-20971077 REVERSE LENGTH=843 | 201606	-	PB.115	1	FaBabeanB_3kb_HQ_transcript/10140	1551
PB.116.1	1	FaBabeanB_3kb_HQ_transcript/10141	FaBabeanB_3kb_HQ_transcript/10141	1527	TTTCTGGGAGAGAGAAATTTAAAGATGGATTATGAAAGTAATGGTTGGATTTGGGAAGGGGTGTACTACTATCCACATTTGTTTGGTGGTCTAATGGTTACGGCGGCTTTGTTGGGTTTGTCAACGAGCTACTTTGGTGTGATTGGGGTTCCTTCCTTGCCGCTTCCGCATTCTTGGTACAATTTGGGGGTTTTTCGCAAGAAGAAGAACGTTGGGAAGAGGCGCGTTCGGGTTTACATGGATGGGTGTTTTGATCTGATGCATTATGGTCATGCTAATGCACTCAGACAAGCGAAAGCTTTAGGGGATGAGTTGGTTGTCGGGCTTGTTAGTGATGAGGAGATCGTCGCCAATAAAGGACCCCCCGTTTTATCCATGGATGAGAGGCTGGCCCTTGTC…	- symbol:PECT1 "AT2G38670" species:3702 "Arabidopsis thaliana" [GO:0004306 "ethanolamine-phosphate cytidylyltransferase activity" evidence=ISS;IMP] [GO:0005634 "nucleus" evidence=ISM] [GO:0006646 "phosphatidylethanolamine biosynthetic process" evidence=IEA;TAS] [GO:0009058 "biosynthetic process" evidence=ISS] [GO:0005739 "mitochondrion" evidence=IDA] [GO:0031307 "integral component of mitochondri…	hypothetical protein TSUD_75490 [Trifolium subterraneum]	Ethanolamine-phosphate cytidylyltransferase OS=Arabidopsis thaliana GN=PECT1 PE=1 SV=1	G7LIW7.1 PF01467.23;CTP_transf_like;	3847.GLYMA05G36390.1	Medicago truncatula ethanolamine-phosphate cytidylyltransferase mRNA	| phosphorylethanolamine cytidylyltransferase 1 | Chr2:16168979-16171680 FORWARD LENGTH=421 | 201606	-	PB.116	1	FaBabeanB_3kb_HQ_transcript/10141	1527
PB.117.1	2	FaBabeanB_3kb_HQ_transcript/10142,FaBabeanB_3kb_HQ_transcript/18629	FaBabeanB_3kb_HQ_transcript/10142	1519	AAGCCGCCCCATGCCGCGAGTCTCAATCCCAAAAGCAAGTTGAAATTTTTCTCTCAAAATTCGTCACCGTTGTTTCACTCCATTCTGTGTGCCTTTCGATTTGCAGTATAAGTTATTACTGTTTCATTATAAACATATTTCAACTTTAGTAACAAGCAAGTTCCATTACAGACAAAGCAATGGAAACCTACGAGGTAGTTAGCATGATTACTTTTTTTTTTTTTTGGCTTTTCTTATAATTCTTTCCGCGATCTTTCTTTAGTGGTTGTTATTTTGTGTGTGTAGGTAAAAGTGAAGGCTGAGAACAAGGACAAAGAACTAAAGCGCCTAGGGTTTGTGAAGATCGCTGCTATTCACACATTCGTGTTTGTCTCATATCTGTATAATTCCGCAAAGAAG…	- symbol:LDAP1 "LD-associated protein 1" species:3702 "Arabidopsis thaliana" [GO:0005737 "cytoplasm" evidence=ISM] [GO:0005773 "vacuole" evidence=IDA] [GO:0005811 "lipid droplet" evidence=IDA] [GO:0034389 "lipid particle organization" evidence=IMP] [GO:0045927 "positive regulation of growth" evidence=IMP] [GO:0080186 "developmental vegetative growth" evidence=IMP] [GO:1902584 "positive regulation…	PREDICTED: REF/SRPP-like protein At1g67360 [Cicer arietinum]	REF/SRPP-like protein At1g67360 OS=Arabidopsis thaliana GN=At1g67360 PE=2 SV=1	G7JBZ4.1 PF05755.9;REF;	3847.GLYMA08G10960.1	PREDICTED: Cicer arietinum REF/SRPP-like protein At1g67360 (LOC101508566), mRNA	| Rubber elongation factor protein (REF) | Chr1:25237072-25237913 REVERSE LENGTH=240 | 201606	-	PB.117	1	FaBabeanB_3kb_HQ_transcript/10142	1519
PB.118.1	1	FaBabeanB_3kb_HQ_transcript/10143	FaBabeanB_3kb_HQ_transcript/10143	1514	ACCCTATTCCCTTTTATCACCAAACACACTCTCATGGAGGTTTCATGGGAACAAGGTGTCACCTATTCTATCAACACAATTTACCTTCTCTTCTCTGCTTACTTAGTTTTTGTAATGCAGCTAGGATTTGCCATGATATGTGCAGGATCTGTCCGGGCCAAAAATGCTATGAACATAATGCTTACCAATGTAGTTGATGCAGTGGTAGGTAGCATATCTTTCTATCTTTTTGGTTTTGCATTTGCCTATGGAAATTCCAACCCTTTCATTGGTACAAACTTGTTTGCTTTAGCTAACATTCCAAATGAAAATTATGACTATGGATTCTTTCTATACCAATGGGCTTTTGCTATAGCTGTAGCAGGTATAACTAGTGGATCTATAGCTGAGAGAACACAA…	- symbol:POPTR_0009s04980g "Ammonium transporter" species:3694 "Populus trichocarpa" [GO:0005887 "integral component of plasma membrane" evidence=IBA] [GO:0008519 "ammonium transmembrane transporter activity" evidence=IBA] [GO:0015695 "organic cation transport" evidence=IBA] [GO:0019740 "nitrogen utilization" evidence=IBA] [GO:0072488 "ammonium transmembrane transport" evidence=IBA] InterPro:IPR0…	ammonium transporter 1 member 2-like protein [Trifolium pratense] <PNX82424.1 ammonium transporter 1 member 2-like protein [Trifolium pratense]	Ammonium transporter 1 member 3 OS=Solanum lycopersicum GN=AMT1-3 PE=2 SV=1	A0A072UXS9.1 PF00909.18;Ammonium_transp;	3694.POPTR_0009s04980.1	PREDICTED: Cicer arietinum ammonium transporter 1 member 3-like (LOC101492882), mRNA	| ammonium transporter 1%3B2 | Chr1:24061021-24062565 REVERSE LENGTH=514 | 201606	-	PB.118	1	FaBabeanB_3kb_HQ_transcript/10143	1514
PB.119.1	1	FaBabeanB_3kb_HQ_transcript/10145	FaBabeanB_3kb_HQ_transcript/10145	1614	GCGACATGTACTAGTAAAATATAGTGAAATTTATCACACTCCCTTCCCTCTTCTTCAACAACATCAACAACAACTCTATCCACTCCCTTTCCTTCACTCTCCCTCTCCCTCTCTTGGCGCCACGCCATGCCCAAACCCGGTGGCGGTTTCGGCCAATTCGTCAAGAACTACTTCGGAGATCGCTACAAGGAGTTCAATAACGCTTATGGCGAAACCGTTAGTGACATTTTTGGTTTCCCCTTTAAGATTCTCTTCACTCCGTTAACTCTCGCTTTTGACATTGCTGGTTCTGCACCTCGTGGATTCGGTGTCCCTGAGCTTGCTTCTAAACTATCTGCCGCTTCTGTCTTCGCTGTTGCTACTTTGGGGACTTATGACATTGCATTAAATTTGGGAAGG…	.	PREDICTED: uncharacterized protein LOC101495384 [Cicer arietinum] <XP_012567908.1 PREDICTED: uncharacterized protein LOC101495384 [Cicer arietinum]	.	.	3847.GLYMA13G35110.1	PREDICTED: Cicer arietinum uncharacterized LOC101495384 (LOC101495384), transcript variant X2, mRNA	| embryo defective 2737 | Chr5:21865353-21868576 FORWARD LENGTH=422 | 201606	-	PB.119	1	FaBabeanB_3kb_HQ_transcript/10145	1614
PB.120.1	1	FaBabeanB_3kb_HQ_transcript/10146	FaBabeanB_3kb_HQ_transcript/10146	1500	ATCTCTCTGCTGTGTTCTTATAAACCGTTGAAGAAGAACAACAACCTCAGAAAAGCGACTCCTGTTGTGCTGAGAGTTCTGACACAGAAACCTATGGGTAACTGTCTTGATTCTTCTGCTAAAGTTGATGCAGCTCAAAGTTCTAGATCCACTTCTGGAATTTCGAAAACTACTCCTTCTAGTTTGACAATTCCGTCATATAGCGATAAGAGCAATTCCTCTAGTCTGCTTCCGACTCCGAGGTCTGAGGGGGAAATATTGTCTTCTCCTAATCTTAAAGCCTTTACGTTTAATGAGTTAAAGAATGCTACGAGGAATTTTCGGCCTGATAGTCTTCTTGGTGAAGGCGGATTTGGTCATGTTTATAAGGGATGGATTGATGAACAGACTTATACGGCT…	- symbol:APK2B "AT2G02800" species:3702 "Arabidopsis thaliana" [GO:0004675 "transmembrane receptor protein serine/threonine kinase activity" evidence=IBA] [GO:0005524 "ATP binding" evidence=IEA] [GO:0006468 "protein phosphorylation" evidence=IBA] [GO:0006952 "defense response" evidence=IEA] [GO:0007166 "cell surface receptor signaling pathway" evidence=IBA] [GO:0009507 "chloroplast" evidence=ISM;…	protein kinase 2B chloroplastic-like [Trifolium pratense]	Probable serine/threonine-protein kinase PBL3 OS=Arabidopsis thaliana GN=PBL3 PE=1 SV=1	I1JBN3.1 PF07714.14;Pkinase_Tyr;	3847.GLYMA02G02340.1	Medicago truncatula Serine/Threonine kinase family protein mRNA	| protein kinase 2B | Chr2:796889-799250 REVERSE LENGTH=426 | 201606	-	PB.120	1	FaBabeanB_3kb_HQ_transcript/10146	1500
PB.121.1	1	FaBabeanB_3kb_HQ_transcript/10147	FaBabeanB_3kb_HQ_transcript/10147	1530	AAAGTTTACAATAAAATAAAAGGAAAAAGTTGGAGGCAAGTAAACCACGCAGCCATAAGATTGAGCAAATCTAAAGCAAAATTGCAAACTCAAATGTTTCAAATTTTGTAGTAAATTGGGAACACCTTAGAACCCTAAAAAAACCTTTCTTTTTCTTCAATCCTTCAACATGAGTATTACACAATTCGCCATGGTTGAGGAGTTGGCTTTTCTTGTGAAGGACAATCTTCCTTGCAAGCATCTTGTTCTTACATTGGAAGAACTCTTAGTTAACTATCTTCAGGATGAGGATACAAGTTCAGACGGGATCTTGGAATTGGAACCGATGAACTCCTACAACCGTCTTCTCTTACACCGCCTTGCTGAGATATTTGGGTTTGCACATGAATCTGTTGGTGA…	- symbol:R3HDM2 "R3H domain-containing protein 2" species:9913 "Bos taurus" [GO:0003676 "nucleic acid binding" evidence=IEA] [GO:0005634 "nucleus" evidence=IEA] InterPro:IPR001374 InterPro:IPR036867 Pfam:PF01424 PROSITE:PS51061 SMART:SM00393 GO:GO:0005634 Proteomes:UP000009136 GO:GO:0003676 eggNOG:ENOG4111U9N HOVERGEN:HBG052192 Gene3D:3.30.1370.50 InterPro:IPR024771 Pfam:PF12752 SUPFAM:SSF82708 P…	uncharacterized protein LOC25484605 isoform X2 [Medicago truncatula] <KEH42954.1 R3H domain protein [Medicago truncatula]	R3H domain-containing protein 2 OS=Bos taurus GN=R3HDM2 PE=2 SV=1	I1NIJ7.1 PF01424.19;R3H;	3847.GLYMA10G31320.1	Medicago truncatula R3H domain protein mRNA	#N/A	-	PB.121	1	FaBabeanB_3kb_HQ_transcript/10147	1530
PB.122.1	1	FaBabeanB_3kb_HQ_transcript/10148	FaBabeanB_3kb_HQ_transcript/10148	1527	GCCTTTACCAATCTCCAAAGTTAGCTAGTCCTTACTTCCGCCACTGCCCTGAAGATATTTTGAAGCTCAGGTATGATATAGACGCTCAAGTTTTTGGTGAAGATCAAAGTTGGGGTTGTAACGAAAGCAATTAAGTGTCTTTTCTATCCAGCAATCAGTAATCAATACCCTGATTTATGCAACTTCCCTCCTGTTTACTCTATCTCTCTCAAGTTAAATACACCAATTATCTTCTCTCTCACTTTAAAAACAACCTTTCATTACATCTTCTTTCTCACTTCAAAAAACAACCCTTTTTGTTTCAACCTGGCTCCAATGGCTTCAAGCTCTTTTGCTGGAACGCATATCGCAGATGAAATCAAGAGAGAAATACTTCAAATTTGTTCAAGACTGGAAGCA…	- symbol:eif(iso)4g "Putative eukaryotic translation initiation factor 4 gamma" species:39946 "Oryza sativa Indica Group" [GO:0009615 "response to virus" evidence=IMP] [GO:0046740 "transport of virus in host, cell to cell" evidence=IMP] InterPro:IPR003890 InterPro:IPR016024 Pfam:PF02854 SMART:SM00543 SUPFAM:SSF48371 GO:GO:0009615 GO:GO:0003743 InterPro:IPR003891 Pfam:PF02847 SMART:SM00544 PROSITE…	eukaryotic initiation factor iso-4f subunit p82-34 [Trifolium pratense]	Eukaryotic translation initiation factor isoform 4G-1 OS=Oryza sativa subsp. japonica GN=Os04g0499300 PE=2 SV=2	G7JFK4.1 PF02854.16;MIF4G;	3847.GLYMA17G08030.1	PREDICTED: Cicer arietinum eukaryotic translation initiation factor isoform 4G-1-like (LOC101492356), mRNA	| MIF4G domain-containing protein / MA3 domain-containing protein | Chr2:10225500-10228456 REVERSE LENGTH=747 | 201606	-	PB.122	1	FaBabeanB_3kb_HQ_transcript/10148	1527
PB.123.1	1	FaBabeanB_3kb_HQ_transcript/10150	FaBabeanB_3kb_HQ_transcript/10150	1523	CAGGTTCTCAGAGCCGAAAGATCTGGGCAGTGATTAGAATGAGAGAGGCCTCGAGTGGGAATACCCAATTCCATAGATAGATAGATATATATTATTCTGTTTACCCCAAACAAAATCAAACAAAAACAAACAAGGAGATTAGAACTCGATGGTGCCGCCGACACACCCTTTTTAACCAAATTGGTTTGTTCGGCTCAGGTATCTCTGATTCTTTCTTCGACATCCTTCCTTTTCTCTTTTTTCTTTCTGTCCCTTCGAATTGAATTGGGTGTTTTTCCCACAGTGACAGATCTATCTAAATTTACACTTGATATGAGCCTGAAGCTTTTAAGCTTCTTTATGAATATTGTTTTTTTATGAAATTTGTTTTTACTTTTAGATCTCTAGTTATTTTTTTTT…	.	.	.	.	.	Medicago truncatula hypothetical protein mRNA	#N/A	-	PB.123	1	FaBabeanB_3kb_HQ_transcript/10150	1523
PB.124.1	1	FaBabeanB_3kb_HQ_transcript/10151	FaBabeanB_3kb_HQ_transcript/10151	1527	GCTCCTCACAAAACAATATCTAGTGCTTTGAGTCTTTATCTCTGGTCTAATGTCAACCAGTGATCCAACCAGTGATTCAACCAGTGGCGGTGACGTTGGAGTTGTAGTTGTTATAATCTTAGTAGTAGTTGCTGTTAAAGTATCTATTTTCATTTGTGTTTGTCGAAGAATAATTCGAGTAAGAGATGGATCTAAATCCATTACTTCCATTAGTCCAGATTCGCAATTTATAACTCTCACAATGGATAAATTTCTAAACGACATGGAAAGGGAGAAGCCAATAAGATTCACTGGTCAACAGCTAAGAATTGCAACAGACAACTATTCCAACTTCTTAGGATCAGGTGGATTTGGAACAGTTTACAAAGGAGTTTTCAATAACGGGACGATGGTAGCTGT…	- symbol:VIT_09s0002g06830 "Putative uncharacterized protein" species:29760 "Vitis vinifera" [GO:0004674 "protein serine/threonine kinase activity" evidence=IBA] [GO:0005886 "plasma membrane" evidence=IBA] [GO:0006468 "protein phosphorylation" evidence=IBA] [GO:0031625 "ubiquitin protein ligase binding" evidence=IBA] InterPro:IPR000719 InterPro:IPR008271 InterPro:IPR017441 InterPro:IPR024171 Pfam…	G-type lectin S-receptor-like serine/threonine-protein kinase At1g34300 [Medicago truncatula] <AES65187.2 malectin/receptor-like kinase family protein [Medicago truncatula]	G-type lectin S-receptor-like serine/threonine-protein kinase At5g24080 OS=Arabidopsis thaliana GN=At5g24080 PE=2 SV=1	G7IG58.2 PF00069.22;Pkinase;	3847.GLYMA09G06190.2	Medicago truncatula clone mth1-63a17, complete sequence	| Protein kinase superfamily protein | Chr5:8139334-8141839 REVERSE LENGTH=745 | 201606	-	PB.124	1	FaBabeanB_3kb_HQ_transcript/10151	1527
PB.125.1	1	FaBabeanB_3kb_HQ_transcript/10152	FaBabeanB_3kb_HQ_transcript/10152	1514	AATATAAATTAGTAATTGTAGAACAAAAACAATTATTATATGCAGACACGAAGTAATTCTAAGCAAGATATGATATATTGCTGATAATCCTAGATTGAAAATTTCAGTCTTGATAGTTGCTGAAGATGGGAGCTGGTGGCCGAACCTCTGTTCCTCCTTCGAGCAGGAAATCAGAGAATGACACTGTGAAGCGGGTGCCATTTGAAAAGCCTCCATTTAGTCTCGGCCAGATCAAGAAGGCCATTCCACCTCACTGTTTTAAGCGCTCTGTTATCCATTCATTCTCCTATGTTGTTTACGACCTCACCGTAGCCTTCTGCCTCTATTACATTGCCACTCATTATTTCCAGAACCTTCCTCACCCTCTCTCTGTCTTGGCCTGGCCTGCCTACTGGGCTG…	- symbol:FAD2 "fatty acid desaturase 2" species:3702 "Arabidopsis thaliana" [GO:0005634 "nucleus" evidence=ISM] [GO:0005783 "endoplasmic reticulum" evidence=NAS] [GO:0005789 "endoplasmic reticulum membrane" evidence=IEA] [GO:0006636 "unsaturated fatty acid biosynthetic process" evidence=IEA] [GO:0016021 "integral component of membrane" evidence=IEA] [GO:0031090 "organelle membrane" evidence=IEA] …	microsomal omega-3 fatty acid desaturase [Medicago truncatula]	Omega-6 fatty acid desaturase, endoplasmic reticulum isozyme 2 OS=Glycine max GN=FAD2-2 PE=2 SV=1	G7KVD5.1 PF00487.21;FA_desaturase;	3847.GLYMA03G30070.3	Medicago truncatula microsomal omega-3 fatty acid desaturase partial mRNA	| fatty acid desaturase 2 | Chr3:3860592-3861743 REVERSE LENGTH=383 | 201606	-	PB.125	1	FaBabeanB_3kb_HQ_transcript/10152	1514
PB.126.1	1	FaBabeanB_3kb_HQ_transcript/10153	FaBabeanB_3kb_HQ_transcript/10153	1521	GATAACATAACAATCCCGATTTCGATTCTAACTCTCAAAAATCCGAAAACACATTCGCAGGTTTGATTGTGTTGAAAATTGAAAATCCTAATACAAACGAAAAAAAAAAAACCAAACCTCGTTGTACTTTGATAAATCTAAAACTTGTGTTTTGTTACTTTGATTATTCGATTGAGATTCATCAACGGGTTATAGCTATGGAAGATCAACCACCACAAGGAACGTTACAGAACGTTCTAGAACAAGAATCTCTCAAGTGGGTTTTCGTTGGTGGCAAAGGTGGTGTTGGAAAAACCACATGCAGTTCTATCCTCTCTATCCTTCTCGCTTCTGTTCGCTCTTCTGTTCTCATCATCTCAACCGACCCTGCTCACAATCTCAGCGATGCTTTTCAACAGC…	- symbol:GET3a "AT1G01910" species:3702 "Arabidopsis thaliana" [GO:0005524 "ATP binding" evidence=IEA;ISS] [GO:0005783 "endoplasmic reticulum" evidence=IEA] [GO:0006820 "anion transport" evidence=ISS] [GO:0009507 "chloroplast" evidence=ISM] [GO:0016020 "membrane" evidence=ISS] [GO:0016887 "ATPase activity" evidence=IEA] [GO:0046872 "metal ion binding" evidence=IEA] [GO:0005515 "protein binding" e…	PREDICTED: ATPase ASNA1 homolog [Cicer arietinum]	ATPase ARSA2 OS=Chlamydomonas reinhardtii GN=ARSA2 PE=1 SV=2	I1JKG5.1 PF02374.12;ArsA_ATPase;	3847.GLYMA07G08650.1	PREDICTED: Cicer arietinum ATPase ASNA1 homolog (LOC101514317), mRNA	| P-loop containing nucleoside triphosphate hydrolases superfamily protein | Chr1:313595-315831 REVERSE LENGTH=353 | 201606	-	PB.126	1	FaBabeanB_3kb_HQ_transcript/10153	1521
PB.127.1	1	FaBabeanB_3kb_HQ_transcript/10155	FaBabeanB_3kb_HQ_transcript/10155	1531	AACGCACACAAAACACACCGAATCAAATTCAACGATCCACCCTCATTTTTCTTCTTTTTTTTCTTTTCTTTCTTTCTTCTTAGCTTCAAATTCATCATCATAATTTGTTTTCTGATTAACCAGATTCGGATTCATAATTCATTCTAATTTTAATAATTATGAATTTCATTGACCGATTCAATTCCATTGACTTTCCTCATGAATCTTACCCTGTTTACGAAGATTTCTACTTCCTCCCTCTCTTCTTTCTCTTCTTCCCTTCCATTCGCTTCCTTCTCGACAGATTCATCTTCGAGAAAGTGGCGAGAAGATTGATTTTTGGAAAGGGGAACAAAATGTTGGATTACCAGACGGAGGATAGAAGAAAGAGGATTAATAAATTTAAGGAATCGGCGTGGA…	- symbol:GLYMA_16G091200 "Uncharacterized protein" species:3847 "Glycine max" [GO:0005783 "endoplasmic reticulum" evidence=IBA] [GO:0046513 "ceramide biosynthetic process" evidence=IBA] [GO:0050291 "sphingosine N-acyltransferase activity" evidence=IBA] InterPro:IPR006634 Pfam:PF03798 PROSITE:PS50922 SMART:SM00724 InterPro:IPR016439 GO:GO:0005783 GO:GO:0016021 Proteomes:UP000008827 GO:GO:0046513 e…	ASC1-like protein [Medicago truncatula] <KEH20212.1 LAG1 longevity assurance-like protein [Medicago truncatula]	ASC1-like protein OS=Solanum lycopersicum PE=2 SV=1	A0A072TS20.1 PF03798.13;TRAM_LAG1_CLN8;	3847.GLYMA16G12080.4	Medicago truncatula LAG1 longevity assurance-like protein mRNA	| LAG1 longevity assurance-like protein | Chr1:4645006-4646765 REVERSE LENGTH=308 | 201606	-	PB.127	1	FaBabeanB_3kb_HQ_transcript/10155	1531
PB.128.1	1	FaBabeanB_3kb_HQ_transcript/10156	FaBabeanB_3kb_HQ_transcript/10156	1516	ATAGCGTAATAGCCCTCTCTCTCTCTCTCTCTCTCTCTCTCTCAGCTTCGATTGTTCTGCGTTTTCTGGGAACGCTAAGATGCAAGCCATTACAAGACGCTTAGGCTCCCAATCCTCAACTTCGCTCAAATCTATCTATCCAATTTCCCATCACTATTATGGTGCGGATCATGAACGTTACGTATCAACCATAGCTACCAAGGGCGTTGGCCACCTCGTCCGCAAGGGTACTGGTGGACGCTCATCTGTTAGTGGTATTGTTGCTACAGTATTTGGGGCAACTGGATTTCTTGGCCGTTATGTTGTCCAACAACTTGCTAAAATGGGATCTCAAGTCTTAGTTCCTTTCCGAGGCTCTGAAGATTGTCCTCGTCATCTCAAACTGATGGGAGATTTAGG…	- symbol:GLYMA_13G127400 "Uncharacterized protein" species:3847 "Glycine max" [GO:0003954 "NADH dehydrogenase activity" evidence=IBA] [GO:1901006 "ubiquinone-6 biosynthetic process" evidence=IBA] InterPro:IPR008030 InterPro:IPR036291 SUPFAM:SSF51735 Proteomes:UP000008827 GO:GO:0003954 GO:GO:1901006 eggNOG:COG0702 Pfam:PF05368 eggNOG:KOG2865 OMA:KSGTQMI OrthoDB:EOG09360GJ4 EMBL:CM000846 UniGene:Gm…	NADH dehydrogenase [ubiquinone] 1 alpha subcomplex subunit 9, mitochondrial [Medicago truncatula] <XP_024635222.1 NADH dehydrogenase [ubiquinone] 1 alpha subcomplex subunit 9, mitochondrial [Medicago truncatula] <ACJ84721.1 unknown [Medicago truncatula] <AFK38059.1 unknown [Medicago truncatula] <KEH42458.1 NADH-ubiquinone oxidoreductase 39 kDa subunit [Medicago truncatula]	NADH dehydrogenase [ubiquinone] 1 alpha subcomplex subunit 9, mitochondrial OS=Arabidopsis thaliana GN=At2g20360 PE=1 SV=2	B7FIZ2.1 PF05368.10;NmrA;	3847.GLYMA13G18950.1	Medicago truncatula NADH-ubiquinone oxidoreductase 39 kDa subunit mRNA	| NAD(P)-binding Rossmann-fold superfamily protein | Chr2:8786070-8789098 FORWARD LENGTH=402 | 201606	-	PB.128	1	FaBabeanB_3kb_HQ_transcript/10156	1516
PB.129.1	1	FaBabeanB_3kb_HQ_transcript/19621	FaBabeanB_3kb_HQ_transcript/19621	184	ATTCAAAAACTTTTTGTAGCTAGTTTTCCAAAATGTCTAATTTCTTCTTAGTTTCTCTTGTTCTCCTTTTCTCTTTGGAGAAGAACTTTGCCATTGCAACAACATGGGAAGAGAGTCACCATCATCATGTTCAAACCAGCTCTCTCTTACCATCATCTTCTTGCAGTTCTCCAACCACAGATCC	.	.	.	.	.	.	#N/A	-	PB.129	1	FaBabeanB_3kb_HQ_transcript/10157	1512
PB.130.1	1	FaBabeanB_3kb_HQ_transcript/10158	FaBabeanB_3kb_HQ_transcript/10158	1530	ACACTCTTCTCTACCGTTTCTCTCTTCTTCTCTCACAATCAATTCTCTCTCTCTTGAACCATCTATCCTTAATTTCATCGCTTCATCTGCTTAACTACAAGAAGATCAACGTGAACCTTTTCCCTCTGGATTCTCATTGATTCCCTATTCTCTATTATTTGGATTGAGATCTCTGTTCTATTTGACATGGGATTTTAAACAATAACAACACTGGTTAATACGGTAACAACAACAAATCTGCTCAGTTACGACTATCAATCTATCCGCCTTTATTTTTATGAAATCAAACAAAATTAAAACACAAATCTATCATCTTTTATCTCTTAACAAATTGAACAAATAGTAGTGGCATCATTCAATGATACAAAACAATAATTCTCAGATTTAACAGCAATTTGG…	.	.	.	.	.	.	#N/A	-	PB.130	1	FaBabeanB_3kb_HQ_transcript/10158	1530
PB.131.1	1	FaBabeanB_3kb_HQ_transcript/10160	FaBabeanB_3kb_HQ_transcript/10160	1524	GAACTAAAAAAATGGTACACAGTAATCAAAAGTTAACACGAAACCAAGAAACGAAGCGAGTGAGCACAGATTGAAACTCCAAACCCTAAAACCAGAGAAAGTGTGAAGGAACCATGAGACAATCTCTGCTTCGAAACGCTTCTCTCTACACTCGCAATCTTCTCCACCACCACTCTTCCTCCACCGCCGCACTCGCCGTTTCATCTCCCTCCCGATTCCGTCTCTTCTCCTCCGATGAAAAGCCCTCTCCACCTCCCTCCATCAAAGACCCCACCCCCGCCCCCGACGAAATCGAAGACGTCGACAACAAAGAGTTCAAGTCGCGGATTGATAAATACCTAAAAGGCGATGAACAGATGCTTCCTTCTATCATGCAGGCGATTATGCAGAGGAGGTTAT…	- symbol:GLYMA_05G139400 "Uncharacterized protein" species:3847 "Glycine max" [GO:0003735 "structural constituent of ribosome" evidence=IBA] [GO:0005763 "mitochondrial small ribosomal subunit" evidence=IBA] Proteomes:UP000008827 GO:GO:0003735 GO:GO:0005763 InterPro:IPR019349 Pfam:PF10213 eggNOG:KOG3933 eggNOG:ENOG410ZX0Y OMA:PGKGPIL OrthoDB:EOG09360BKS EMBL:CM000838 RefSeq:XP_006579367.1 RefSeq:X…	PREDICTED: uncharacterized protein LOC101512095 [Cicer arietinum]	37S ribosomal protein S24, mitochondrial OS=Saccharomyces cerevisiae (strain ATCC 204508 / S288c) GN=RSM24 PE=1 SV=1	I1K3D6.1 PF10213.6;MRP-S28;	3847.GLYMA05G27040.1	PREDICTED: Cicer arietinum uncharacterized LOC101512095 (LOC101512095), mRNA	| Ribosomal protein S24/S35 | Chr3:6255810-6257695 FORWARD LENGTH=419 | 201606	-	PB.131	1	FaBabeanB_3kb_HQ_transcript/10160	1524
PB.132.1	1	FaBabeanB_3kb_HQ_transcript/10162	FaBabeanB_3kb_HQ_transcript/10162	1509	AAGGCCCTCTTGCTTTGCTTACGCACTTTTTTCTATAATATATTCTTCTTCTCTTCTTACCCGGGGAAACACAAAACCATCTATATTCTTTTAATATCTCTGCGTTTAACTTCATCATCCATTTTTGTGGTCCACAATCTCTGCAATTTCTAACAGAAAATAGGATTATGGGTTGCTTTGGCTTCTGCAAAGAGAATGATTCTTATACTACTGCTGACAGAGGAAACTTCATGCAAAACAATCCTACTGGGAACTCTAGTTATCATGGACGACACACGGCAGTAACCATTCCTCGGCCTATAAATCTCCAACCTATTTCTGTGCCTTATATTACAGTAGATGAATTGAAGTCTGTGACAGATAATTTTGGTACAAAGTCTTTTCTTGGTGAAGGTGCAT…	- symbol:AT3G17410 "AT3G17410" species:3702 "Arabidopsis thaliana" [GO:0005524 "ATP binding" evidence=IEA] [GO:0005886 "plasma membrane" evidence=ISM;IDA] [GO:0016301 "kinase activity" evidence=ISS] [GO:0006468 "protein phosphorylation" evidence=IBA] InterPro:IPR000719 InterPro:IPR001245 InterPro:IPR008271 InterPro:IPR017441 Pfam:PF07714 PROSITE:PS00107 PROSITE:PS00108 PROSITE:PS50011 SMART:SM002…	Pto kinase interactor [Trifolium pratense]	Pto-interacting protein 1 OS=Solanum lycopersicum GN=PTI1 PE=1 SV=2	Q9LKY4.1 PF07714.14;Pkinase_Tyr;	3847.GLYMA07G36200.1	Medicago truncatula Pti1-like kinase mRNA	| Protein kinase superfamily protein | Chr1:17799551-17801798 FORWARD LENGTH=363 | 201606	-	PB.132	1	FaBabeanB_3kb_HQ_transcript/10162	1509
PB.133.1	1	FaBabeanB_3kb_HQ_transcript/10163	FaBabeanB_3kb_HQ_transcript/10163	1532	ATTTACTATTACTCTTCAATCAATCTTCATCACACACACACACACACTCCTCACGCACCAAAGCAACCATGTCTTGTTCCTTCAAATTCAACATCATATTCATATTACATATCTTGGCTGCAACACCCATTTTATCATCACCAGATAATTCCTCATTCAACAACTTTCTAGACAGTGCCAAGACTCCTGAGGTTTTCAATTGGATGGTAAGTATCAGAAGGAAGATTCATGAGAATCCAGAATTGGGTTATCAAGAATTCGAAACAAGTGAAGTGATAAGATCAGAATTGCATAAATTGGGTATCCCTTATAAACATCCAGTTGCAATCACTGGTGTTGTTGCTTTCGTTGGAACTGGATTCTCTCCTTTTGTTGCTTTAAGAGCTGATATGGATGCTC…	- symbol:ILL5 "AT1G51780" species:3702 "Arabidopsis thaliana" [GO:0005788 "endoplasmic reticulum lumen" evidence=IEA] [GO:0006508 "proteolysis" evidence=ISS] [GO:0008152 "metabolic process" evidence=IEA] [GO:0008237 "metallopeptidase activity" evidence=ISS] [GO:0009507 "chloroplast" evidence=ISM] [GO:0046872 "metal ion binding" evidence=IEA] [GO:0010178 "IAA-amino acid conjugate hydrolase activit…	IAA-amino acid hydrolase ILR1-like 4 isoform X1 [Medicago truncatula] <ABF55222.1 auxin conjugate hydrolase [Medicago truncatula] <KEH18272.1 IAA-amino acid hydrolase ILR1-like protein [Medicago truncatula]	IAA-amino acid hydrolase ILR1-like 5 OS=Arabidopsis thaliana GN=ILL5 PE=3 SV=1	Q0GXX4.1 PF01546.25;Peptidase_M20;	3847.GLYMA08G21040.1	Medicago truncatula IAA-amino acid hydrolase ILR1-like protein mRNA	| peptidase M20/M25/M40 family protein | Chr1:19199562-19201424 FORWARD LENGTH=440 | 201606	-	PB.133	1	FaBabeanB_3kb_HQ_transcript/10163	1532
PB.134.1	1	FaBabeanB_3kb_HQ_transcript/10164	FaBabeanB_3kb_HQ_transcript/10164	1523	AAGCAACAAAAAAAAAATGGGTTTCTCTTTGGTCTCAAAACCAACAACACCTTGTATAGTTTTGTTCTTGTTCCTACTCTCTTGCACTTGTTTCACTTCAACAGATGCTTATGATCCACTTGACCCAAATGGGAATATCACCATCAAATGGGATATTATAAATTGGACACCAGATGGTTATGTTGCCGTTGTTACGATGAACAACTTCCAACAATATCGTCACATCGCCGCGCCTGGCTGGTCACTAGGATGGACATGGGCCAGAAAGGAGGTAATCTAGGCCATGGTGGGATCGCAGACCACCGAACAAGGTGATTGTTCAAAATTCAAAGGAAACGTACCACATTGCTGTAAAAAGGATCCAACCGTCGTTGATCTACTTCCTGGAACACCTTACAA…	- symbol:COB "AT5G60920" species:3702 "Arabidopsis thaliana" [GO:0003674 "molecular_function" evidence=ND] [GO:0005886 "plasma membrane" evidence=ISM;IDA] [GO:0010215 "cellulose microfibril organization" evidence=IEA;IMP] [GO:0016021 "integral component of membrane" evidence=IEA] [GO:0016049 "cell growth" evidence=IEA] [GO:0016328 "lateral plasma membrane" evidence=IEA] [GO:0031225 "anchored comp…	PREDICTED: protein COBRA [Cicer arietinum]	Protein COBRA OS=Arabidopsis thaliana GN=COB PE=2 SV=1	I1N4P5.2 PF04833.12;COBRA;	3847.GLYMA18G50760.1	Medicago truncatula COBRA-like protein 2 precursor mRNA	| COBRA-like extracellular glycosyl-phosphatidyl inositol-anchored protein family | Chr5:24511466-24513932 REVERSE LENGTH=456 | 201606	-	PB.134	1	FaBabeanB_3kb_HQ_transcript/10164	1523
PB.135.1	4	FaBabeanB_3kb_HQ_transcript/10165,FaBabeanB_3kb_HQ_transcript/13995,FaBabeanB_3kb_HQ_transcript/16978,FaBabeanB_3kb_HQ_transcript/19314	FaBabeanB_3kb_HQ_transcript/10165	1482	ACTTTCCTATAGAACACTCATCACTGCATATACATATCTTCACTTAATTAATCAACATTATTCTCTCTTTCTCCTTCTTCTAGATTCTTCCATCAACAACAATCATGGCTGCTGCAGTAACAGCCGCAGTGTCCTTGCCATACTCCAACTCCACTTCTCTTCCGATCAGGACATCTATTGTTGCACCAGAGAGACTTGTCTTCAAAAAGGTTTCATTGAACAGTGTTTCTATAAGTGGAAGGGTAGGTACCATCAGAGCTCAGATTACTACTGAGGCAGAGGCACCTGTTACGAAGGTAGTAAAGCATTCAAAGAAACAAGATGAAGGTATTGTTGTGAACAAGTTCAAACCCAAGGAGCCATACGTTGGGAGGTGTCTTCTCAACACAAAGATTACTG…	- symbol:PETH "Ferredoxin--NADP reductase, leaf isozyme, chloroplastic" species:3888 "Pisum sativum" [GO:0005515 "protein binding" evidence=IPI] InterPro:IPR001433 InterPro:IPR001709 InterPro:IPR015701 InterPro:IPR017927 InterPro:IPR035442 Pfam:PF00175 PIRSF:PIRSF000361 PIRSF:PIRSF501178 PRINTS:PR00371 PROSITE:PS51384 UniPathway:UPA00091 InterPro:IPR017938 GO:GO:0009570 GO:GO:0009535 GO:GO:000432…	RecName: Full=Ferredoxin--NADP reductase, chloroplastic; Short=FNR; Flags: Precursor <AAA21758.1 ferredoxin NADP+ reductase precursor [Vicia faba]	Ferredoxin--NADP reductase, chloroplastic OS=Vicia faba GN=PETH PE=2 SV=1	W5EP97.1 PF00175.18;NAD_binding_1;	3847.GLYMA02G05350.1	Vicia faba ferredoxin NADP+ reductase precursor (fnr) mRNA, complete cds	| ferredoxin-NADP[+]-oxidoreductase 1 | Chr5:26451203-26453012 REVERSE LENGTH=360 | 201606	-	PB.135	1	FaBabeanB_3kb_HQ_transcript/10165	1482
PB.136.1	1	FaBabeanB_3kb_HQ_transcript/10167	FaBabeanB_3kb_HQ_transcript/10167	1394	GAAGAGTAGAAGTTAGAAACTTTTCATAGCAGAGTTTTGGGAGAGTGAGATGGCACAGTGGTCGTTACTCATCCTTTTCTTCTGCGCGGCCACCGCCGCGGCCGGATTCACCTTCCACGACTCAAACCCTATCCGAATGATCTCCGACGCGGAGGAGCAGCTACTTCACGTGATCGGAGAAAGTCGTCACGCTGTCTCTTTCGCCCGTTTCGCTAACCGATACGGTAAGCGATACGATACGGTTGATGAGATGAAGCTTCGGTTTAAGATCTTTTTGGAGAATCTTGAAGTTATCAGATCGACTAATAAAAGAGGACTCAGTTACAAGCTCGGTGTTAATCGTTTTGCTGATTGGACCTGGGAGGAGTTTAGAAGGCATAGACTTGGTGCTGCTCAAAA…	- symbol:VIT_11s0016g01070 "Putative uncharacterized protein" species:29760 "Vitis vinifera" [GO:0004197 "cysteine-type endopeptidase activity" evidence=IBA] [GO:0005615 "extracellular space" evidence=IBA] [GO:0005764 "lysosome" evidence=IBA] [GO:0006955 "immune response" evidence=IBA] [GO:0051603 "proteolysis involved in cellular protein catabolic process" evidence=IBA] InterPro:IPR000668 InterP…	putative cysteine protease [Lathyrus sativus]	Thiol protease aleurain OS=Arabidopsis thaliana GN=ALEU PE=1 SV=2	A0A072UTP9.1 PF00112.20;Peptidase_C1;	3847.GLYMA17G05670.1	Lathyrus sativus putative cysteine protease (CP1) mRNA, complete cds	| aleurain-like protease | Chr5:24280044-24282152 FORWARD LENGTH=358 | 201606	-	PB.136	1	FaBabeanB_3kb_HQ_transcript/10167	1394
PB.137.1	1	FaBabeanB_3kb_HQ_transcript/10168	FaBabeanB_3kb_HQ_transcript/10168	1530	CCGTTTTGAATTTGTCTGGTCTAAGAATACGCATGAGTCAGCATCACACAGTCCAACTTCAGAAGAACCTGGAAGCACAACTTCGTATAGAAATCAAACATTTCTTCTGAATCACTTCATCCGAACAACTCCCTAACACCGAACCTTCGAGAAGATGGTAGTGATAGAGCAAGAGAACACCGACGATCGAAACGCGAATCTATCAAACGCTACTGCCGGCAACGACGTCTCCGACGGCTTCGAAACCGCCAGTGAGGCCGATCTCGATAGCGACGGTGACGATGACAGAGCAAGTAGCCGAGAAGAACTGCACCACTTCGATCAACCGCCGAAGCCGACAGAGGGAGAACAGGAACAAGATGTTCCTCAGAGAAGCGTTTCCTCTGAGGAGGCTTTAAT…	- symbol:TPR1 "tetratricopeptide repeat 1" species:3702 "Arabidopsis thaliana" [GO:0005634 "nucleus" evidence=ISM] [GO:0005737 "cytoplasm" evidence=ISM] [GO:0051879 "Hsp90 protein binding" evidence=IPI] [GO:0006457 "protein folding" evidence=IBA] InterPro:IPR011990 InterPro:IPR013026 InterPro:IPR019734 Pfam:PF13181 PROSITE:PS50005 PROSITE:PS50293 SMART:SM00028 TAIR:locus:2118776 Proteomes:UP00000…	tetratricopeptide repeat protein 1 [Medicago truncatula] <AES79205.2 heat shock protein 70 (HSP70)-interacting protein, putative [Medicago truncatula]	Tetratricopeptide repeat protein 1 OS=Homo sapiens GN=TTC1 PE=1 SV=1	I3JSI6.1 PF12895.4;ANAPC3;	3847.GLYMA13G43061.1	Medicago truncatula heat shock protein 70 (HSP70)-interacting protein, putative mRNA	| Tetratricopeptide repeat (TPR)-like superfamily protein | Chr4:14897500-14898937 FORWARD LENGTH=277 | 201606	-	PB.137	1	FaBabeanB_3kb_HQ_transcript/10168	1530
PB.138.1	1	FaBabeanB_3kb_HQ_transcript/10170	FaBabeanB_3kb_HQ_transcript/10170	1520	GACTGAAAATCAATTTTCAATCTAATGGGTATTCCTCACTTTCTTGCAATTCCATACCCAATCCCAGGTCATATAAATCCCCTTATGCAATTATCTCATCTTTTATCCAAACATGGCTGCAAAATCACTTTCCTCAACACAGACTACATCCACAAAAGAATCAACAAAAACAACCTCAAAAATGAACCAACAACAATAAACTTTGTGACACTTCCAGATGGTTTGGAACCTGAAGATGATAGAAGTGATCATAAGAAAGTTATATTCTCAATAAAAAGAAACATGCCTTTGATGCTTCCAAAGCTCATAGAAGAAGTGGATGATTTGGATGTTGAGAATAAGATATCTTGTATTGTTGTTACTTTTAATATGGGTTGGGCTTTGGAAGTTGGAGTCAAG…	- symbol:GLYMA_08G244600 "Uncharacterized protein" species:3847 "Glycine max" [GO:0009813 "flavonoid biosynthetic process" evidence=IBA] [GO:0043231 "intracellular membrane-bounded organelle" evidence=IBA] [GO:0052696 "flavonoid glucuronidation" evidence=IBA] [GO:0080043 "quercetin 3-O-glucosyltransferase activity" evidence=IBA] [GO:0080044 "quercetin 7-O-glucosyltransferase activity" evidence=IB…	UDP-glycosyltransferase 83A1 [Medicago truncatula]	UDP-glycosyltransferase 83A1 OS=Arabidopsis thaliana GN=UGT83A1 PE=2 SV=1	G7L593.1 PF00201.15;UDPGT;	3847.GLYMA08G26790.1	Medicago truncatula UDP-glucosyltransferase family protein mRNA	| UDP-Glycosyltransferase superfamily protein | Chr3:368840-370484 REVERSE LENGTH=464 | 201606	-	PB.138	1	FaBabeanB_3kb_HQ_transcript/10170	1520
PB.139.1	1	FaBabeanB_3kb_HQ_transcript/10173	FaBabeanB_3kb_HQ_transcript/10173	1527	ATAACAAAAAGCCAGAGATTCCTCTGTAGCTATCTATCAACAAAACCGTGTTTTTCTTCTTCTTCTTCCTTCAAAGCTTTTCATTATCATGTCTTCACTTTCAGATCTCATCAATTTCAATCTTTCAGATTCCACTGAAAAAATCATTGCTGAATACATATGGTGAGTTTTTAAGGTTCTTCATTTCTTCCAAAAACAGAGGATACTCTGTTTTTTTATTTTCTGAAACAGAGTACACTGTTTTCTGTGTTCTGTTGATAAACATAAACTCAAAAAAATAAAATAAATGGTTGGTGGATCTGGCATAGACATTAGAAGCAAAGCTAGGACTCTTCCTGGACCAGTGAGTGACCCTGCAAAACTACCTAAGTGGAACTATGATGGGTCTAGCACAGACCA…	- symbol:MTR_6g071070 "Glutamine synthetase" species:3880 "Medicago truncatula" [GO:0004356 "glutamate-ammonia ligase activity" evidence=IDA] InterPro:IPR008146 InterPro:IPR008147 InterPro:IPR014746 InterPro:IPR036651 Pfam:PF00120 Pfam:PF03951 SMART:SM01230 GO:GO:0005524 GO:GO:0004356 GO:GO:0006542 Gene3D:3.30.590.10 InterPro:IPR027303 InterPro:IPR027302 SUPFAM:SSF54368 SUPFAM:SSF55931 PROSITE:PS…	RecName: Full=Glutamine synthetase root isozyme A; AltName: Full=Cytosolic GS3 A; AltName: Full=Glutamate--ammonia ligase <CAA28456.1 unnamed protein product [Pisum sativum]	Glutamine synthetase root isozyme A OS=Pisum sativum GN=GS3A PE=2 SV=1	O04998.1 PF00120.21;Gln-synt_C;	3847.GLYMA09G30370.1	Pea mRNA for glutamine synthetase (EC 6.3.1.2) (clone pGS341)	| hypothetical protein | Chr5:14933574-14935656 REVERSE LENGTH=356 | 201606	-	PB.139	1	FaBabeanB_3kb_HQ_transcript/10173	1527
PB.140.1	1	FaBabeanB_3kb_HQ_transcript/10177	FaBabeanB_3kb_HQ_transcript/10177	1519	ATCTTTCCATTTTTCCTACGGCGGCGGCTACTACACACGACACAACACAATCCTCGTCTTAATGGGTGTGGATTCATTTTCAAAATTCATCCAGTTTATCATCACTCTCCAATTTGCAGCATCAAGTGAATCGAAGGAAATTTGTGACCATGGCTTCAATCATTCCTGTTGAACAAGTCAATAGTGGTCCTCTTCAGGTTACTGGTGACTCCTTTATCAGACATCATCTCAGGAAATTGGCTCCTTATCAACCCATTTTGCCTTTTGAGGTTTTATCTTCTCGCCTTGGACGGAAGCCGGAGGATATTGTCAAGTTAGATGCTAATGAGAATCCTTATGGACCTCCTCCAGAGGTCATGGAAGCCCTAGGTTCAATAAAATTCCCATATGTCTATCCAG…	- symbol:HISN6B "AT1G71920" species:3702 "Arabidopsis thaliana" [GO:0004400 "histidinol-phosphate transaminase activity" evidence=IGI;ISS] [GO:0005737 "cytoplasm" evidence=ISM] [GO:0009507 "chloroplast" evidence=ISM] [GO:0000105 "histidine biosynthetic process" evidence=IGI] [GO:0009570 "chloroplast stroma" evidence=IDA] HAMAP:MF_01023 InterPro:IPR004839 InterPro:IPR005861 InterPro:IPR015421 Inte…	hypothetical protein TSUD_292930, partial [Trifolium subterraneum]	Histidinol-phosphate aminotransferase, chloroplastic OS=Nicotiana tabacum GN=HPA PE=2 SV=1	I1MNX6.1 PF00155.18;Aminotran_1_2;	3847.GLYMA16G27220.4	Medicago truncatula histidinol-phosphate aminotransferase partial mRNA	| histidinol phosphate aminotransferase 1 | Chr5:3248027-3249858 REVERSE LENGTH=417 | 201606	-	PB.140	1	FaBabeanB_3kb_HQ_transcript/10177	1519
PB.141.1	1	FaBabeanB_3kb_HQ_transcript/10179	FaBabeanB_3kb_HQ_transcript/10179	1514	ACTTTACTCCAAACAAAACAAAATCAAAACGCACGCACCACAATTCCCTTCTACTCTGAAAAACAACACAACCATGAAATGAAATTCATAATCAAATTTGACGCTACTAACTCACTTTTTTTTTTATTCACACTTAACTCAACATTACGTAAAACGAAGCTTATATAGAGTCGCAAATCATCGATCTTTTTCTTAGCTTCAGGTTTCATCCACAAATAACAGTTCAGAAAAATTGAATAGATTTTTTTCTTAAAATTAGGGTTTGTGAGAGCATGAAGTTGAACGGAGAAATTTCCGATGGAGAACAAGATCAAGAGAAAATGGTGGTTGGTTACGCCTTAACGTCGAAGAAGAAGAAAAGCTTTTTAAAGCCAAACTTTATTGCCCTCGCAAGGAATA…	- symbol:AT4G08170 "AT4G08170" species:3702 "Arabidopsis thaliana" [GO:0000287 "magnesium ion binding" evidence=IEA] [GO:0003824 "catalytic activity" evidence=ISS] [GO:0005524 "ATP binding" evidence=IEA] [GO:0005622 "intracellular" evidence=IEA] [GO:0005634 "nucleus" evidence=ISM;IDA] [GO:0016310 "phosphorylation" evidence=IEA;IDA] [GO:0032957 "inositol trisphosphate metabolic process" evidence=I…	inositol 1,3,4-trisphosphate 5/6-kinase [Medicago truncatula]	Inositol-tetrakisphosphate 1-kinase 3 OS=Arabidopsis thaliana GN=ITPK3 PE=1 SV=2	A0A072UBY4.1 PF05770.8;Ins134_P3_kin;	3847.GLYMA20G27310.1	Medicago truncatula inositol 1,3,4-trisphosphate 5/6-kinase partial mRNA	| Inositol 1%2C3%2C4-trisphosphate 5/6-kinase family protein | Chr4:5163707-5167000 REVERSE LENGTH=353 | 201606	-	PB.141	1	FaBabeanB_3kb_HQ_transcript/10179	1514
PB.142.1	1	FaBabeanB_3kb_HQ_transcript/10180	FaBabeanB_3kb_HQ_transcript/10180	1513	ATATTCACTTGGATTGGATCAGTTCTTTATCTTCTTCTTCTTCTGCTTCCAGTTTTTTCTTTTTCTTACCACGGAGACAATGACATCTTCAGTAATTGAAAGTGGACACGATGAGGCTAAACACGAACCGTCCGATTTGATCGCAGAGAAAATGAATCCTACGGTCGTAAACCTTTGGCTTCCTAATGAAACGTTCTTGAAAGCTGCAGTTTCTCTCAAAGATGAGGTGGTGGAGGTGAATTGGAATCGCCGAGAAGTGGTCGATCCTACGATGTATACGGGGTTGCTTGGTACGGCTTTCACTTGCCTCAGGTCGTTTGAGGTTACCGGTTGCCGTGAAGATTTGTTGTTATGCTCGGAGATTATTGACACGTGTGTCACTGTCGCACGTGCCTCCCT…	- symbol:GCL1 "AT5G65280" species:3702 "Arabidopsis thaliana" [GO:0003824 "catalytic activity" evidence=ISS] [GO:0005737 "cytoplasm" evidence=ISM] [GO:0005886 "plasma membrane" evidence=IBA] [GO:0007165 "signal transduction" evidence=IBA] [GO:0019898 "extrinsic component of membrane" evidence=ISS] Pfam:PF05147 TAIR:locus:2171800 Proteomes:UP000006548 GO:GO:0005886 EMBL:CP002688 GO:GO:0007165 EMBL…	lanC-like protein GCL1 [Medicago truncatula] <AES72177.1 G protein coupled receptor [Medicago truncatula]	LanC-like protein GCL1 OS=Arabidopsis thaliana GN=GCL1 PE=2 SV=1	I1MYQ1.2 PF05147.10;LANC_like;	3847.GLYMA18G01890.1	Medicago truncatula G protein coupled receptor mRNA	| GCR2-like 1 | Chr5:26086129-26088069 REVERSE LENGTH=433 | 201606	-	PB.142	1	FaBabeanB_3kb_HQ_transcript/10180	1513
PB.143.1	1	FaBabeanB_3kb_HQ_transcript/10182	FaBabeanB_3kb_HQ_transcript/10182	1507	ACTCCCACTCTCTCTCTCTAAGTTTCAATTATTCTCTGCCTCTTCAACTCCCCTTCTTCATCTCTTTTGCAAATTTGCAAGTCTCCACATAAACCAAATCCTAAGTGAAAAAATGACTCAACAGAATGTGGTAGTGTCGGAGACGAAAACCGGAATCAACGGTGGTAATAGTAGTATTACCGTGGCGCAGAAGCCACCGGCAGCACCCGGTGGTTACATTCCTATTCCGAGAAGGAGGATTTTGAAGAACCTTGAAATCAATGGAGGTACAGAGAATAAACATTTCCATTGATTCCATGAGAGCTTCTTCTCCAACTCATCTCAAATCAACTCCTTCTTTAGCTGAAGAATACAATTCTTGGATTCTTCATCATCCATCTGCATTAGACATGTTTGAGC…	- symbol:TPPI "AT5G10100" species:3702 "Arabidopsis thaliana" [GO:0004805 "trehalose-phosphatase activity" evidence=ISS] [GO:0005992 "trehalose biosynthetic process" evidence=ISS] [GO:0009507 "chloroplast" evidence=ISM] InterPro:IPR003337 Pfam:PF02358 UniPathway:UPA00299 InterPro:IPR006379 InterPro:IPR023214 TAIR:locus:2184063 Proteomes:UP000006548 EMBL:CP002688 Gene3D:3.40.50.1000 InterPro:IPR03…	probable trehalose-phosphate phosphatase J [Medicago truncatula] <KEH20856.1 trehalose-phosphate phosphatase [Medicago truncatula]	Probable trehalose-phosphate phosphatase I OS=Arabidopsis thaliana GN=TPPI PE=3 SV=1	I1MYT2.1 PF02358.13;Trehalose_PPase;	3847.GLYMA11G38230.1	Medicago truncatula trehalose-phosphate phosphatase mRNA	| Haloacid dehalogenase-like hydrolase (HAD) superfamily protein | Chr5:3157980-3160275 FORWARD LENGTH=369 | 201606	-	PB.143	1	FaBabeanB_3kb_HQ_transcript/10182	1507
PB.144.1	1	FaBabeanB_3kb_HQ_transcript/10183	FaBabeanB_3kb_HQ_transcript/10183	1548	AAAACGACAAGTCGTTTAAACATTGGAAATTCAGGAGAAAGAGAAGAAGAGACCGCAACTCCTTCCTCCTCCGATGCATTTACTGTTAGGGTTAACTCAGCCATAGATCGCACTCTACACGGTATCACCCGAATTTTGTCTCTAGGGTTTTGGAGGGTGCTTGATAGTAGTAGATTGAATTGTGAACAGTATGAATTATCTTCTTGGAGCTTTCAAGCCTGCATGCAATGTCCTCATCTCGTTTACTGATGGAAAAAACCGAAAGCAGGTTCCATTTAAAAAAGAAAATGGCCAGTCAGTTACCGTCCCTCTTTTCCACAGTCAAGAAAACATTGCTGGAAAGATTACAATAGAACCAATGCAAGGGAAGAAGATTGATCACAATGGCATAAAAGTTGA…	- symbol:GLYMA_06G312800 "Uncharacterized protein" species:3847 "Glycine max" [GO:0005768 "endosome" evidence=IBA] [GO:0006886 "intracellular protein transport" evidence=IBA] [GO:0008565 "protein transporter activity" evidence=IBA] [GO:0030904 "retromer complex" evidence=IBA] [GO:0042147 "retrograde transport, endosome to Golgi" evidence=IBA] Pfam:PF03643 GO:GO:0005829 GO:GO:0006886 GO:GO:0008565…	vacuolar protein sorting-associated protein 26B [Medicago truncatula] <KEH18266.1 vacuolar protein sorting-associated protein 26A [Medicago truncatula]	Vacuolar protein sorting-associated protein 26A OS=Arabidopsis thaliana GN=VPS26A PE=2 SV=1	B9N808.1 PF03643.12;Vps26;	3847.GLYMA06G46990.1	PREDICTED: Cicer arietinum vacuolar protein sorting-associated protein 26B (LOC101494417), mRNA	| vacuolar protein sorting 26A | Chr5:21746275-21748156 REVERSE LENGTH=302 | 201606	-	PB.144	1	FaBabeanB_3kb_HQ_transcript/10183	1548
PB.145.1	1	FaBabeanB_3kb_HQ_transcript/10184	FaBabeanB_3kb_HQ_transcript/10184	1539	TTCCATTTCATTTCATCAAAGTATAAACTAGCTTAGAGATATATGCTACTTTTTCGCCAAACATATCCTGTGAAATCTCATCTCTTTGCTTCTCCAATCTTTCATTGATTCTAAATGGAAACCGTTTCTCTCTCTTCTCATAATATTATTATTCTCAAACACTCTTCCTCTTCTTCTTCATCATCTTCATCTCCACAACACCATCACCATCCTAACCTAATTTACCACCGCAATAAAAACAAATCTTTTCAAAACCCCACTACAAAAAAACCAATTTCTCACCAACCCAATTCCTTAGTTTCTCACAATCATAACAAACACTCTTCTCTACCTTCATTGATGCTATACTATGCCGAAAATGCCCTCTTTCATCAATCCCAAACCACATGGGAACAACTC…	- symbol:AT3G42630 species:3702 "Arabidopsis thaliana" [GO:0005739 "mitochondrion" evidence=ISM] [GO:0009507 "chloroplast" evidence=IDA] InterPro:IPR002885 TAIR:locus:2096544 Proteomes:UP000006548 GO:GO:0005739 GO:GO:0009507 EMBL:CP002686 GO:GO:0003723 GO:GO:0009451 GO:GO:0004519 TIGRFAMs:TIGR00756 GO:GO:0097034 Pfam:PF01535 EMBL:AL138640 eggNOG:KOG4197 eggNOG:ENOG410Z7Z7 EMBL:AF378864 EMBL:AY057…	pentatricopeptide repeat-containing protein At3g42630 [Medicago truncatula] <KEH17640.1 PPR containing plant-like protein [Medicago truncatula]	Pentatricopeptide repeat-containing protein At3g42630 OS=Arabidopsis thaliana GN=At3g42630 PE=2 SV=2	A9TQB6.1 PF13812.3;PPR_3;	3847.GLYMA03G04350.1	Medicago truncatula PPR containing plant protein partial mRNA	| Pentatricopeptide repeat (PPR) superfamily protein | Chr3:14722314-14723635 FORWARD LENGTH=415 | 201606	-	PB.145	1	FaBabeanB_3kb_HQ_transcript/10184	1539
PB.146.1	1	FaBabeanB_3kb_HQ_transcript/10185	FaBabeanB_3kb_HQ_transcript/10185	1395	CAGCAACCAACCAACCGTCTTGAAATTCAAGAGAGAGAGCAATGGCTTCATCCCCTTCACCCGAAATCTACATCCCAGAGCAATGGTCCGATGCTGCAAACTCCATTAAATCCGCTTCAACGCCTCCTATCACACTCATATGCGGTCCCAAAAAACTGTGGCAAAACAACCTTCTCCCGCTACCTTCTCAATGTCCTACTGACCAGATACAAGAGAGTAGCTTATCTTGATACTGATGTTGGCCAACCTGAGTTTACTCCTCCTGCTTTTGTTTCTCTAACCATTGTTCATAAAATCACTCCAGATTTGACGGTTCCATACCTGAAAACACCAGAGAGATCCCTTTTCTTTGGTGATGTTTCTTCTAAGAGAGACCCGTTAACATACTTAAATTACGTA…	- symbol:GLYMA_04G177200 "Uncharacterized protein" species:3847 "Glycine max" [GO:0000448 "cleavage in ITS2 between 5.8S rRNA and LSU-rRNA of tricistronic rRNA transcript (SSU-rRNA, 5.8S rRNA, LSU-rRNA)" evidence=IBA] [GO:0005634 "nucleus" evidence=IBA] [GO:0051731 "polynucleotide 5'-hydroxyl-kinase activity" evidence=IBA] InterPro:IPR027417 SUPFAM:SSF52540 GO:GO:0005634 GO:GO:0005524 Proteomes:U…	PREDICTED: polynucleotide 5'-hydroxyl-kinase NOL9 [Cicer arietinum]	Polynucleotide 5'-hydroxyl-kinase NOL9 OS=Arabidopsis thaliana GN=At5g11010 PE=2 SV=1	I1JX12.2 PF16575.2;CLP1_P;	3847.GLYMA04G34690.1	PREDICTED: Cicer arietinum polynucleotide 5'-hydroxyl-kinase NOL9 (LOC101502892), mRNA	| Pre-mRNA cleavage complex II protein family | Chr5:3484176-3486067 FORWARD LENGTH=368 | 201606	-	PB.146	1	FaBabeanB_3kb_HQ_transcript/10185	1395
PB.147.1	1	FaBabeanB_3kb_HQ_transcript/10188	FaBabeanB_3kb_HQ_transcript/10188	1528	ACACTCAATCCGTGTTCACTCCCGCACAACCAGAACACGAACAAATAAGTGATTTTGTTGCGGTGTGAATAATCAGAATCAGATATTCAGATTAACTATGAGAAGATACAATTCTAATTCTGGATATTATCGAAATCCATGTATAACTATGCACCAGCCTTGGGCTTCTCTTCTCGTTTACGGAATCAAGCGAATCGAGGGAAGAACATGGCCTGCACCAATCACAGGTCGTCTTTGGATTCACGCGGCTGGTAAAGTTCCAGAGGAGTCTACTATCAAAGCAATGGAATGTTTTTATAAGGAAATTTATGCACTACACGGGATTACTGATATCCATTTTCCGCAACATTACCCTGTTTCTAGGCTTTTGGGTTCTGTTGAAGTTGTTGGATGCTTGAA…	- symbol:GLYMA_10G166800 "Uncharacterized protein" species:3847 "Glycine max" [GO:0003713 "transcription coactivator activity" evidence=IBA] [GO:0005634 "nucleus" evidence=IBA] [GO:0006366 "transcription by RNA polymerase II" evidence=IBA] [GO:0045893 "positive regulation of transcription, DNA-templated" evidence=IBA] GO:GO:0005634 GO:GO:0045893 Proteomes:UP000008827 GO:GO:0003713 InterPro:IPR015…	hypothetical protein TSUD_32940 [Trifolium subterraneum]	Activating signal cointegrator 1 OS=Mus musculus GN=Trip4 PE=1 SV=2	A0A072VME3.1 PF04266.11;ASCH;	3847.GLYMA10G30980.1	PREDICTED: Cicer arietinum uncharacterized LOC101510903 (LOC101510903), mRNA	| RNA-binding ASCH domain protein | Chr2:8802561-8804194 FORWARD LENGTH=339 | 201606	-	PB.147	1	FaBabeanB_3kb_HQ_transcript/10188	1528
PB.148.1	1	FaBabeanB_3kb_HQ_transcript/10189	FaBabeanB_3kb_HQ_transcript/10189	1530	GACGGTAACCAAAACAAGCGAACCTCACTCACACCAACAACCACCACCGTTACTCCGCCACAATACACCATGAACTCCGGCATCCGTCACAAATAATTGCCAATTTTTACATTGAAATAAACCAAATCTATCGTCAGTGACCCCAAATTACTTTCATTCGATGCCGAGCAAGGTTAATTAAAATCATTTCATAGCCAATTTTTGGTGGTGGTGGTGGTGGTGTAGAAGCCTGAATGATATGTAATTGATGATGCTTGGTGTTCCAACAGCAAGGTCTCTCTCCCGTTTTCACTCTCCTCCCCTTCTAACAACAATATGTTTACGGGCTTTTTCAACAGAGGCATCTCTTGACAAAGAGAGTGTGACGAACGAAATCTTGAAGGAATTTTGTGCCACCAT…	- symbol:AT1G11900 species:3702 "Arabidopsis thaliana" [GO:0005739 "mitochondrion" evidence=ISM] [GO:0008150 "biological_process" evidence=ND] InterPro:IPR011990 InterPro:IPR002885 TAIR:locus:2008955 GO:GO:0043231 EMBL:CP002684 Proteomes:UP000006548 GO:GO:0003723 Gene3D:1.25.40.10 EMBL:AC002131 GO:GO:0009451 GO:GO:0004519 Pfam:PF13041 TIGRFAMs:TIGR00756 PROSITE:PS51375 Pfam:PF01535 eggNOG:KOG4197…	pentatricopeptide repeat-containing protein At1g11900 [Medicago truncatula] <ABN08280.1 Tetratricopeptide-like helical [Medicago truncatula]	Pentatricopeptide repeat-containing protein At1g11900 OS=Arabidopsis thaliana GN=At1g11900 PE=2 SV=1	G7IPH5.2 PF13041.3;PPR_2;	3847.GLYMA13G37680.1	Medicago truncatula chromosome 2 BAC clone mte1-59k12, complete sequence	| Tetratricopeptide repeat (TPR)-like superfamily protein | Chr1:4013166-4014630 REVERSE LENGTH=367 | 201606	-	PB.148	1	FaBabeanB_3kb_HQ_transcript/10189	1530
PB.149.1	2	FaBabeanB_3kb_HQ_transcript/10190,FaBabeanB_3kb_HQ_transcript/18300	FaBabeanB_3kb_HQ_transcript/10190	1548	ATTTTATGGAAGTGGTGGAGTTTCTCAAGAAGCCTGAGAGGTTCACTTCTGTTGGTGCTCGTATACCAAAAGGAGTTCTTCTTGTCGGTCCTCCAGGAACTGGAAAGACGTTGTTAGCCAAGGCTATTGCTGGTGAAGCCGGCGTTCCGTTTTTTTCTATATCGGGTTCTGAGTTTGTTGAGATGTTTGTTGGTATCGGTGCTTCTCGTGTCCGTGATTTGTTCAAGAAGGCTAAAGAGAATGCTCCTTGCATTGTCTTTGTTGATGAAATTGATGCTGTTGGAAGACAAAGAGGGACGGGAATTGGTGGAGGGAATGATGAAAGAGAACAGACTCTCAACCAGCTTTTGACAGAAATGGATGGATTTGAGGGTAACACCGGTGTCATTGTTATTGCAG…	- symbol:FTSH2 "ATP-dependent zinc metalloprotease FTSH 2, chloroplastic" species:39947 "Oryza sativa Japonica Group" [GO:0004176 "ATP-dependent peptidase activity" evidence=IBA] [GO:0006508 "proteolysis" evidence=IBA] [GO:0008237 "metallopeptidase activity" evidence=IBA] [GO:0009535 "chloroplast thylakoid membrane" evidence=IBA] [GO:0009941 "chloroplast envelope" evidence=IBA] [GO:0010027 "thyla…	putative zinc dependent protease [Trifolium pratense]	ATP-dependent zinc metalloprotease FTSH 2, chloroplastic OS=Oryza sativa subsp. japonica GN=FTSH2 PE=3 SV=1	F6M9W9.1 PF01434.15;Peptidase_M41;	4533.OB06G31970.1	Medicago truncatula ATP-dependent zinc metalloprotease FTSH protein mRNA	| FtsH extracellular protease family | Chr2:13174680-13177064 FORWARD LENGTH=699 | 201606	-	PB.149	1	FaBabeanB_3kb_HQ_transcript/10190	1548
PB.150.1	1	FaBabeanB_3kb_HQ_transcript/10192	FaBabeanB_3kb_HQ_transcript/10192	1519	ACAACACCTACCACCTATTCTCTCATTCTTCTCCTTCCTCTTTTCTTCATCTTCTCTCTTTCCTTCACTTTTTTCTAACTAACTTGATAGTTAGTTATAACTGAATAACAAACCAAAGTTAGTTTATAATAGATAACAAAAAAAAATGGAGTTGGGAGGAGGTAGTTGCACAGATGAAACCACCACAAGCAATGGTTCTCTTTCCGTATCTCTTATACCGGCGAAACTAGCGAAACTATCTCCACCGCCGCCGATGAACACACTCAGCCGTGTTGGAAGCGGTGCTAGCGCTGTCACCGATCCTGAAAACTGTGTCGGCTCCGGCGAAGCCGAATCTCGAAAACTTCCGTCGTCGAAATACAAAGGCGTGGTGCCACAGCCGAATGGACGTTGGGGAGC…	- symbol:TEM1 "AT1G25560" species:3702 "Arabidopsis thaliana" [GO:0003677 "DNA binding" evidence=IEA;NAS] [GO:0005634 "nucleus" evidence=ISM;IEA] [GO:0006351 "transcription, DNA-templated" evidence=IEA] [GO:0006355 "regulation of transcription, DNA-templated" evidence=IEA] [GO:0009873 "ethylene-activated signaling pathway" evidence=IEA;NAS] [GO:0003700 "DNA binding transcription factor activity" …	DNA-binding protein [Galega orientalis]	AP2/ERF and B3 domain-containing transcription repressor TEM1 OS=Arabidopsis thaliana GN=TEM1 PE=1 SV=1	G7I492.1 PF02362.18;B3;	3847.GLYMA20G32730.1	Medicago truncatula AP2/ERF and B3 domain transcription factor mRNA	| AP2/B3 transcription factor family protein | Chr1:8981891-8982976 REVERSE LENGTH=361 | 201606	RAV	PB.150	1	FaBabeanB_3kb_HQ_transcript/10192	1519
PB.151.1	1	FaBabeanB_3kb_HQ_transcript/10194	FaBabeanB_3kb_HQ_transcript/10194	1468	AATATATTACTACAACAATAACCACAAAAGCAAATATCTACTCAAAATTCATCATCATTCACCACCTTCACTCCTTCAACTAGTTCAATGGCGAAACCAGTTTCAATAGAAGTTTGGAATCCAAACGGAAAATACAGAGTTGTTAGCACTAAATCAATGCCTGGAACTCGTTGGATCAATCTTCTCATTCAGCAAGACGTTCGTCTTGAAATATGTACTGAGAAGAAAACTATTCTGTCTGTTGAAGATATCATTGCCTTGATTGGTGATAAGTGTGATGGAGTTATTGGACAGTTGACTGAAGACTGGGGAGAAGAGTTGTTCTCTGCTTTGAGCAAAGCTGGAGGCAAGGCTTTCAGTAATATGGCTGTTGGTTATAACAATGTTGATGTCAATGCT…	- symbol:GLYMA_10G281400 "Peroxisomal hydroxypyruvate reductase" species:3847 "Glycine max" [GO:0005829 "cytosol" evidence=IBA] [GO:0016618 "hydroxypyruvate reductase activity" evidence=IBA] [GO:0030267 "glyoxylate reductase (NADP) activity" evidence=IBA] InterPro:IPR006139 InterPro:IPR006140 Pfam:PF00389 Pfam:PF02826 GO:GO:0005829 InterPro:IPR036291 SUPFAM:SSF51735 GO:GO:0051287 Proteomes:UP0000…	PREDICTED: glycerate dehydrogenase-like [Lupinus angustifolius]	Glycerate dehydrogenase OS=Cucumis sativus GN=HPR-A PE=2 SV=1	A0A072VRS6.1 PF00389.27;2-Hacid_dh;	3847.GLYMA10G42800.1	Medicago truncatula D-glycerate dehydrogenase/hydroxypyruvate reductase mRNA	| hydroxypyruvate reductase | Chr1:25493418-25495720 FORWARD LENGTH=386 | 201606	-	PB.151	1	FaBabeanB_3kb_HQ_transcript/10194	1468
PB.152.1	1	FaBabeanB_3kb_HQ_transcript/10196	FaBabeanB_3kb_HQ_transcript/10196	1495	ACACCCGTCATTTGAGTTTCTCAAGCTGGTCTCTGGTCATAGCATAGCAAGTGTTGCTATTTGAACCTCCATTTCATTTCTACTTTGCACCCCCACTCGCTCCAGCTTGAACAATGGCGGAAACATTTCTATTCACATCTGAGTCGGTGAACGAGGGTCACCCTGACAAGCTCTGCGACCAGATCTCGGATGCGGTGCTTGACGCCTGTCTTGAACAGGATCCTGACAGCAAGGTTGCCTGTGAGACATGCACCAAGACTAACATGGTGATGGTTTTTGGAGAGATAACAACTAAGGCTAATGTGGATTATGAGAAGATTGTCCGTGATACTTGCCGCAACATTGGATTTGTATCTGATGATGTTGGTCTTGATGCGGATAAATGTAAGGTTTTGGTTA…	- symbol:POPTR_0010s16330g "S-adenosylmethionine synthase" species:3694 "Populus trichocarpa" [GO:0004478 "methionine adenosyltransferase activity" evidence=IBA] [GO:0005829 "cytosol" evidence=IBA] HAMAP:MF_00086 InterPro:IPR002133 InterPro:IPR022628 InterPro:IPR022629 InterPro:IPR022630 InterPro:IPR022631 InterPro:IPR022636 Pfam:PF00438 Pfam:PF02772 Pfam:PF02773 PIRSF:PIRSF000497 PROSITE:PS00376…	S-adenosylmethionine synthase [Medicago truncatula] <A4PU48.1 RecName: Full=S-adenosylmethionine synthase; Short=AdoMet synthase; AltName: Full=Methionine adenosyltransferase; Short=MAT <ABO80948.1 S-adenosylmethionine synthetase [Medicago truncatula] <AES82253.1 S-adenosylmethionine synthase-like protein [Medicago truncatula]	S-adenosylmethionine synthase OS=Medicago truncatula GN=METK PE=3 SV=1	I1NBG9.1 PF02773.13;S-AdoMet_synt_C;	3694.POPTR_0010s16330.1	Medicago truncatula S-adenosylmethionine synthase-like protein mRNA	| S-adenosylmethionine synthetase 1 | Chr1:519037-520218 FORWARD LENGTH=393 | 201606	-	PB.152	1	FaBabeanB_3kb_HQ_transcript/10196	1495
PB.153.1	1	FaBabeanB_3kb_HQ_transcript/10197	FaBabeanB_3kb_HQ_transcript/10197	1517	CAGTTTCTATAATTTCTCACCTCTCTACTCCTTCCCCTGCATGCACTCTCTTGCTTAGTTTTCTACAAACACCTTTGAAAATGGAGATAACCAACGTCAGTGAGTATGAGAATGTCGCGAAGCAGAAGTTGCCGAAGATGGTGTTTGATTACTATGCATCTGGTGCTGAAGACCAGTGGACTCTCCAAGAAAACAGAAACGCCTTCTCCAGAATTTTGTTTAGGCCGCGAATTCTTATCGATGTGAGCAAGATAGACATGACTACTACTGTCCTCGGCTTCAAAATATCCATGCCAATCATGATTGCTCCAACTGCCATGCAGAAAATGGCTCATCCTGAAGGAGAGTATGCAACAGCAAGAGCTGCATCAGCTGCTGGAACAATTATGACTTTGTCAT…	- symbol:GOX1 "AT3G14420" species:3702 "Arabidopsis thaliana" [GO:0008891 "glycolate oxidase activity" evidence=ISS;IMP] [GO:0009854 "oxidative photosynthetic carbon pathway" evidence=IEA] [GO:0010181 "FMN binding" evidence=IEA] [GO:0016491 "oxidoreductase activity" evidence=IEA] [GO:0052852 "very-long-chain-(S)-2-hydroxy-acid oxidase activity" evidence=IEA] [GO:0052853 "long-chain-(S)-2-hydroxy-…	glycolate oxidase	Peroxisomal (S)-2-hydroxy-acid oxidase OS=Spinacia oleracea PE=1 SV=1	A9PFI8.1 PF01070.15;FMN_dh;	3847.GLYMA08G18750.4	Medicago truncatula peroxisomal (S)-2-hydroxy-acid oxidase GLO1 mRNA	| Aldolase-type TIM barrel family protein | Chr3:4821804-4823899 FORWARD LENGTH=367 | 201606	-	PB.153	1	FaBabeanB_3kb_HQ_transcript/10197	1517
PB.154.1	1	FaBabeanB_3kb_HQ_transcript/10198	FaBabeanB_3kb_HQ_transcript/10198	1513	TTGGATTTGAGCAGTATTCAGGTTATGTGACTGTGAATGAACAGAATGCAAGAGCACTTTTTTACTGGTTGACTGAAGCTCCACTGAGCCGTGGACCAAATTCAAGGCCACTGGTTTTATGGCTTAATGGTGGTCCTGGTTGTTCTTCTATTGCTTATGGTGCTTCTGAGGAAATTGGCCCTTTTCATATTAAGTCTGATGGCAAATCACTTTACTTGAATCCTTATGCTTGGAACAATTTGGCAAATATACTGTTTCTTGATTCTCCAGCTGGCGTTGGTTTTTCTTATTGTAATAAAACAACAGATCTGTACACATTTGGTGACAAGAAAACAGCTGAGGATGCATATATTTTTCTTGTTAATTGGTTTGAAAGATTTCCTCAGTATAAGCATAGAG…	- symbol:GLYMA_10G212500 "Carboxypeptidase" species:3847 "Glycine max" [GO:0004185 "serine-type carboxypeptidase activity" evidence=IBA] [GO:0005773 "vacuole" evidence=IBA] [GO:0051603 "proteolysis involved in cellular protein catabolic process" evidence=IBA] InterPro:IPR001563 Pfam:PF00450 PRINTS:PR00724 InterPro:IPR018202 InterPro:IPR029058 GO:GO:0005773 Proteomes:UP000008827 Gene3D:3.40.50.182…	PREDICTED: serine carboxypeptidase-like 27 [Cicer arietinum]	Serine carboxypeptidase-like 27 OS=Arabidopsis thaliana GN=SCPL27 PE=2 SV=1	G7I9K4.2 PF00450.19;Peptidase_S10;	3847.GLYMA10G35660.1	Medicago truncatula serine carboxypeptidase-like protein mRNA	| serine carboxypeptidase-like 27 | Chr3:2552544-2554644 FORWARD LENGTH=459 | 201606	-	PB.154	1	FaBabeanB_3kb_HQ_transcript/10198	1513
PB.155.1	1	FaBabeanB_3kb_HQ_transcript/10199	FaBabeanB_3kb_HQ_transcript/10199	1543	ATTCATTATTCTTCTTCTTCTTCTTCTTCTTTCATTCAAGCTTCAACTAGTAATGAAGAGTACAAAAATGAACCATTTGTTAAGTCTTGTAATATGCACACTGCTATTAGTTAAAGCTGCTGAAGGGGTTGCTGTGCCAATCACTTATGTTCAAAGTGCAGTAGCAAAAGGAGCTGTTTGTTTGGATGGGAGTCCACCAGCTTACCACTTTGATAAGGGATTTGAAGCTGGAATTGATAACTGGATTGTTCACTTTGAGGGAGGAGGATGGTGTAACAATGCCTCTACTTGCCTAGACCGTAGGGACACTCGATTAGGATCGTCGAAGAAAATGGACACAACTCTTTCCTTTTCGGGATTTTTTAGTAATGGAAAAAAGTTTAATCCAGATTTCTACAA…	- symbol:PAE8 "AT4G19420" species:3702 "Arabidopsis thaliana" [GO:0005576 "extracellular region" evidence=ISM;IEA] [GO:0005618 "cell wall" evidence=IEA] [GO:0009505 "plant-type cell wall" evidence=IBA] [GO:0016021 "integral component of membrane" evidence=IEA] [GO:0016787 "hydrolase activity" evidence=IEA] [GO:0052689 "carboxylic ester hydrolase activity" evidence=ISS] [GO:0052793 "pectin acetyle…	pectinacetylesterase family protein [Medicago truncatula]	Pectin acetylesterase 8 OS=Arabidopsis thaliana GN=PAE8 PE=2 SV=1	G7L754.2 PF03283.10;PAE;	3847.GLYMA16G17190.1	Medicago truncatula pectinacetylesterase family protein mRNA	| Pectinacetylesterase family protein | Chr4:10587504-10589807 REVERSE LENGTH=397 | 201606	-	PB.155	1	FaBabeanB_3kb_HQ_transcript/10199	1543
PB.156.1	1	FaBabeanB_3kb_HQ_transcript/10202	FaBabeanB_3kb_HQ_transcript/10202	1525	ACACTTTCTATCATATGGTGTTAACTACTCAAGAGGGTTTTGCAAGCTGCAATGAAGAAGAACTCTGGTACATCTCAGAAGCTAGGTTCTTTCCTAAGTCCAAGGGAGAAAAACATTGAGAATCAAAAGAGTTGGAATTCAGAGAGGGTTTTGTTGCAACCAACAACAAGCAGCAGCAGTAGCAGCAACAGAAAACAAGGGTTTGTGGCTGGTTTTTCACCTTTCAACAGTGGAAGAGCTGTACCTTCTAAATGGGATGATGCAGAGAGATGGATTTGTAGTCCAGTTTCAGTTTCAGGTTCAGGTTCAGGTTCAGGCTATGTGCAACATCAGAGAGGAACAAAATCAAAAAGTGGTCCTATTTTGCCTCAAGGAACAGCTTATTACTCGAACTATTCG…	- symbol:AT1G45207 "AT1G45207" species:3702 "Arabidopsis thaliana" [GO:0003674 "molecular_function" evidence=ND] [GO:0005634 "nucleus" evidence=ISM] [GO:0008150 "biological_process" evidence=ND] [GO:0005886 "plasma membrane" evidence=IDA] TAIR:locus:1005716683 Pfam:PF03763 EMBL:CP002684 Proteomes:UP000006548 GO:GO:0005886 InterPro:IPR005516 OrthoDB:EOG093607IN RefSeq:NP_973976.1 UniGene:At.44567 …	uncharacterized protein LOC11407347 [Medicago truncatula] <AES94694.1 carboxy-terminal region remorin [Medicago truncatula]	.	G7K6N7.1 PF03763.10;Remorin_C;	3847.GLYMA05G20340.1	Medicago truncatula carboxy-terminal region remorin mRNA	| Remorin family protein | Chr1:17130703-17133548 REVERSE LENGTH=549 | 201606	-	PB.156	1	FaBabeanB_3kb_HQ_transcript/10202	1525
PB.157.1	1	FaBabeanB_3kb_HQ_transcript/10203	FaBabeanB_3kb_HQ_transcript/10203	1510	ACATCAAAACCACACCCTAATTGTAGCTAGCATATGTCTCAAAGGCCTTCTGTTCCTCACGCTTCTTCCATAGCTTGTGGCCTTCATTCTCATCTCCTGGTTTCCAGTGAGATGTCCTCTAATTCCAATTGGTCTTTTCTCTGATTCATATTAGTTTTCATTCCATTGGTTATTCTTTTTCCGAGATTTTTTCCATTCTTTGGAACGCTTTTTCTCTGCTAACTCAATTACCTAAAACAACATCATGGGAGTTAAAGGTTTTGTTGAAGGTGGTGTTGCTTCTATCATAGCGGGATGTTCGACCCACCCGCTTGACCTAATCAAGGTTCGCATGCAACTCCAGGGCGAAAACGCTCCCAAACCGAACCCGGTTCAGAATCTCCGACCCGCTCTTGCATT…	- symbol:GLYMA_01G024000 "Uncharacterized protein" species:3847 "Glycine max" [GO:0003735 "structural constituent of ribosome" evidence=IBA] [GO:0006412 "translation" evidence=IBA] InterPro:IPR002067 PRINTS:PR00926 Pfam:PF00153 GO:GO:0016021 GO:GO:0005743 Proteomes:UP000008827 GO:GO:0015297 GO:GO:0035435 GO:GO:0006839 Gene3D:1.50.40.10 InterPro:IPR018108 InterPro:IPR023395 SUPFAM:SSF103506 PROSIT…	mitochondrial uncoupling protein 5 [Medicago truncatula] <AES96036.1 dicarboxylate carrier protein [Medicago truncatula]	Mitochondrial uncoupling protein 5 OS=Arabidopsis thaliana GN=PUMP5 PE=2 SV=1	G7JXQ1.1 PF00153.24;Mito_carr;	3847.GLYMA01G02950.1	PREDICTED: Cicer arietinum mitochondrial uncoupling protein 5 (LOC101500484), mRNA	| uncoupling protein 5 | Chr2:9563531-9564472 REVERSE LENGTH=313 | 201606	-	PB.157	2	FaBabeanB_3kb_HQ_transcript/10203	1510
PB.157.2	1	FaBabeanB_3kb_HQ_transcript/15732	FaBabeanB_3kb_HQ_transcript/15732	936	GAACAACTTCCATCCATGTCGCGCCTACTCCGGTTATTCAGCCTCGTGTGGGTCCGATCTCTGTTGGAGTCCGTCTCGTTCAACAAGAAGGCGTCAGAGCCTTGTTCTCCGGCGTCTCCGCCACCGTTCTCCGGCAGACACTCTACTCCACCACCAGGATGGGTCTCTACGACATCCTGAAAAACAAGTGGTCAGATCGTGAAGCAGGAACCATGCCGCTGCTGCGCAAGATCGAAGCTGGACTCATCGCCGGTGGAGTCGGAGCGGCAATCGGAAACCCGGCCGATGTCGCCATGGTCCGAATGCAAGCCGATGGTCGACTCCCAGTATCTCAGCGGAGAAACTACAAATCAGTCATCGACGCCATTACCAGAATGGCGAAACAAGAAGGTGTAACAA…	- symbol:GLYMA_01G024000 "Uncharacterized protein" species:3847 "Glycine max" [GO:0003735 "structural constituent of ribosome" evidence=IBA] [GO:0006412 "translation" evidence=IBA] InterPro:IPR002067 PRINTS:PR00926 Pfam:PF00153 GO:GO:0016021 GO:GO:0005743 Proteomes:UP000008827 GO:GO:0015297 GO:GO:0035435 GO:GO:0006839 Gene3D:1.50.40.10 InterPro:IPR018108 InterPro:IPR023395 SUPFAM:SSF103506 PROSIT…	PREDICTED: mitochondrial uncoupling protein 5 [Cicer arietinum]	Mitochondrial uncoupling protein 5 OS=Arabidopsis thaliana GN=PUMP5 PE=2 SV=1	I1J520.1 PF00153.24;Mito_carr;	3847.GLYMA01G02950.1	Medicago truncatula dicarboxylate carrier protein mRNA	| uncoupling protein 5 | Chr2:9563531-9564472 REVERSE LENGTH=313 | 201606	-	PB.157	2	FaBabeanB_3kb_HQ_transcript/10203	1510
PB.158.1	1	FaBabeanB_3kb_HQ_transcript/10204	FaBabeanB_3kb_HQ_transcript/10204	1517	ATAACAAAAAGCCAGAGATTCCTCTGTAGCTATCTATCAACAAAACCGTGTTTTTCTTCTTCTTCTTCCTTCAAAGCTTTTCATTATCATGTCTTCACTTTCAGATCTCATCAATTTCAATCTTTCAGATTCCACTGAAAAAATCATTGCTGAATACATATGGGTTGGTGGATCTGGCATAGACATTAGAAGCAAAGCTAGGACTCTTCCTGGACCAGTGAGTGACCCTGCAAAACTACCTAAGTGGAACTATGATGGGTCTAGCACAGACCAAGCACCGGGAAAAGATAGTGAAGTTATTTTATATCCACAAGCTATTTTCAAGGACCCATTCAGGAGAGGGAATAATATTCTTGTGATTTGTGATGTTTACACTCCAGCTGGAGAACCATTACCAAC…	- symbol:MTR_6g071070 "Glutamine synthetase" species:3880 "Medicago truncatula" [GO:0004356 "glutamate-ammonia ligase activity" evidence=IDA] InterPro:IPR008146 InterPro:IPR008147 InterPro:IPR014746 InterPro:IPR036651 Pfam:PF00120 Pfam:PF03951 SMART:SM01230 GO:GO:0005524 GO:GO:0004356 GO:GO:0006542 Gene3D:3.30.590.10 InterPro:IPR027303 InterPro:IPR027302 SUPFAM:SSF54368 SUPFAM:SSF55931 PROSITE:PS…	RecName: Full=Glutamine synthetase root isozyme A; AltName: Full=Cytosolic GS3 A; AltName: Full=Glutamate--ammonia ligase <CAA28456.1 unnamed protein product [Pisum sativum]	Glutamine synthetase root isozyme A OS=Pisum sativum GN=GS3A PE=2 SV=1	O04998.1 PF00120.21;Gln-synt_C;	3847.GLYMA09G30370.1	Pea mRNA for glutamine synthetase (EC 6.3.1.2) (clone pGS341)	| hypothetical protein | Chr5:14933574-14935656 REVERSE LENGTH=356 | 201606	-	PB.158	1	FaBabeanB_3kb_HQ_transcript/10204	1517
PB.159.1	1	FaBabeanB_3kb_HQ_transcript/10206	FaBabeanB_3kb_HQ_transcript/10206	1515	GAGCAAGAGAAGCTCCTTAATCAATCCTTGTAAGTTTTTTTCTGACCCACAAACCAGTGAAGAGGTGCTGCTGTTATCATCTGTGGGTGGTTGTAAAGTTAATACAGTAGCTTTGAAAATTACATGGAAACAGCCTCAGATTATGGAGCATTCATGGAGAAATTCATTTTACCACCAACTTCTTCTTCCTCTGATCTTCCTCTGAATTCACTCACCTTTGCAGTCAAAGACATATTTGATGTGAAAGGGTATGTAGCTGGATTTGGTAATCCTGATTGGGCTAAGACTCATGAGGTTGCTACTTCTACTGCTCCAACAGTTTTGGCTCTCCTTAGTGCTGGTGCCACTTGTGTTGGTAAAACTGTCATGGATGAAATGGCTTACAGTATAAACGGAGAA…	- symbol:AMI1 "AT1G08980" species:3702 "Arabidopsis thaliana" [GO:0004040 "amidase activity" evidence=ISS;IDA] [GO:0009684 "indoleacetic acid biosynthetic process" evidence=IDA] [GO:0016810 "hydrolase activity, acting on carbon-nitrogen (but not peptide) bonds" evidence=IDA] [GO:0043864 "indoleacetamide hydrolase activity" evidence=IDA] [GO:0005737 "cytoplasm" evidence=IDA] [GO:0005829 "cytosol" …	amidase 1 [Medicago truncatula] <AES61344.1 translocon at the outer membrane ofs-like protein [Medicago truncatula] <AFK47351.1 unknown [Medicago truncatula]	Amidase 1 OS=Arabidopsis thaliana GN=AMI1 PE=1 SV=1	V4L8A9.1 PF01425.18;Amidase;	3847.GLYMA20G37660.1	Medicago truncatula translocon at the outer membrane ofs-like protein mRNA	| amidase 1 | Chr1:2884455-2886430 FORWARD LENGTH=425 | 201606	-	PB.159	1	FaBabeanB_3kb_HQ_transcript/10206	1515
PB.160.1	1	FaBabeanB_3kb_HQ_transcript/10209	FaBabeanB_3kb_HQ_transcript/10209	1522	GAATTGGGGTTCGTGGCCGTTGGACTTCAATAATGAAACGAAGAGTTCTTCATCTCTCTTTCGCTTCAACCTCGACGACGGTACAACAACCTTCAGTCCGCCTCTGATGAACCTTCTCTTCTCGGTCGATCTGTAATATCTGTCTAAATCTCAACCTTAAACGAGCTTCCTTTCTCGATCCAACTCCTCTGTGATTCCTCTTCTTGCAAACTGTGGCGACCATAACCTATGTCCTCCTTCTCCAATTCAATGATTTATTTCATCAACACCTCATCGTCTCGATCTTCTCCCTCCATTCAAATCTATGTCCGCCGATTCCATGTATCAGCATCTTCGCACGAATGCTTCTGTGGCGAACTTCGATTCAACCGTCTCGCTCTCTCTTCCCGCTTGTCTCCG…	.	.	.	.	.	.	#N/A	-	PB.160	1	FaBabeanB_3kb_HQ_transcript/10209	1522
PB.161.1	1	FaBabeanB_3kb_HQ_transcript/1021	FaBabeanB_3kb_HQ_transcript/1021	2946	GATTCATTTTTTTCTTTATGAATTCTCCCCTTCTTCAAAAGATCGATCTTATCTTTGATTCTTGCTCAATTTTCTTCAATCCGGAAGTTGGTCGTTGTTGATTGTGATACTGAGATTTAGCGCAAATGACATCATTGGTTGCCAGTGGGAGCAGTCAAATGTCTTCTTCAGTTTCTGTTCAAGAAAAAGGAAGTAGGAATAAGAGAAAATTCAGGGCTGATCCACCTTTAGGAGATCCAAATAAGGTTATACCTTCACTTCAGCATGAGGGCCTCAGTTATGAATTCTCTGCTGAAAAAGTTGAAATGACCCCATGTTTTGGGCAAGTCACAGCGGCTGACTTGTGCAGTGGTAGCCAAGATTGTTCTGATGGCTTGAAGCTTGACCTTGGATTATCTA…	- symbol:GLYMA_13G212200 "Uncharacterized protein" species:3847 "Glycine max" [GO:0004842 "ubiquitin-protein transferase activity" evidence=IBA] [GO:0005737 "cytoplasm" evidence=IBA] [GO:0009966 "regulation of signal transduction" evidence=IBA] InterPro:IPR001841 InterPro:IPR013083 GO:GO:0005737 GO:GO:0009966 Proteomes:UP000008827 Gene3D:3.30.40.10 GO:GO:0004842 PROSITE:PS50089 eggNOG:ENOG410Y2TA…	putative E3 ubiquitin-protein ligase RF298 isoform X1 [Medicago truncatula] <AES64310.2 E3 ubiquitin-protein ligase RF298-like protein, putative [Medicago truncatula]	Putative E3 ubiquitin-protein ligase RF4 OS=Arabidopsis thaliana GN=RF4 PE=3 SV=1	M0S492.1 PF13920.3;zf-C3HC4_3;	3847.GLYMA13G28330.1	Medicago truncatula E3 ubiquitin-protein ligase RF298-like protein, putative mRNA	| RING/U-box superfamily protein | Chr4:1324602-1327348 FORWARD LENGTH=814 | 201606	-	PB.161	1	FaBabeanB_3kb_HQ_transcript/1021	2946
PB.162.1	1	FaBabeanB_3kb_HQ_transcript/10211	FaBabeanB_3kb_HQ_transcript/10211	1429	AGGGTTCATTACTCAGTAGGGGGGGTGTAACCAACTAGCTTCACTCCATTTTTAGGGTTAACACAAACCTTCTTCAAGAGTCTTGTTCTTATGGGTTGTGCTGGTGTTACTCTTCTTGTGTTTTGTTTATGGGGTCTTTTCATACCGTTTTCGTCTTCTACTAGGCTCGGTTCTTCTTCAAGACAGAAGCTTGAAGTTAACAAGCATTTGAATCGACTTAATAAACCTCCTACCAAAACCATTCAGAGTCCAGATGGGGATACAATTGATTGTGTGCCTGTTTCAAAGCAACCAGCTTTTGATCATCCTTTTCTCAAAGATCACAAAATTCAGATGAGACCTGATTTCCACCCTGAAGGGCTTTTTGAGGAGAACAAGTTGGATGAAAACAAAGAAAAA…	- symbol:AT5G56530 species:3702 "Arabidopsis thaliana" [GO:0005576 "extracellular region" evidence=ISM] [GO:0008150 "biological_process" evidence=ND] [GO:0016874 "ligase activity" evidence=IEA] TAIR:locus:2167121 Proteomes:UP000006548 EMBL:CP002688 GO:GO:0016874 EMBL:AB019234 HOGENOM:HOG000237949 InterPro:IPR004314 InterPro:IPR025521 Pfam:PF03080 Pfam:PF14365 OrthoDB:EOG093609KO eggNOG:ENOG410IKC…	uncharacterized protein LOC11411399 [Medicago truncatula] <AET04412.1 carboxyl-terminal peptidase [Medicago truncatula]	.	I1KSP0.1 PF03080.12;DUF239;	3847.GLYMA08G13210.1	Medicago truncatula carboxyl-terminal peptidase mRNA	| carboxyl-terminal peptidase%2C putative (DUF239) | Chr3:4403776-4405741 FORWARD LENGTH=419 | 201606	-	PB.162	1	FaBabeanB_3kb_HQ_transcript/10211	1429
PB.163.1	1	FaBabeanB_3kb_HQ_transcript/10212	FaBabeanB_3kb_HQ_transcript/10212	1525	AGGTGCGGCCAACTTCCATCTCTCTGCTCGCGGCGCGCCGCCACCGTCCATTGTCGCCCCACCGACAACCATTCGCCGGTCAACACCAAAGCCACAACCCCGCCGTAGAGGAATGGAAATCAATTTGGGGAAACTTGCATTTGACATTGATTTCCATCCATCCGATAATCTCGTTGCAACCGGACTCATAGACGGCGACCTTCACTTATACCGTTATAGCCCAGATAATACTAGTAGTGATCCTGTAAGGGTGTTGGAAATTCATGCCCACACCGAGTCTTGCAGAGCTGCACGATTCATCAATGGGGGACGAGCGCTGTTGACGTGTTCTCCTGACTTCTCGATACTGGCTACAGATGTGGAAACGGGATCAACCATTGCCCGACTTGATAATGCCCA…	- symbol:GLYMA_12G025800 "Uncharacterized protein" species:3847 "Glycine max" [GO:0042273 "ribosomal large subunit biogenesis" evidence=IBA] InterPro:IPR017986 InterPro:IPR001680 InterPro:IPR015943 InterPro:IPR036322 Pfam:PF00400 PROSITE:PS50082 PROSITE:PS50294 SMART:SM00320 Gene3D:2.130.10.10 InterPro:IPR019775 SUPFAM:SSF50978 PROSITE:PS00678 Proteomes:UP000008827 GO:GO:0042273 GO:GO:0006364 OMA…	WD repeat-containing protein 55 isoform X1 [Medicago truncatula]	WD repeat-containing protein 55 OS=Arabidopsis thaliana GN=WDR55 PE=1 SV=2	A0A0D3BS86.1 PF12894.4;ANAPC4_WD40;	3847.GLYMA12G02900.2	Medicago truncatula transducin/WD-40 repeat protein partial mRNA	| transducin family protein / WD-40 repeat family protein | Chr2:14465899-14468416 FORWARD LENGTH=353 | 201606	-	PB.163	1	FaBabeanB_3kb_HQ_transcript/10212	1525
PB.164.1	1	FaBabeanB_3kb_HQ_transcript/10213	FaBabeanB_3kb_HQ_transcript/10213	1404	ACACCAAAAATATCAAACTTGTTCAAAGCTTAACCACTCTTTCTCCTCTTATCCAAACACTATTCATGGCTTCAACAGCAATACTATCCTTCTTGCTCTTATTTTCTTTGATCACTTTGTCATTTGCATTGGACATGTCAAGTGGACGTAGTAACAAGGAGGTTATGACCATGTACCAGAAATGGTTAATAAAACACCAAAGAGTATATAACGGATTAGGAGAGAAAGACGAAAGATTTCAAACATTTAAAGATAATTTAAAATTCATTGATAAGCACAATGCTGAAAACCACACTTATAAAGTTGGATTGAACGAGTTTGCAGATATGAGTGATGAAGAATATCGTATGTATTTGGGTACAAAGAGTAATAATATTAAAAATAAGATCAGCAGTGAAC…	- symbol:GLYMA_05G096800 "Uncharacterized protein" species:3847 "Glycine max" [GO:0004197 "cysteine-type endopeptidase activity" evidence=IBA] [GO:0005615 "extracellular space" evidence=IBA] [GO:0005764 "lysosome" evidence=IBA] [GO:0051603 "proteolysis involved in cellular protein catabolic process" evidence=IBA] InterPro:IPR000668 InterPro:IPR013128 Pfam:PF00112 PRINTS:PR00705 SMART:SM00645 Inte…	cysteine protease [Vicia sativa]	Cysteine proteinase RD21A OS=Arabidopsis thaliana GN=RD21A PE=1 SV=1	A0A072UNT0.1 PF00112.20;Peptidase_C1;	3847.GLYMA05G20930.1	Pisum sativum putative cysteine protease NTH1 mRNA, complete cds	| Granulin repeat cysteine protease family protein | Chr1:17283139-17285609 REVERSE LENGTH=462 | 201606	-	PB.164	1	FaBabeanB_3kb_HQ_transcript/10213	1404
PB.165.1	1	FaBabeanB_3kb_HQ_transcript/10214	FaBabeanB_3kb_HQ_transcript/10214	1460	TAATTCCCTTTATTTTACAACCTAAAATTTAATTTGCTTACCTAATCACACCCTAGCTGCACCACCAGCCTCACCCTTCCCTCTCCTACAATCACCGTCGCCGTTTTTCTCCACCTTAGCAGTTATCGCACACTCTCAACGGTTTCATCTCCGAATTTTTCAGCATCTCGTTGAATTATAAAACAATTCAATGGCTGAAGAAACACAAGTGGTTGAATCTGGAAGAGGCTTGGGAAAGAGGAAGTTTGGCAGGAACCAAGGGCGCAAAAAGTCAAATAAGAAACCAAAAGTGATGCAGCAACAACGGGGACAGAAGAAAGTTAAAATCGATCCAAAAATGAAGAAACTTTATCACAAGCGAGCACGAGAGTATAATTCTGATGATGAAGATGAGACAGC…	- symbol:GLYMA_19G235800 "Uncharacterized protein" species:3847 "Glycine max" [GO:0000460 "maturation of 5.8S rRNA" evidence=IBA] [GO:0000470 "maturation of LSU-rRNA" evidence=IBA] [GO:0030687 "preribosome, large subunit precursor" evidence=IBA] InterPro:IPR012459 Pfam:PF07890 Proteomes:UP000008827 GO:GO:0030687 GO:GO:0000460 GO:GO:0000470 eggNOG:KOG2974 eggNOG:ENOG4111R78 OMA:CGSEKDH PANTHER:PTH…	hypothetical protein TSUD_120450 [Trifolium subterraneum]	RRP15-like protein OS=Homo sapiens GN=RRP15 PE=1 SV=2	I1JRD2.1 PF07890.9;Rrp15p;	3847.GLYMA19G42400.2	PREDICTED: Cicer arietinum RRP15-like protein (LOC101504875), mRNA	| Rrp15p protein | Chr5:19559301-19561153 FORWARD LENGTH=309 | 201606	-	PB.165	1	FaBabeanB_3kb_HQ_transcript/10214	1460
PB.166.1	2	FaBabeanB_3kb_HQ_transcript/10215,FaBabeanB_3kb_HQ_transcript/18129	FaBabeanB_3kb_HQ_transcript/10215	1481	AAGAATATTTTAAGTTTTTTTTTTGTAAGGTGTGGACGAAGGATACTAGGGAGAGAAAGAATTTCTCAACCTTCCATTGACGTTATCCACTCCCCCAACCGAACCCTCCGCAACTCCATTTCTTCAAACCCTAACCATAATGGCATCCATATCCGTTCTCCTCGTCGCTCAAGTAATGCCCTACCTAGAACAAGAACTCACCAAACGCTACAACCTTCTCCGCATATGGGATTTCCCTCAAAAATCGACCCTCTTATCTCAACACGCCCCGTCGATCCGTGCCGTTGTCGGAAGCTCGGGTGCCGGCGCCGATTCTGAATTCATTGACTCGCTGCCGAAGCTGGAAATCGTTTCGAGCTTCAGCGTTGGTGTTGATAAGATTGATATTGACAAGTGTAA…	- symbol:AT1G79870 species:3702 "Arabidopsis thaliana" [GO:0005737 "cytoplasm" evidence=ISM;IDA] [GO:0016491 "oxidoreductase activity" evidence=ISS] [GO:0051287 "NAD binding" evidence=IEA] [GO:0055114 "oxidation-reduction process" evidence=IEA] [GO:0009854 "oxidative photosynthetic carbon pathway" evidence=IMP] [GO:0016618 "hydroxypyruvate reductase activity" evidence=IDA] [GO:0030267 "glyoxylate…	PREDICTED: hydroxyphenylpyruvate reductase-like [Cicer arietinum]	Glyoxylate/hydroxypyruvate reductase A HPR2 OS=Arabidopsis thaliana GN=HPR2 PE=1 SV=1	G7JJF7.1 PF00389.27;2-Hacid_dh;	3847.GLYMA07G02260.1	PREDICTED: Cicer arietinum hydroxyphenylpyruvate reductase-like (LOC101513304), mRNA	| D-isomer specific 2-hydroxyacid dehydrogenase family protein | Chr1:30044794-30045851 FORWARD LENGTH=313 | 201606	-	PB.166	1	FaBabeanB_3kb_HQ_transcript/10215	1481
PB.167.1	1	FaBabeanB_3kb_HQ_transcript/10216	FaBabeanB_3kb_HQ_transcript/10216	1510	ACAAATACTCATGTAACTATTGACTTATAAAGTCCTAGTTTCGTTTCTACGCTATTTTTTCTTCTCTACTAAATCATTCATTCATGTTATGATTCTCTCTCAAATTCTTTTACTAATGGCTTCTTCAAGTCTAACACCTCTTATATTTTACATCTTCATTTTTCTCCACCTTCAAACTTCTAAAGCCAAACAAACAATATGCAACACCTTATCATGCGGTGATATTGATATCACTTTTCCTTTTGGTTTAAAACAAAGTACTAATCAAATTCAAAATCCTTATTGTAGCTATTATCCAAATCCTTCTTTCCAACTTTCATGCAACAAACAAACACAAACAATCCTTAACCTCCCCAAAACAGACAACTTAATCATCAACAACATCGATTACAAAGTACA…	- symbol:AT2G25410 species:3702 "Arabidopsis thaliana" [GO:0005576 "extracellular region" evidence=ISM] [GO:0016021 "integral component of membrane" evidence=IEA] [GO:0016567 "protein ubiquitination" evidence=IEA] [GO:0046872 "metal ion binding" evidence=IEA] InterPro:IPR001841 UniPathway:UPA00143 Pfam:PF13639 InterPro:IPR013083 TAIR:locus:2040085 GO:GO:0016021 Proteomes:UP000006548 EMBL:CP002685…	putative RING-H2 finger protein ATL21A [Medicago truncatula] <KEH21232.1 RING-H2 finger protein ATL21A, putative [Medicago truncatula]	Putative RING-H2 finger protein ATL21B OS=Arabidopsis thaliana GN=ATL21B PE=3 SV=1	A0A072TUW8.1 PF13947.3;GUB_WAK_bind;	3847.GLYMA05G36870.1	Medicago truncatula RING-H2 finger protein ATL21A, putative mRNA	| RING/U-box superfamily protein | Chr5:21529022-21533008 FORWARD LENGTH=382 | 201606	-	PB.167	1	FaBabeanB_3kb_HQ_transcript/10216	1510
PB.168.1	1	FaBabeanB_3kb_HQ_transcript/10218	FaBabeanB_3kb_HQ_transcript/10218	1515	ACACTTGCCTTTAGAAACCTTTCAAGTCAAGAGATTTCAGTGAGATAAAAGCAAAAGAAAAGAAGGAGAGGGATTGGAAGAAAAAGGGTTCTAGAAATTAGTGACAACACAAAAGTGTTGTAAAAACATTAGAGAAACAAAACAAAGAAACATGGGAAGACCACCATGTTGTGACAAAGAAGGTGTTAAGAAAGGACCATGGACACCTGAAGAAGATATCATACTTGTTACTTATATACAAGAACATGGTCCTGGAAATTGGAGGGCTGTTCCTACAAAAACAGGGTTATCAAGATGCAGCAAGAGTTGTAGACTTAGATGGACTAATTATTTAAGACCAGGAATCAAAAGAGGTGATTTCACTGAGCAAGAAGAGAAGATGATTATCCATCTTCAAGA…	- symbol:MYB96 "AT5G62470" species:3702 "Arabidopsis thaliana" [GO:0000981 "RNA polymerase II transcription factor activity, sequence-specific DNA binding" evidence=IBA] [GO:0001135 "transcription factor activity, RNA polymerase II transcription factor recruiting" evidence=IBA] [GO:0003677 "DNA binding" evidence=IEA;ISS] [GO:0005634 "nucleus" evidence=ISM;IDA] [GO:0006357 "regulation of transcrip…	myb-related protein 306 [Medicago truncatula] <ABD32205.1 Homeodomain-related [Medicago truncatula] <ABN08925.1 Homeodomain-related [Medicago truncatula] <AES77404.2 R2R3-myb transcription factor [Medicago truncatula]	Myb-related protein 306 OS=Antirrhinum majus GN=MYB306 PE=2 SV=1	I1L5Y3.1 PF00249.28;Myb_DNA-binding;	3847.GLYMA18G49360.1	Medicago truncatula R2R3-myb transcription factor mRNA	| myb domain protein 30 | Chr3:10911443-10912856 FORWARD LENGTH=323 | 201606	MYB	PB.168	1	FaBabeanB_3kb_HQ_transcript/10218	1515
PB.169.1	1	FaBabeanB_3kb_HQ_transcript/10219	FaBabeanB_3kb_HQ_transcript/10219	1517	GAGAATGTAGAGTCTATTGTTTCACTTTTTTTTCTCCTGTCACAAATTCATGCAAACAACAACTATGTCTCCTTACTTTCTCTCTTCAAACCCAAAAATCCATACTCTCTCTATGTTAACTTCTCATTCAACCCTACAAATTTCAAACCACATAACCATACCCAAGTTTCACCCTTTTCAATTCTCTCATTCTCACCATTTTTCTTCTTCACCACTTAGACTCACCATTGATAAATTTTCATGCCCATCTTCTTCTTTCTTTCAAACTCTTAGAAAGTCTTCACCTTTTCTCATTTCCACTCCAAAAATCCATTCTTTTAGAATCCTTGCTGCTTCTCTACCAGAGGGACAAAGTCATGAACCAACTCAACCTTCTGGTGTTTTTCAGTCTCTACAACT…	- symbol:GLYMA_19G005900 "Uncharacterized protein" species:3847 "Glycine max" [GO:0034219 "carbohydrate transmembrane transport" evidence=IBA] InterPro:IPR004696 Pfam:PF03151 GO:GO:0016021 GO:GO:0022857 Proteomes:UP000008827 InterPro:IPR004853 eggNOG:KOG1441 eggNOG:ENOG410XP1S TIGRFAMs:TIGR00817 OrthoDB:EOG09360D1O OMA:MFATWYL EMBL:CM000852 UniGene:Gma.25419 STRING:3847.GLYMA19G00270.1 EnsemblPla…	phosphoenolpyruvate/phosphate translocator 2, chloroplastic [Medicago truncatula]	Phosphoenolpyruvate/phosphate translocator 2, chloroplastic OS=Arabidopsis thaliana GN=PPT2 PE=2 SV=1	G7KHI6.1 PF03151.13;TPT;	3847.GLYMA19G00270.1	Medicago truncatula plastid phosphate translocator partial mRNA	| Glucose-6-phosphate/phosphate translocator-like protein | Chr5:12588950-12591408 FORWARD LENGTH=408 | 201606	-	PB.169	1	FaBabeanB_3kb_HQ_transcript/10219	1517
PB.170.1	1	FaBabeanB_3kb_HQ_transcript/10220	FaBabeanB_3kb_HQ_transcript/10220	1516	AAGAGGGAAAAAAATAACTCAAAGAAAAAAAAGAGTGAAGTCATAGCTTCAACGAGAGAAAGAACCCTGTGATGTGGTTCCGATCACATGGCTTCTTCTCCTCCGCCGCGTCACTCTTATTCTCCAACTCCTCCGCCGCGTCACTCTTATTCTCCAATTCCTCCGCCGCGTCACTCTTATTCTCCAACTCCTCCGCCGTCGTACATCACTCACCTTCCCATTGCTCCGTCTTCTCCCTCTCGTTCCAGTGAGAAGGTTCCGGAAGAAGAGGAACCGCGAGTTCCGATTCATGTAGTGACGAAAGCTTCTCAACTTCCGGTGGATTTTCTTGAACCTTCGCCGCAGTCGAAGATCGTTATCGGTTTTGATTGTGAGGCTGTTGACTTGTGTCGCTATGGA…	- symbol:AT2G25910 "AT2G25910" species:3702 "Arabidopsis thaliana" [GO:0003676 "nucleic acid binding" evidence=ISS] [GO:0005622 "intracellular" evidence=ISS] [GO:0005737 "cytoplasm" evidence=ISM] [GO:0008408 "3'-5' exonuclease activity" evidence=ISS] [GO:0090305 "nucleic acid phosphodiester bond hydrolysis" evidence=ISS] InterPro:IPR002562 InterPro:IPR004087 InterPro:IPR004088 InterPro:IPR036397 …	hypothetical protein TSUD_06230 [Trifolium subterraneum]	piRNA biogenesis protein EXD1 OS=Homo sapiens GN=EXD1 PE=1 SV=4	A0A072VEV5.1 PF01612.17;DNA_pol_A_exo1;	3847.GLYMA17G34990.1	PREDICTED: Cicer arietinum exonuclease 3'-5' domain-containing protein 1 (LOC101489628), mRNA	| 3'-5' exonuclease domain-containing protein / K homology domain-containing protein / KH domain-containing protein | Chr2:11049379-11051997 REVERSE LENGTH=341 | 201606	-	PB.170	1	FaBabeanB_3kb_HQ_transcript/10220	1516
PB.171.1	1	FaBabeanB_3kb_HQ_transcript/10221	FaBabeanB_3kb_HQ_transcript/10221	1494	CCCCTCACACGGTCGAATCAACGACATGCGGTTTCTCTTTCTTTCTCTCACCTAAAAACCCTTTATGAAACAGTGTTTGATCAATAACCAGACCATTCTAATCTCCCTTTCACTTTCTCTCTCTAAACCAAACACCAAACACAAACGGTGCATGGACACAACAAACACCCATCTTCCCCAATGAGCAGCACTACTCTACCTTCTGTTCCACCACAAGATGCGTGGACTCTCACTACCCACAAACTCCTCCATCGCTGGATTCCCCTTTCCCTCTCCCACCAGTCAACGATCCCGATTTCGATATCGAGAGTTAACCAAGTTGATGCTGCAAGATTGGACATTGAAATGTCAGCCATGTTGAAAGAACAGTTGGTTAAAGTGTTTACTTTGATGAAGCCA…	- symbol:TED3 "AT1G79810" species:3702 "Arabidopsis thaliana" [GO:0005778 "peroxisomal membrane" evidence=IEA] [GO:0008270 "zinc ion binding" evidence=ISS] [GO:0046872 "metal ion binding" evidence=IEA] [GO:0005777 "peroxisome" evidence=IDA] [GO:0007031 "peroxisome organization" evidence=IMP] [GO:0005783 "endoplasmic reticulum" evidence=IDA] [GO:0005829 "cytosol" evidence=IDA] [GO:0006635 "fatty a…	zinc finger, C3HC4 type (RING finger) protein [Medicago truncatula]	Peroxisome biogenesis protein 2 OS=Arabidopsis thaliana GN=PEX2 PE=1 SV=1	B9GXC6.1 PF04757.11;Pex2_Pex12;	3847.GLYMA08G21760.1	Medicago truncatula zinc finger, C3HC4 type (RING finger) protein partial mRNA	| Pex2/Pex12 N-terminal domain-containing protein / zinc finger (C3HC4-type RING finger) family protein | Chr1:30019944-30022156 FORWARD LENGTH=333 | 201606	-	PB.171	1	FaBabeanB_3kb_HQ_transcript/10221	1494
PB.172.1	1	FaBabeanB_3kb_HQ_transcript/10222	FaBabeanB_3kb_HQ_transcript/10222	1520	GAGAGACATGGGGGTAAACATAAACATAAACACAAGACCAATTCTAACGTTCGATTATTCATTCATTTAACTCATCAAAACACACACACACAAAAAAAGAACAAAACACAGAAAAAAAACCAAACAAACATGTCTTGCTCCGTCGCAGTTTCGAATTCTCCTGTTTTTTCTCCTTCATCGTCTCTCTTCTGTAAACAATCATCAATCATCACGAATTCCGAATCGTTAACATTGTCTCTCTCTCATCTCAAACCGAATAATTCATCATCAACGACTCTGTCTCCTTCTCCGTCTTCATCTCCGTCTTCTCCGTTTTATCTCCGACTACCGAAACTACCCTCGGTTTTCTCATCTTCATCCTCAACAAACTCTACTTCTCAGAGCGATGCTGTTTTGAAG…	- symbol:AP2C1 "AT2G30020" species:3702 "Arabidopsis thaliana" [GO:0004722 "protein serine/threonine phosphatase activity" evidence=ISS;IDA] [GO:0005634 "nucleus" evidence=IEA] [GO:0006470 "protein dephosphorylation" evidence=IEA] [GO:0046872 "metal ion binding" evidence=IEA] [GO:0009611 "response to wounding" evidence=IEP] [GO:0009620 "response to fungus" evidence=IEP] [GO:0050832 "defense respo…	PREDICTED: probable protein phosphatase 2C 25 [Cicer arietinum]	Probable protein phosphatase 2C 25 OS=Arabidopsis thaliana GN=At2g30020 PE=1 SV=1	I1MZY0.1 PF00481.18;PP2C;	3847.GLYMA02G39340.1	PREDICTED: Cicer arietinum probable protein phosphatase 2C 25 (LOC101508412), mRNA	| Protein phosphatase 2C family protein | Chr2:12814437-12815904 FORWARD LENGTH=396 | 201606	-	PB.172	1	FaBabeanB_3kb_HQ_transcript/10222	1520
PB.173.1	1	FaBabeanB_3kb_HQ_transcript/10223	FaBabeanB_3kb_HQ_transcript/10223	1527	AGCCTCTTTTAGTGTTACAATTTTTTGGACTTATTTGAAAAAAAGAAACTTTGGGATTGCTGAATCAAAAACTAGAAGAAATAAGATAGCAACGGAATCATCATAGTCTTTAAAAAAGATTCTCAAAAAAAAAGAAGGGTGGTTATTAGATTCTTTACTGATCTGGGTCTGATAAACCCGGTATATTTTTTTTTTTTTGTATTTTTTCAATGAAGGGTCAAAAAAATGAAAAATTGAAAGTAGAGCCGTATGCTATATAAAAAATAAAGAAAAAAAGAGGCTTGCCTGTACGGCGAAAAAGAAATTGAAGTTCTTTTTTCTATCTCTTCATTCTTTTTTTTTACGGTAAGATTAAGAGAAATAAACCTTAATTATAGTATACTCTCAGGGTAATGCTGC…	- symbol:clpP "ATP-dependent Clp protease proteolytic subunit" species:4530 "Oryza sativa" [GO:0009536 "plastid" evidence=IC] HAMAP:MF_00444 InterPro:IPR001907 PRINTS:PR00127 InterPro:IPR018215 Pfam:PF00574 GO:GO:0009570 GO:GO:0009536 GO:GO:0004252 InterPro:IPR029045 SUPFAM:SSF52096 EMBL:AY522331 eggNOG:COG0740 HOGENOM:HOG000285833 CDD:cd07017 InterPro:IPR023562 InterPro:IPR033135 PANTHER:PTHR103…	clp protease proteolytic subunit (plastid) [Vicia faba]	Chloroplastic ATP-dependent Clp protease proteolytic subunit 1 OS=Arabidopsis thaliana GN=clpP1 PE=1 SV=2	G7JSQ6.1 PF00574.20;CLP_protease;	3702.ATCG00670.1	Vicia faba plastid, complete genome	| plastid-encoded CLP P | ChrC:69910-71882 REVERSE LENGTH=196 | 201606	-	PB.173	1	FaBabeanB_3kb_HQ_transcript/10223	1527
PB.174.1	1	FaBabeanB_3kb_HQ_transcript/10224	FaBabeanB_3kb_HQ_transcript/10224	1519	GTATCGACGGTGAATGACATGGTTCGTCCGTCGGTAAAAGTCGGTTCCGCCAAATTGGTTGTGATCTGCGTTGCTCTTCTAGGTTTTGCTCTCATTGCCGATTTTCTCTGGGCTTCTTCTTCCCCTTCTTCTTATTTCTCTCTTTCCAATTCCAAAGCCTCCACCACCATTATTGTCCCCAAAGAGAAGAAGAAGAAGAAAGATGGTAGTTCTGTTAGATTGCTTGCAGATGCTTATGCAGATTTGCCCGGTCCTCAACTCACATGGCAAAATATGGCTACTTCACCTGTTCCTCGTCTTGATGGCGCTGCTATTCAGATTCAAAATCGTCTCTTTGTCTTTGCTGGATATGGCACCATTGATCTTGTGCATTCTCATGTTGATATATATAATTTTGAA…	- symbol:AT1G51540 species:3702 "Arabidopsis thaliana" [GO:0005886 "plasma membrane" evidence=ISM] [GO:0008150 "biological_process" evidence=ND] [GO:0005794 "Golgi apparatus" evidence=IDA] [GO:0005768 "endosome" evidence=IDA] [GO:0005802 "trans-Golgi network" evidence=IDA] InterPro:IPR006652 InterPro:IPR015915 Pfam:PF01344 TAIR:locus:2033944 EMBL:CP002684 Proteomes:UP000006548 GO:GO:0005737 GO:GO…	PREDICTED: kelch repeat-containing protein At3g27220 [Cicer arietinum]	Kelch repeat-containing protein At3g27220 OS=Arabidopsis thaliana GN=At3g27220 PE=2 SV=1	F6I5L2.1 PF01344.22;Kelch_1;	3847.GLYMA08G23660.1	PREDICTED: Cicer arietinum kelch repeat-containing protein At3g27220 (LOC101496243), transcript variant X1, mRNA	| Galactose oxidase/kelch repeat superfamily protein | Chr1:19115702-19117381 FORWARD LENGTH=415 | 201606	-	PB.174	1	FaBabeanB_3kb_HQ_transcript/10224	1519
PB.175.1	1	FaBabeanB_3kb_HQ_transcript/10225	FaBabeanB_3kb_HQ_transcript/10225	1511	GAATCCAACTTTTCTTTCCCTTTTCTCACCTTCAAATACAAGCTACCATTCTTTTTCAAAACCCTAATTTCGTTCCCCCAATCCATTCACCGATCTCAACCAATTTCTCAGATCTGCTGCGAGGTTTCCCCAGGAATTATGTCTTTTGTGCGGAATTATCAAGCTGAAGATCGTAATTTAAATGGTGGCTATTGGCCTACCTATGATGGAAACAACACTGATAGGAAAAGAAGCCGAAACCATTACGATCAGAGGAATTATAACAATTACTATGACAACCAGACCAATTTTGGGTACTATGGTGGCAACTTCAACCAATGCAATGCGGACTATTCTAATTATGCTGATGTTGTGCCATCGTCTCAAAAGAAAAGAAAATTTTCAGGTCCTGTTGGGGTA…	- symbol:GLYMA_20G143800 "Uncharacterized protein" species:3847 "Glycine max" [GO:0000307 "cyclin-dependent protein kinase holoenzyme complex" evidence=IBA] [GO:0005634 "nucleus" evidence=IBA] [GO:0016538 "cyclin-dependent protein serine/threonine kinase regulator activity" evidence=IBA] [GO:0045737 "positive regulation of cyclin-dependent protein serine/threonine kinase activity" evidence=IBA] […	amino-terminal domain cyclin [Medicago truncatula]	Cyclin-T1-3 OS=Oryza sativa subsp. japonica GN=CYCT1-3 PE=3 SV=2	G7IE09.2 PF00134.20;Cyclin_N;	3847.GLYMA20G28191.1	Medicago truncatula cyclin T1 mRNA, complete cds	| Cyclin family protein | Chr4:10673619-10676532 FORWARD LENGTH=541 | 201606	-	PB.175	1	FaBabeanB_3kb_HQ_transcript/10225	1511
PB.176.1	1	FaBabeanB_3kb_HQ_transcript/10227	FaBabeanB_3kb_HQ_transcript/10227	1523	AATTCCATTTTCAAACCTCAAACTCAAATTTCATCATACGAACACAACCACATATAAACACACGAATCTTTTGTTCTTGTCTTTGTTGTTTCAACACAAACTCAACATGAAAAACAACATCATCAACAACAACTACACAAATCCATTTTGAATTCTTTCTCTATTGAATGGAGCTTTCTCTTACACTAACACCAAACCCTTGTTCAACTTCACTTGCTTTCTCTAACAAGATATGTGAGTTTCATCAATGGAAGAAAAGGGTTTCTTTCTTTGACGCTTCAAGAGTTGTTTCGGTTCGTTGTGTTAAAGCTTCTGCAGAGAGAACAGGTGAAACTATTGATGACAGAGGAGAGACTAGAACCGGGTTTACTACACCGGCTGCTATGGAGGTCACCACCA…	- symbol:AT2G35260 "AT2G35260" species:3702 "Arabidopsis thaliana" [GO:0006508 "proteolysis" evidence=IEA] [GO:0008233 "peptidase activity" evidence=IEA] [GO:0009507 "chloroplast" evidence=ISM] [GO:0016021 "integral component of membrane" evidence=IEA] InterPro:IPR003675 Pfam:PF02517 TAIR:locus:2063484 GO:GO:0016021 Proteomes:UP000006548 EMBL:CP002685 GO:GO:0008233 EMBL:AC004667 eggNOG:ENOG410IJ3…	uncharacterized protein LOC11434435 [Medicago truncatula] <AES94442.1 CAAX protease self-immunity protein [Medicago truncatula]	.	G7JZY8.1 PF02517.13;Abi;	3847.GLYMA11G04660.1	Medicago truncatula CAAX protease self-immunity protein mRNA	| CAAX protease self-immunity protein | Chr2:14849642-14851601 FORWARD LENGTH=382 | 201606	-	PB.176	1	FaBabeanB_3kb_HQ_transcript/10227	1523
PB.177.1	1	FaBabeanB_3kb_HQ_transcript/10228	FaBabeanB_3kb_HQ_transcript/10228	1537	GAGTCTGCCCCGAAAGCAGAACAAACACTCATAGCATATTGTCGTAATTTGGTTCTTGTGTGAGTAACTATTCAAATCCGGATCCATCCAGCTTCAACTTGTTCTACAAAATCAATCAAACATGTTGGGTGTTATAAGAAACAAGACTATTCGCCCTTCCTTTTCCACATTCAGATTTTTCTCTTCTTCAGCTAAACAGATGACAGTGAGAGATGCTCTTAATTCTGCACTTGATGAAGAAATGTCTGCTGATTCTAAAGTTTTCTTGATGGGTGAAGAGGTTGGAGAATATCAAGGTGCTTATAAGATTACCAAGGGTCTGCTAGAGAAGTATGGTCCTGAAAGGGTTCTCGACACTCCCATCACCGAGGCTGGGTTTACTGGAATCGGAGTTGGTGC…	- symbol:MAB1 "AT5G50850" species:3702 "Arabidopsis thaliana" [GO:0004674 "protein serine/threonine kinase activity" evidence=IEA] [GO:0004739 "pyruvate dehydrogenase (acetyl-transferring) activity" evidence=IEA;ISS] [GO:0005524 "ATP binding" evidence=IEA] [GO:0005739 "mitochondrion" evidence=ISM;IDA] [GO:0005759 "mitochondrial matrix" evidence=IEA] [GO:0006086 "acetyl-CoA biosynthetic process fr…	PREDICTED: pyruvate dehydrogenase E1 component subunit beta, mitochondrial [Cicer arietinum]	Pyruvate dehydrogenase E1 component subunit beta, mitochondrial OS=Pisum sativum PE=2 SV=1	I1M6N5.1 PF02779.21;Transket_pyr;	3847.GLYMA02G46380.1	Pisum sativum pyruvate dehydrogenase E1beta mRNA, nuclear gene encoding mitochondrial protein, complete cds	| Transketolase family protein | Chr5:20689671-20692976 FORWARD LENGTH=363 | 201606	-	PB.177	1	FaBabeanB_3kb_HQ_transcript/10228	1537
PB.178.1	1	FaBabeanB_3kb_HQ_transcript/10229	FaBabeanB_3kb_HQ_transcript/10229	1525	TTCAGATTCAGGTTTTCATCTTCTTCAATCTTCTTCTTCGTAATTTCGATTTTTCGTTTTCGTTTCTCTATCTTAGTTTTTTTGCTTGTAATCGATGATTCTGTTAATCTGAATCGGTGAATTTTCTGTGAATTTTTGTATATATTATAACCTAATTATTATTGTTATTCGATTTTGTTTCTTTCAGTTATCTTGATTTGTTCGCTCATGGCTTCCAATTCGCAAAAGGATATTCCGTCTGATGACAAAGCTGGTTCAGCAGAGAATAAAATTTCCAAAGATGAAGCAACCGCTAAAGCAACTCCTGGGGCTGGGGCTGTGCCTGGGGCTGGGGCTGGGGCTGTGCCTGGGGCTGGGACTGTGCCTGGGGCTGTGCCTGGGGCTGGTTTTCCAGCTAAC…	- symbol:AKR2B "AT2G17390" species:3702 "Arabidopsis thaliana" [GO:0005634 "nucleus" evidence=IEA] [GO:0005737 "cytoplasm" evidence=ISM] [GO:0008289 "lipid binding" evidence=IEA] [GO:0030941 "chloroplast targeting sequence binding" evidence=IBA] [GO:0031359 "integral component of chloroplast outer membrane" evidence=IBA] [GO:0045036 "protein targeting to chloroplast" evidence=IBA] [GO:0006355 "re…	ankyrin repeat domain-containing protein 2-like [Trifolium pratense]	Ankyrin repeat domain-containing protein 2A OS=Arabidopsis thaliana GN=AKR2A PE=1 SV=2	A0A022R4I3.1 PF12796.4;Ank_2;	3847.GLYMA04G12950.1	Medicago truncatula TGB12K interacting protein mRNA	| ankyrin repeat-containing 2B | Chr2:7555870-7557743 FORWARD LENGTH=344 | 201606	-	PB.178	1	FaBabeanB_3kb_HQ_transcript/10229	1525
PB.179.1	1	FaBabeanB_3kb_HQ_transcript/10231	FaBabeanB_3kb_HQ_transcript/10231	1529	ATCCGGACTTTAATTATTTTGTGCGGACCCGAAATAGTTGCAACTTGTAGTTGAAGGTCGCAATAAATTGGAATTGGAACCATCGTCATTTCAAACCTTCCACTCTCTTTCGTTATTCTCGAAAAGCTTTCACAACCAAAAGTTAGAGAAAAAGAAAGCATCCAACAACGGAGAGAATAATGAAGCCATCCATGCTCAGATCCATCCACTCCGCCGTCTCCCGCAGCCGCTCCCAGCTACTCCGCCGTGGCTACGCTACCGAACCCGTTCCAGAACGCAAGGTCGCCATTCTCGGCGCTGCCGGCGGGATCGGTCAGCCCCTCTCCCTTCTGATGAAGCTTAATCCTCTCGTTTCAACCCTATCTCTTTACGATATCGCTGGAACTCCTGGTGTTGCCG…	- symbol:mMDH1 "mitochondrial malate dehydrogenase 1" species:3702 "Arabidopsis thaliana" [GO:0005739 "mitochondrion" evidence=ISM;IDA] [GO:0005759 "mitochondrial matrix" evidence=IEA] [GO:0005975 "carbohydrate metabolic process" evidence=IEA] [GO:0006099 "tricarboxylic acid cycle" evidence=IEA] [GO:0006108 "malate metabolic process" evidence=IEA] [GO:0009409 "response to cold" evidence=IEP] [GO:…	malate dehydrogenase mitochondrial-like [Trifolium pratense]	Malate dehydrogenase, mitochondrial OS=Citrullus lanatus GN=MMDH PE=1 SV=1	A0A072TQ67.1 PF02866.15;Ldh_1_C;	3847.GLYMA06G34190.1	Medicago truncatula malate dehydrogenase mRNA	| Lactate/malate dehydrogenase family protein | Chr1:19854966-19856802 REVERSE LENGTH=341 | 201606	-	PB.179	1	FaBabeanB_3kb_HQ_transcript/10231	1529
PB.180.1	1	FaBabeanB_3kb_HQ_transcript/10233	FaBabeanB_3kb_HQ_transcript/10233	1522	ACCAACACAAGTGACATACAGTGTCATTGAGGGGCAGATCGGAAATTCCAGTTTCTCCTAACCTTCTCGAATCCAGAATCTCGAAACCCTAATCTAACCCTAACATTGGCACCAGATGCCTCCGAAGCAATCAAAAGCTGATGTAGCGAAGAAGCAGAAGGTTGTAGAAGACAAAACTTTCGGTCTCAAGAACAAAAACAAAAGCAAAGCAGTTCAGAAATATGTTCAGAATCTTAAGTCTTCCGTGCAGCCCAAAACCGACCCCAAAGTCGATGCAAAGAAAAAGAGGGAGGAAGAGAAGGCTAAAGAGAAGGAGCTGAATGATTTGTTCAAAATTGCTGTCAGTCAGCCTAAAGTTCCAGCTGGTGTTGATCCCAAGTCTATATTATGTGAGTTTTT…	- symbol:AT2G20280 "AT2G20280" species:3702 "Arabidopsis thaliana" [GO:0003676 "nucleic acid binding" evidence=ISS] [GO:0003677 "DNA binding" evidence=IEA] [GO:0005737 "cytoplasm" evidence=ISM] [GO:0008150 "biological_process" evidence=ND] [GO:0046872 "metal ion binding" evidence=IEA] InterPro:IPR000571 InterPro:IPR036855 PROSITE:PS50103 SMART:SM00356 TAIR:locus:2039022 Proteomes:UP000006548 EMBL…	zinc finger CCCH domain-containing protein 11 [Medicago truncatula] <XP_024634510.1 zinc finger CCCH domain-containing protein 11 [Medicago truncatula] <KEH42297.1 zinc finger (CCCH-type) family protein [Medicago truncatula]	Zinc finger CCCH domain-containing protein 11 OS=Oryza sativa subsp. japonica GN=Os01g0834700 PE=2 SV=2	A0A072VKH3.1 PF16543.2;DFRP_C;	3847.GLYMA03G33420.1	Medicago truncatula zinc finger (CCCH-type) family protein mRNA	| Zinc finger C-x8-C-x5-C-x3-H type family protein | Chr2:8740054-8742349 REVERSE LENGTH=371 | 201606	-	PB.180	1	FaBabeanB_3kb_HQ_transcript/10233	1522
PB.181.1	1	FaBabeanB_3kb_HQ_transcript/10234	FaBabeanB_3kb_HQ_transcript/10234	1427	GAACACCATTTTTTCCTCTTACACTCAACTAAAAACGACGCCGTTTTTGGAACAACCGGAAAATGGCTGAGACGGTGGAGCTTGAGAACGAGGAAGAGCTTTCTCTTCTTTCACTTTCCGATAACAGTGACCGGTCATGGCGATTGAACTTCGAGTCGTTTCAGTTTTCTTCGGAACACACCGAAAAGACGCCGAAGCCCTCGCGTGGTATCCATGACTGTTATGGTGTTCTTGGTCAAGAAGATAACATTGCTGAGTATTATCAGCAACAGGTTGAAGTGCTTGAGGGCTTTACTGAAATGGATGCCTTAGCAGAGCGTGGTTTTATTCCCGGAATGTCAAAGGAGGAGCGAGACAAGTTAGCTAGGAGCGAGACGTTTGCCATCAGAATATCAAACA…	- symbol:GLYMA_18G286100 "Uncharacterized protein" species:3847 "Glycine max" [GO:0005385 "zinc ion transmembrane transporter activity" evidence=IBA] [GO:0010043 "response to zinc ion" evidence=IBA] [GO:0010486 "manganese:proton antiporter activity" evidence=IBA] [GO:0016020 "membrane" evidence=IBA] [GO:0061088 "regulation of sequestering of zinc ion" evidence=IBA] InterPro:IPR002524 Pfam:PF01545…	hypothetical protein TSUD_171560 [Trifolium subterraneum]	Metal tolerance protein 11 OS=Arabidopsis thaliana GN=MTP11 PE=2 SV=1	G7KVN9.1 PF01545.18;Cation_efflux;	3847.GLYMA18G52280.1	Medicago truncatula cation diffusion facilitator family transporter mRNA	| Cation efflux family protein | Chr2:16471744-16473735 REVERSE LENGTH=394 | 201606	-	PB.181	1	FaBabeanB_3kb_HQ_transcript/10234	1427
PB.182.1	1	FaBabeanB_3kb_HQ_transcript/10235	FaBabeanB_3kb_HQ_transcript/10235	1509	AATAATAACAACATCTAACTAAGAATTTGCTTCCCTGCAAAACTTGTATACTACAAACTTCACCTTGTAGGCTCAATCATGGCTTCGGCTACTTTTTCTGTAGCCAAACCAGCTATTAAGGCAAATGGGAAAGGCTTCTCTGAACTCTCTAGTCTACGCAACTGTGATTTTCATTCTGCTGTTGCCTTCCAAACCAATGCAGTTGGAAGTAGTGGAAGATACAAGAAAGGTCTTGTAGTGGAAGCAAAACAACTGAAGGTAGCCATAAACGGATTTGGAAGAATCGGAAGGAACTTCTTGAGATGTTGGCACGGCCGCAAGGACTCGCCTCTTGATGTCATTGCCATCAATGACACCGGAGGTGTAAAGCAAGCTTCTCACCTTCTCAAGTATGATTCG…	- symbol:GAPA-2 "glyceraldehyde 3-phosphate dehydrogenase A subunit 2" species:3702 "Arabidopsis thaliana" [GO:0005737 "cytoplasm" evidence=ISM] [GO:0006006 "glucose metabolic process" evidence=IEA] [GO:0006096 "glycolytic process" evidence=ISS] [GO:0009507 "chloroplast" evidence=ISM;IDA] [GO:0016021 "integral component of membrane" evidence=IEA] [GO:0016620 "oxidoreductase activity, acting on th…	RecName: Full=Glyceraldehyde-3-phosphate dehydrogenase A, chloroplastic; AltName: Full=NADP-dependent glyceraldehydephosphate dehydrogenase subunit A; Flags: Precursor <CAA36396.1 glyceraldehyde-3-phosphate dehydrogenase [Pisum sativum]	Glyceraldehyde-3-phosphate dehydrogenase A, chloroplastic OS=Pisum sativum GN=GAPA PE=1 SV=2	A0A022R9I4.1 PF00044.21;Gp_dh_N;	3847.GLYMA16G04940.1	Pea chloroplast GAPA mRNA encoding glyceraldehyde-3-phosphate dehydrogenase (GAPDH) subunit A (EC 1.2.1.13)	| glyceraldehyde 3-phosphate dehydrogenase A subunit 2 | Chr1:4392634-4394409 REVERSE LENGTH=441 | 201606	-	PB.182	1	FaBabeanB_3kb_HQ_transcript/10235	1509
PB.183.1	1	FaBabeanB_3kb_HQ_transcript/10238	FaBabeanB_3kb_HQ_transcript/10238	1535	ACGATTGGATTTGTGGCTACGTCCATCGCGGTTTTGGTGTAGGATCAGATCGATGGTGAAGGAGAGCGAGTACTATGACGTGCTTGGTGTGAGTCCAAGTGCATCCGAAGCTGAGATTAAGAAAGCTTATTACATGAAGGCTCGGCAAGTGCATCCGGATAAAAACCCAAACGACCCTCTTGCTGCTCAAAATTTTCAGATTTTAGGTGAGGCTTACCAAGTTCTCAGTGATCCACCTCAAAGGCAAGCTTATGATGCACACGGAAAATCTGGAATCTCAACTGAAGCCATTATTGATCCTGCTGCTATCTTTGCCATGCTTTTTGGTAGTGAGCTTTTTGACGAATATATTGGCCAGTTAGCCATGGCATCCATGGCTTCCATGGACATTTTTATTGA…	- symbol:AT1G76700 species:3702 "Arabidopsis thaliana" [GO:0005737 "cytoplasm" evidence=ISM] [GO:0006457 "protein folding" evidence=ISS] InterPro:IPR001623 InterPro:IPR018253 Pfam:PF00226 TAIR:locus:2030101 EMBL:CP002684 Proteomes:UP000006548 EMBL:AC010718 Gene3D:1.10.287.110 InterPro:IPR036869 SUPFAM:SSF46565 CDD:cd06257 PROSITE:PS50076 SMART:SM00271 eggNOG:COG2214 PRINTS:PR00625 PROSITE:PS00636…	chaperone protein dnaJ 10 [Medicago truncatula]	Chaperone protein dnaJ 10 OS=Arabidopsis thaliana GN=ATJ10 PE=2 SV=2	B9R8X2.1 PF14308.3;DnaJ-X;	3694.POPTR_0002s00230.1	PREDICTED: Cicer arietinum chaperone protein dnaJ 10 (LOC101512264), mRNA	| DNAJ heat shock N-terminal domain-containing protein | Chr1:7378822-7382275 REVERSE LENGTH=391 | 201606	-	PB.183	1	FaBabeanB_3kb_HQ_transcript/10238	1535
PB.184.1	1	FaBabeanB_3kb_HQ_transcript/10239	FaBabeanB_3kb_HQ_transcript/10239	1513	ATTCACCATTTTTAATAAATAAAGAATTGGTGTGAAGTGCAATGACGAAAACTTGAAAAGTATTCGCAGTTCACAGGTCAATCAAAACATACCGAGAAGGAGGAAGAAGAACACTCAGATTCTTCTTCTCTTTCTCTAATCGAACCCAACAACCACTATGAACTCAATTTCATTCTCTTCCCAATCTTGATTCAACTGACACTTATACCCTCCCTTCAATCCTTCCACACTTTCAATGGCTGATCACTCTGACTCCTCTCCTCTTGTCCCTCCTATCCCCCTCTCCGACCCTTCCTCGATCGACCTCGAAGCCGGTCCCTCCGAGCAAATTCAGTGCCGGATTTGTCTCGAAACCGATGGTAGGGATTTCATAGCTCCATGTATGTGTAAAGGTACTTC…	- symbol:AT1G11020 "AT1G11020" species:3702 "Arabidopsis thaliana" [GO:0008270 "zinc ion binding" evidence=IEA;ISS] [GO:0016021 "integral component of membrane" evidence=IEA] InterPro:IPR011016 Pfam:PF12906 PROSITE:PS51292 SMART:SM00744 InterPro:IPR013083 TAIR:locus:2197434 GO:GO:0016021 EMBL:CP002684 Proteomes:UP000006548 GO:GO:0008270 Gene3D:3.30.40.10 eggNOG:KOG1609 eggNOG:COG5183 InterPro:IPR…	PREDICTED: uncharacterized protein LOC108329610 [Vigna angularis] <KOM39651.1 hypothetical protein LR48_Vigan03g303300 [Vigna angularis] <BAT86498.1 hypothetical protein VIGAN_04415500 [Vigna angularis var. angularis]	ERAD-associated E3 ubiquitin-protein ligase DOA10 OS=Saccharomyces cerevisiae (strain ATCC 204508 / S288c) GN=SSM4 PE=1 SV=1	I1MYV9.1 PF12906.4;RINGv;	3847.GLYMA18G02420.1	Medicago truncatula zinc finger protein mRNA	| RING/FYVE/PHD zinc finger superfamily protein | Chr2:9394026-9396979 FORWARD LENGTH=363 | 201606	-	PB.184	1	FaBabeanB_3kb_HQ_transcript/10239	1513
PB.185.1	1	FaBabeanB_3kb_HQ_transcript/1024	FaBabeanB_3kb_HQ_transcript/1024	3285	TAACAAGAGGAAGGTGTTGTTTTGTTTTTGTTGAAAGAAGGAATCTTTTTCAAGGTGGTGGAAAAATGAGGTGAAGTGTTGGTGGGTTTTGCTCAGATTTCTTCAATGTGTTGAAGGTTTGAATGGTAGCTTATGGCTTATGCTGCATTGGACATTTAGGGGGATCACATTCTGATAAGTGATTTTGGGAGGAAACTGGACATGAGTATGCTGGTGGGGATATGCTCGAACCGCGTGAATCTGATATTCCTGTCCTGTTTCTGGTCTTGGTTGTACTCCCTTTGGTGGCTTACGTCTTACTTGGAAAATGGAGTGAGACTGCCACGAAGAGAAATCGGATAACTTTGCTCGCTCAATTAGCTGCTGAAGAAGCCTTTAAAGCCGAACAAAGAATGGCTG…	- symbol:UBP16 "AT4G24560" species:3702 "Arabidopsis thaliana" [GO:0004843 "thiol-dependent ubiquitin-specific protease activity" evidence=ISS] [GO:0005576 "extracellular region" evidence=ISM] [GO:0006511 "ubiquitin-dependent protein catabolic process" evidence=IEA] [GO:0016021 "integral component of membrane" evidence=IEA] [GO:0046872 "metal ion binding" evidence=IEA] [GO:0008283 "cell prolifera…	ubiquitin carboxyl-terminal hydrolase 15 [Medicago truncatula] <XP_024632298.1 ubiquitin carboxyl-terminal hydrolase 15 [Medicago truncatula] <AES66462.2 ubiquitin carboxy-terminal hydrolase [Medicago truncatula]	Ubiquitin carboxyl-terminal hydrolase 15 OS=Arabidopsis thaliana GN=UBP15 PE=2 SV=2	G7IJB1.2 PF00443.26;UCH;	3847.GLYMA15G39730.2	Medicago truncatula ubiquitin carboxy-terminal hydrolase mRNA	| ubiquitin-specific protease 15 | Chr1:5845816-5849889 REVERSE LENGTH=924 | 201606	-	PB.185	1	FaBabeanB_3kb_HQ_transcript/1024	3285
PB.186.1	1	FaBabeanB_3kb_HQ_transcript/10240	FaBabeanB_3kb_HQ_transcript/10240	1507	AGACGTTTCTTCTCTCATTGTTATATTTTCCACATTTTTCGTTTCTCTTTCTCTCTCTCCTTTCTTTCTCTCTCTAGCTCAAGGAGCAACGGCGGCACCTCCTTCTGCTTCACGACCCCAATCCTTCTACTCCCGGAGCTGAATCGCATCACCCAACTCTGATCCAACGATTTCCTTTCAATTTCGCTTCTAGTTCACTTAATTCACTCTAGAACCTTTAAAATGCCTAAGGAGAGAAAAGACAGGTCCGTGTCACAAGATAGTAGTAGAACATCACCTTATCCAAGCAGCTCAAGTCGTGTCAGAAGATCTACATCTAAAACTCCTTTAGAGTCGGAAGAAAATATAAAAGAATGGGAAGAAGCTAGGTGTCCAGTCTGCATGGAGCACCCTCACAAT…	- symbol:AT3G25910 species:3702 "Arabidopsis thaliana" [GO:0005634 "nucleus" evidence=ISM] [GO:0016301 "kinase activity" evidence=IEA] [GO:0016310 "phosphorylation" evidence=IEA] InterPro:IPR013083 TAIR:locus:2092140 Proteomes:UP000006548 EMBL:CP002686 EMBL:AB023041 GO:GO:0016301 Gene3D:3.30.40.10 UniGene:At.117 UniGene:At.69646 InterPro:IPR012866 Pfam:PF07800 HOGENOM:HOG000030038 EMBL:AY056797 E…	PREDICTED: uncharacterized protein LOC101492692 [Cicer arietinum]	.	G7JV98.1 PF07800.9;DUF1644;	3847.GLYMA11G34340.1	PREDICTED: Cicer arietinum uncharacterized LOC101492692 (LOC101492692), mRNA	| MAP kinase kinase kinase%2C putative (DUF1644) | Chr3:9489836-9490954 FORWARD LENGTH=372 | 201606	-	PB.186	1	FaBabeanB_3kb_HQ_transcript/10240	1507
PB.187.1	1	FaBabeanB_3kb_HQ_transcript/10241	FaBabeanB_3kb_HQ_transcript/10241	1514	AAGGTATTCAAAACTTGAAAACCGTTTTTTCTAGAAACTGTCCCAATTCCAATCCCTTCACTTTCTCCTCATCATCTCATAGCCTACAAAATTCATGTGACCAATCTTCCCAAACTTTGTTAACAGAAAAGACAGACACATGTTGTGTGGGTGAAGAAAACAAAGAAGCTTATGATTATTATATTATAAAGCCTTATCTTGATTAATTAACCCAATTGAGGTTTCGATAGAATGAAGCATCTATCTGGCGGTGGCGGTGAAGGGAATTCAATTGGTTTGGTGAGGAGGATTATGCAAACGATTATGGTTTTTGTTGGATTTGCTGTTCTTTCCATGTTTCTCTACAATAACAACTCTGCTTCTCGCTTTGCTTTTCCAGCTACTATCTCACACTACTTC…	- symbol:AT1G14590 "AT1G14590" species:3702 "Arabidopsis thaliana" [GO:0008150 "biological_process" evidence=ND] [GO:0009507 "chloroplast" evidence=ISM] [GO:0016740 "transferase activity" evidence=IEA] [GO:0009543 "chloroplast thylakoid lumen" evidence=ISS] [GO:0009451 "RNA modification" evidence=IBA] TAIR:locus:2204508 GO:GO:0043231 EMBL:CP002684 Proteomes:UP000006548 GO:GO:0003723 GO:GO:0016740…	uncharacterized protein At4g15970 [Medicago truncatula] <AES76546.1 nucleotide-diphospho-sugar transferase family protein [Medicago truncatula]	Uncharacterized protein At4g15970 OS=Arabidopsis thaliana GN=At4g15970 PE=2 SV=1	G7KM25.1 PF03407.13;Nucleotid_trans;	3847.GLYMA09G34480.2	Medicago truncatula nucleotide-diphospho-sugar transferase family protein mRNA	| Nucleotide-diphospho-sugar transferase family protein | Chr1:4998957-5000617 REVERSE LENGTH=386 | 201606	-	PB.187	1	FaBabeanB_3kb_HQ_transcript/10241	1514
PB.188.1	1	FaBabeanB_3kb_HQ_transcript/10243	FaBabeanB_3kb_HQ_transcript/10243	1502	ATAATTATTGTTTTGTGTAGAAGAACTACAACCAGGCACTTTCTTCTTCTCCATCGTTCAGATTTTCTCTGAAGGAGGTGCTTCTCTCTTTCTCTCCAAAATTCTCGATCCATTTCCTCAACCCGACCCGAATCCAGATCCATTTCACCATGTACGGTTTCGAAGCTCTCACCTTCAACATCCACGGCGGTTACCTTGAGGCAATCGTCCGCGGTCACCGCTCCGGTCTACTCACCACCTCCGATTACAACAATCTCTGCCAATGCGAAACGCTTGATGATATCAAGATGCATCTCTCCGCTACCGAGTACGGTCCTTATCTCCAAAACGAACCTTCTCCGTTGCATACTACAACAATTGTGGAGAAATGTACTCTTAAGCTGGTTGATGATTACAAGC…	- symbol:AT3G28715 "AT3G28715" species:3702 "Arabidopsis thaliana" [GO:0015078 "proton transmembrane transporter activity" evidence=IEA] [GO:0015991 "ATP hydrolysis coupled proton transport" evidence=IEA] [GO:0033179 "proton-transporting V-type ATPase, V0 domain" evidence=IEA] [GO:0046961 "proton-transporting ATPase activity, rotational mechanism" evidence=ISS] [GO:0005773 "vacuole" evidence=IDA]…	PREDICTED: V-type proton ATPase subunit d2 [Cicer arietinum]	V-type proton ATPase subunit d2 OS=Arabidopsis thaliana GN=VHA-d2 PE=2 SV=1	B9IJU1.1 PF01992.13;vATP-synt_AC39;	3847.GLYMA18G49110.1	PREDICTED: Cicer arietinum V-type proton ATPase subunit d2 (LOC101493689), mRNA	| ATPase%2C V0/A0 complex%2C subunit C/D | Chr3:10778025-10780350 FORWARD LENGTH=351 | 201606	-	PB.188	1	FaBabeanB_3kb_HQ_transcript/10243	1502
PB.189.1	1	FaBabeanB_3kb_HQ_transcript/10244	FaBabeanB_3kb_HQ_transcript/10244	1616	AATTGAGTTAAACCAAAATTTGCAAACTTTTCTAAACTAAGTCCTAAAGCAACCACATTTTGCAGCACACATTAGCACAAAACAAGGTCAACAACCGACACACATAACCCACCTTCAAAAGTGTTGTGTTCTTCTATCCTATCTTCTCTTACACCATCTATCTACTCTCCAGTCTCCACAACACTCAACTCAACATCCAGGTTCTGATGACAGAAATCACAAGTCTAAGCTTAGACCTCATAGAGTCAATCCTGTGTTACCTCCCAATTCCAACTCTGATCCAAGCTTCAACAGTTTGCAAACTATGGCACACAATAATCTCATCATCTTCCTTTTCTTCACACCACAAACACCGACACAAACCATGGTTCTTCCTCCATGGTATCCACAACATCTCTT…	- symbol:GLYMA_08G356100 "Uncharacterized protein" species:3847 "Glycine max" [GO:0004842 "ubiquitin-protein transferase activity" evidence=IBA] [GO:0019005 "SCF ubiquitin ligase complex" evidence=IBA] [GO:0031146 "SCF-dependent proteasomal ubiquitin-dependent protein catabolic process" evidence=IBA] InterPro:IPR001810 InterPro:IPR015915 InterPro:IPR036047 Pfam:PF00646 PROSITE:PS50181 SMART:SM002…	F-box/kelch-repeat protein At3g24760 [Medicago truncatula] <XP_013442375.1 F-box/kelch-repeat protein At3g24760 [Medicago truncatula] <AES79197.1 F-box/kelch-repeat plant protein [Medicago truncatula] <KEH16400.1 F-box/kelch-repeat plant protein [Medicago truncatula]	F-box/kelch-repeat protein At3g24760 OS=Arabidopsis thaliana GN=At3g24760 PE=2 SV=1	G7L2B6.1 PF00646.30;F-box;	3847.GLYMA08G47090.1	Medicago truncatula F-box/kelch-repeat plant protein mRNA	| Galactose oxidase/kelch repeat superfamily protein | Chr3:9040108-9041259 FORWARD LENGTH=383 | 201606	-	PB.189	1	FaBabeanB_3kb_HQ_transcript/10244	1616
PB.190.1	1	FaBabeanB_3kb_HQ_transcript/10245	FaBabeanB_3kb_HQ_transcript/10245	1520	ACTCTCACTCTCGTACTTCTCTACTCTCCCCACTCAACCACCATGACCTCCATCGCCCTCAAATCCTTCCTCGGACTCCGCCAATCCTCACCAGAAACCACCCATTTCTCCTACCGTCCAAAGCTCACCACCCACCGCCGAAAATTCACCGTAGTCGCCGGAGTATCCAGCCCAAAACTCAATGGTCGTAACCTCCGTGTCGCCGTCATCGGTGGCGGTCCAGCAGGTGGTGCTGCCGCGGAAACTCTAGCAAAAGGTGGCGTCGAGACCTTCCTCATTGAACGCAAAATGGACAACTGCAAACCATGCGGTGGAGCCATCCCTCTTTGCATGGTAGGTGAATTTGACCTACCATTAGACATCATAGACCGCCGTGTCACAAAGATGAAGATGATTTCT…	- symbol:CHLP "Geranylgeranyl diphosphate reductase, chloroplastic" species:4097 "Nicotiana tabacum" [GO:0010189 "vitamin E biosynthetic process" evidence=IMP] [GO:0015995 "chlorophyll biosynthetic process" evidence=IMP] [GO:0033385 "geranylgeranyl diphosphate metabolic process" evidence=IMP] [GO:0033521 "phytyl diphosphate biosynthetic process" evidence=IMP] [GO:0045550 "geranylgeranyl reductase…	hypothetical protein TSUD_208360 [Trifolium subterraneum]	Geranylgeranyl diphosphate reductase, chloroplastic OS=Nicotiana tabacum GN=CHLP PE=2 SV=1	G7K2X2.1 PF01494.16;FAD_binding_3;	3847.GLYMA05G01000.1	Medicago truncatula geranylgeranyl reductase mRNA, complete cds	| Pyridine nucleotide-disulfide oxidoreductase family protein | Chr1:27991248-27992845 FORWARD LENGTH=467 | 201606	-	PB.190	1	FaBabeanB_3kb_HQ_transcript/10245	1520
PB.191.1	1	FaBabeanB_3kb_HQ_transcript/10246	FaBabeanB_3kb_HQ_transcript/10246	1540	ATCCTAAGCTTCTTTTAAGAATCTGAAGCTTATTCTGATAAGTGATTATCACCAAACAAAACCTGCAAAAGGTACATCATTGTACTTGTACTTTGGTTTTTCAGCTTCTTGGTTAAGTCCTTATACTTGTACTTTGGTATTTCTAACAGGTTTTCATGGCTGCATTTGCAGTGTGTTACAAAACACCTTACAAGAACACATGCATAGTTCTTGGCAGAGATTCTTTGCACAAGAGTGCGGCGAAACTACGTGTTCAATGTTCATCAGAGTCTAGTTCTCTTAAGAAGAAACTAAGATCATTAGATTCTTATTTTGGGAAATTGAAACATGATGCAAAATTACATGATTCTGATACATCAAATGAGGTGATGAAGGTGCAGCAAGGAAATGGTCAATCTG…	- symbol:GLYMA_13G046700 "Rhomboid-like protein" species:3847 "Glycine max" [GO:0004252 "serine-type endopeptidase activity" evidence=IBA] [GO:0016485 "protein processing" evidence=IBA] InterPro:IPR022764 Pfam:PF01694 GO:GO:0016021 Proteomes:UP000008827 eggNOG:COG0705 GO:GO:0004252 Gene3D:1.20.1540.10 InterPro:IPR035952 SUPFAM:SSF144091 eggNOG:KOG2289 OrthoDB:EOG093609QL EMBL:CM000846 RefSeq:XP_0…	RHOMBOID-like protein 9, chloroplastic [Medicago truncatula] <XP_024630508.1 RHOMBOID-like protein 9, chloroplastic [Medicago truncatula] <XP_024630509.1 RHOMBOID-like protein 9, chloroplastic [Medicago truncatula] <XP_024630510.1 RHOMBOID-like protein 9, chloroplastic [Medicago truncatula] <XP_024630511.1 RHOMBOID-like protein 9, chloroplastic [Medicago truncatula] <KEH17317.1 S54 family peptida…	RHOMBOID-like protein 9, chloroplastic OS=Arabidopsis thaliana GN=RBL9 PE=2 SV=1	K7LXT1.1 PF01694.19;Rhomboid;	3847.GLYMA13G07540.2	Medicago truncatula S54 family peptidase mRNA	| Rhomboid-related intramembrane serine protease family protein | Chr5:15417839-15420002 REVERSE LENGTH=434 | 201606	-	PB.191	1	FaBabeanB_3kb_HQ_transcript/10246	1540
PB.192.1	1	FaBabeanB_3kb_HQ_transcript/10247	FaBabeanB_3kb_HQ_transcript/10247	1508	ATACCCTTTCTCTTGTTTTCTCTCACTCTCCTTCAAAAATGAAGTTCCAAGAGAAAGACCATCTCTATGGAAACAACAACAACAACAACAAAAAACAAATGATCCCAAAACTAATCTTAACAGCAATCTTTGTCACAATTCTTGTTCTTGTAACCCCTTTATCTTATCCTTTCTTTGGTTCATCATTACTCGTAATGATGAACAAGTCTAAACAACTACCATCATCATCATCATCATCATCCTCTTCTCCAAACATTGAACAAGAAACTTTACCTTCAACATCATTGAAAACTTGTGACATATTTAGTGGTGAATGGGTTCCAAATCCAAAAGCACCATATTACACAAACAAAACATGTTGGGCTATTCATGAGCATCAAAATTGTATGAAATATGGAA…	- symbol:GLYMA_13G049100 "Uncharacterized protein" species:3847 "Glycine max" [GO:0005794 "Golgi apparatus" evidence=IBA] [GO:0016413 "O-acetyltransferase activity" evidence=IBA] [GO:0071554 "cell wall organization or biogenesis" evidence=IBA] GO:GO:0016021 GO:GO:0005794 Proteomes:UP000008827 InterPro:IPR026057 Pfam:PF13839 GO:GO:0016413 GO:GO:0071554 InterPro:IPR025846 InterPro:IPR029962 PANTHER…	protein trichome birefringence-like 19 [Medicago truncatula] <KEH25275.1 Pmr5/Cas1p GDSL/SGNH-like acyl-esterase family protein [Medicago truncatula]	Protein trichome birefringence-like 19 OS=Arabidopsis thaliana GN=TBL19 PE=3 SV=1	A0A072UHK1.1 PF13839.3;PC-Esterase;	3847.GLYMA13G07180.1	Medicago truncatula Pmr5/Cas1p GDSL/SGNH-like acyl-esterase family protein mRNA	| TRICHOME BIREFRINGENCE-LIKE 19 | Chr5:5189524-5192070 REVERSE LENGTH=426 | 201606	-	PB.192	1	FaBabeanB_3kb_HQ_transcript/10247	1508
PB.193.1	1	FaBabeanB_3kb_HQ_transcript/10248	FaBabeanB_3kb_HQ_transcript/10248	1420	ACTGCCCTATCACCAAACAACCAACCACTAGCAACTAACAATGGCAATGGAGATCACTGCTATGGCTTCACCAACAACAAGACCCTCTCTTCCAACTCCTTCCACCTTCACCAAGCCTCAGCATAGACGCCTCCACAACATATCGTTACCAACATCAACCACCATTTCACTACTCGCTCTTTTCACCCCTCCAAATGAAGCTAGAGCTGCTGTTACAATCTCCAAGGACCAAATTGTTTCTTCTATCACCCAAGTGGAGCAGACTATTGATCGGGTTCAGGTGGTAGGTTCTGGTTTTTTGGACACAGCACAGCGTGTTGCTGGAGCTATTGGGAATGTTTTGAAGCCGGCGTTGCCAATTGTGCAGCAGGCTGGTCAAGAGGCTCTGAAAATTGCTTC…	- symbol:CaS "calcium sensing receptor" species:3702 "Arabidopsis thaliana" [GO:0009507 "chloroplast" evidence=ISM;IDA] [GO:0016021 "integral component of membrane" evidence=IEA] [GO:0005739 "mitochondrion" evidence=IDA] [GO:0009535 "chloroplast thylakoid membrane" evidence=IDA] [GO:0009579 "thylakoid" evidence=IDA] [GO:0071277 "cellular response to calcium ion" evidence=IMP] [GO:0090333 "regulat…	PREDICTED: calcium sensing receptor, chloroplastic [Cicer arietinum]	Calcium sensing receptor, chloroplastic OS=Arabidopsis thaliana GN=CAS PE=1 SV=1	A0A022RGY9.1 PF00581.17;Rhodanese;	3847.GLYMA05G07680.1	PREDICTED: Cicer arietinum calcium sensing receptor, chloroplastic (LOC101515371), mRNA	| calcium sensing receptor | Chr5:7736760-7738412 REVERSE LENGTH=387 | 201606	-	PB.193	1	FaBabeanB_3kb_HQ_transcript/10248	1420
PB.194.1	1	FaBabeanB_3kb_HQ_transcript/10250	FaBabeanB_3kb_HQ_transcript/10250	1531	AACTCTTTCATTTTCCTATGTGCAAAACCAAAATGGCCATTAACGCTTCTGCCCCAAAATCAACCCCACGTTCACAACAACAACAACAACGAACAAACCAAACACCAAAACAACACCATCGTCATCAAAAACATCTTCAAAAACATCATCATCAAACCCCACAAAACCCAAAACCCGTTCTTTCTCCGACAACCCATCCACCTCCTACGCCACCACAACCGGTTCAACCGGCTTCCGTCTCTCAACTGACACATCCATCTCTAGCCCAACATCCCTCACCACCCTCCGCAACACCCTCCCAGAAAACCCCAACATCTACGACTTCTCCGAAATCTGTTCCGCCACAAACAACTTCCTCTCCAAACGCTTCTCCTCCTCAACCCCTTGCTGGCACTGCAC…	- symbol:POPTR_0009s01500g "Kinase family protein" species:3694 "Populus trichocarpa" [GO:0004674 "protein serine/threonine kinase activity" evidence=IBA] [GO:0005886 "plasma membrane" evidence=IBA] InterPro:IPR000719 Pfam:PF00069 PROSITE:PS50011 InterPro:IPR011009 GO:GO:0005886 GO:GO:0005524 GO:GO:0006468 SUPFAM:SSF56112 eggNOG:COG0515 GO:GO:0004675 GO:GO:0007166 eggNOG:KOG1187 Proteomes:UP00000…	hypothetical protein TSUD_109510 [Trifolium subterraneum]	LysM domain receptor-like kinase 3 OS=Arabidopsis thaliana GN=LYK3 PE=2 SV=1	A0A072VCS7.1 PF07714.14;Pkinase_Tyr;	3847.GLYMA12G30000.2	PREDICTED: Cicer arietinum lysM domain receptor-like kinase 3 (LOC101505053), mRNA	| Protein kinase superfamily protein | Chr3:21139099-21140469 FORWARD LENGTH=456 | 201606	-	PB.194	1	FaBabeanB_3kb_HQ_transcript/10250	1531
PB.195.1	1	FaBabeanB_3kb_HQ_transcript/10251	FaBabeanB_3kb_HQ_transcript/10251	1523	ATAGAGATTTTTCGGGTCACTCTCGTTTTCTTTCTTTCATCCGTCGTCGTTTCGGTCTCCGAACCCCTACCGCGCCGTCGCAAATTTTGCACCTCTCCGTTGCGGCTATCGAAGATTCCCGTAGCAGTAACTAAGATGAAGGTTTTCGTGAAGACTCTCAAAGGAACTCACTTCGAAATCGAAGTGACGCCACAAGACTCGATTTCTGATGTGAAGAAAAATATAGAAACTGTTCAAGGTGTAGATGTCTATCCTGCTGCGCAGCAAATGCTTATTCATCAAGGGAAAGTTTTGAAGGATGGCTCCACCTTGGAGGAAAATAAAGTAGCTGAAAATAGTTTCCTTGTCATTATGCTTTCAAAGAGTAAGACTAAATCTGGCGAAGGGTCTACTGCTTCA…	- symbol:RAD23C "AT3G02540" species:3702 "Arabidopsis thaliana" [GO:0003684 "damaged DNA binding" evidence=IEA] [GO:0005634 "nucleus" evidence=ISM;IEA;IDA] [GO:0006289 "nucleotide-excision repair" evidence=IEA] [GO:0043161 "proteasome-mediated ubiquitin-dependent protein catabolic process" evidence=IEA] [GO:0005515 "protein binding" evidence=IPI] [GO:0005737 "cytoplasm" evidence=IDA] [GO:0031593 …	hypothetical protein TSUD_50570 [Trifolium subterraneum]	Ubiquitin receptor RAD23c OS=Arabidopsis thaliana GN=RAD23C PE=1 SV=2	I1LEX5.1 PF00240.20;ubiquitin;	3847.GLYMA20G24850.1	Medicago truncatula RAD23 UV excision repair family protein mRNA	| Rad23 UV excision repair protein family | Chr3:533095-536151 REVERSE LENGTH=418 | 201606	-	PB.195	1	FaBabeanB_3kb_HQ_transcript/10251	1523
PB.196.1	1	FaBabeanB_3kb_HQ_transcript/10252	FaBabeanB_3kb_HQ_transcript/10252	1523	AACCAACAACTTCGATAACACTAGCTTCTTCAGTTTGTGGCATCTCGAAGCTCTTGTCTCCAATGGCTTCACTTATTAACATGGTTTCAGTTTCACCAAAATTATCAACACCCAAAACAACAACAACAAGAACCTCTTCACTTCAAACACGACCAACTTTGCCACCGTTTTCTGTCTCAGTTCCTAAGAGAAGATTAACTGTTAGAGCAGCTGAAACTGATGCAAATGAAGTTAAATCCGAGGCACCGGATTCGGCGCCAGCTAAAAATGGATCAAGCTTCAATCAACTTCTTGGTATTAAAGGAGCTTCTCAAGAATCAAATATATGGAAGATCCGTCTTCAACTTACAAAGCCTGTAACTTGGCCACCATTAGTTTGGGGTGTAGTTTGTGGTGCTG…	- symbol:G4 species:3702 "Arabidopsis thaliana" [GO:0009507 "chloroplast" evidence=ISM;IDA] [GO:0015995 "chlorophyll biosynthetic process" evidence=IEA;TAS] [GO:0016021 "integral component of membrane" evidence=IEA] [GO:0031969 "chloroplast membrane" evidence=IEA] [GO:0046408 "chlorophyll synthetase activity" evidence=IEA;IDA] [GO:0009534 "chloroplast thylakoid" evidence=IDA] [GO:0009535 "chlorop…	PREDICTED: chlorophyll synthase, chloroplastic [Cicer arietinum]	Chlorophyll synthase, chloroplastic OS=Arabidopsis thaliana GN=CHLG PE=2 SV=1	A0A072U207.1 PF01040.15;UbiA;	3847.GLYMA07G18470.1	PREDICTED: Cicer arietinum chlorophyll synthase, chloroplastic (LOC101495080), mRNA	| UbiA prenyltransferase family protein | Chr3:19216301-19218934 REVERSE LENGTH=387 | 201606	-	PB.196	1	FaBabeanB_3kb_HQ_transcript/10252	1523
PB.197.1	1	FaBabeanB_3kb_HQ_transcript/10255	FaBabeanB_3kb_HQ_transcript/10255	1511	CTCTCTCTCTCTCTCTCTCTCGCTCGCTCATGACTTTTGAGTTTTCATCACTTTCTTTTCCCACCCAACTACGTTTTCTCTAGATCCAACCACTTTCGTCACCAAAAATCGTTTCTTTTCGCTTCAATCTAGCTATACTTAATTCATCATCACTCTCGTTAGGTTTTACTTACCCCTTTCTCTCTCTATGCCATTCCCTCAGTTGGGAAGGGTGTACTGGAGTCGAAGTTTAGCTTCTGGGCACAAATTTATTAACAGTATTGCAAACCTGCTGGCCTTTTCGGGATGGGCGAGTGCAAGTGTTGTGGTAAGTTAGGAAGAATGGGACCAAGGGATGGATCTAAGAGTGCTTATGAATTTTCTTTGATGTTGTCACCTGTCGTTTCTTTTTGGGACTGC…	- symbol:AT4G25690 species:3702 "Arabidopsis thaliana" [GO:0005634 "nucleus" evidence=ISM] TAIR:locus:2131376 Proteomes:UP000006548 EMBL:CP002687 EMBL:AL161563 EMBL:AL050400 EMBL:AY065035 EMBL:BT015913 EMBL:AK317206 PIR:T09561 RefSeq:NP_194299.1 RefSeq:NP_974617.1 UniGene:At.28280 EnsemblPlants:AT4G25690.1 EnsemblPlants:AT4G25690.2 GeneID:828674 Gramene:AT4G25690.1 Gramene:AT4G25690.2 KEGG:ath:AT…	hypothetical protein L195_g005696 [Trifolium pratense]	.	.	3847.GLYMA20G30210.2	Medicago truncatula plant/F6N7-3 protein, putative mRNA	| stress response NST1-like protein | Chr4:13085431-13085997 REVERSE LENGTH=188 | 201606	-	PB.197	1	FaBabeanB_3kb_HQ_transcript/10255	1511
PB.198.1	1	FaBabeanB_3kb_HQ_transcript/10256	FaBabeanB_3kb_HQ_transcript/10256	1508	GGAGAAGCAGAGGAAAGGGAACGCATGTGGTGAGGTGCCAAAGTTGACTCGTGCGTTGACTTTCTCCAATCCCTAATTTCATCTCTCAAATGGTTCACCCTTGATTCGATCCATCGAACGAGACTCCGTCTCTCCTTCTCCTCCCCAATCTCAGGCCATGCGACCTTGCTCCTCCGCCATTGCCCTCTCCAGAGAGGACTCCCTTTTCGCCTCCGCTTCTCTCTCTATCGATTTCACAAACCATGCCTTCCTCCGATCCCCATGCCGCCGCCGCCACTAATATTGTCCCGAAATGTATCCTCTTCAATGCCGCCTCTGGTGCCTCCGCCGGTGTTATTGCTGCTACGTTTGTGTGTCCTTTAGATGTAATTAAAACTAGGTTTCAGGTTCATGGTGTGC…	- symbol:GLYMA_03G217100 "Uncharacterized protein" species:3847 "Glycine max" [GO:0003735 "structural constituent of ribosome" evidence=IBA] [GO:0006412 "translation" evidence=IBA] InterPro:IPR002067 PRINTS:PR00926 Pfam:PF00153 GO:GO:0016021 GO:GO:0005743 GO:GO:0022857 Proteomes:UP000008827 GO:GO:0006839 Gene3D:1.50.40.10 InterPro:IPR018108 InterPro:IPR023395 SUPFAM:SSF103506 PROSITE:PS50920 KO:K…	mitochondrial substrate carrier family protein w-like [Trifolium pratense]	Nicotinamide adenine dinucleotide transporter 1, chloroplastic OS=Arabidopsis thaliana GN=NDT1 PE=1 SV=2	A0A072U4Z7.1 PF00153.24;Mito_carr;	3847.GLYMA03G37510.1	Medicago truncatula substrate carrier family protein mRNA	| NAD+ transporter 1 | Chr2:19487549-19489311 FORWARD LENGTH=312 | 201606	-	PB.198	1	FaBabeanB_3kb_HQ_transcript/10256	1508
PB.199.1	1	FaBabeanB_3kb_HQ_transcript/10258	FaBabeanB_3kb_HQ_transcript/10258	1510	ACACAGAGAGCTCAATTTCTCTCAACATGGCTTGCACCTCTGCAAATTCATTACTCCAATTAAAGTATTCTTCCCACCAGAAGCCAATTTTGAATTTGAGAAGAAACATTGCTCTTCATCATCACTCACCCGGTAACCCATCCATCTTATTCCGTAAAGGGTTTACGCATCAAAGTCAGAGACAATTTATACCTACGAGTAAAGTTAGAGTCGTACGAGCTGTGACAATTCCACTAGAACCAGCTCCAGTGGAAAGTGCGGAGTACAGAAAAGAGCTAGCTGAACGCTACGGTTTTAACCAAATCGGAGAACCGCTTCCGGAGACTGTTACGTTGAAGGACGTCATCACTTCTCTTCCTAAGAAGGTTTTTGAGATTGATGATGTGAAAGCATGGAAAA…	- symbol:FAD6 "AT4G30950" species:3702 "Arabidopsis thaliana" [GO:0006636 "unsaturated fatty acid biosynthetic process" evidence=IEA] [GO:0009507 "chloroplast" evidence=ISM;NAS;IDA] [GO:0009706 "chloroplast inner membrane" evidence=IEA] [GO:0016021 "integral component of membrane" evidence=IEA] [GO:0016491 "oxidoreductase activity" evidence=IEA] [GO:0055114 "oxidation-reduction process" evidence=…	PREDICTED: omega-6 fatty acid desaturase, chloroplastic [Cicer arietinum]	Omega-6 fatty acid desaturase, chloroplastic OS=Glycine max PE=2 SV=1	G7JGR1.1 PF00487.21;FA_desaturase;	3847.GLYMA02G36460.1	Medicago truncatula fatty-acid desaturase mRNA	| fatty acid desaturase 6 | Chr4:15057278-15059673 REVERSE LENGTH=448 | 201606	-	PB.199	1	FaBabeanB_3kb_HQ_transcript/10258	1510
PB.200.1	1	FaBabeanB_3kb_HQ_transcript/10259	FaBabeanB_3kb_HQ_transcript/10259	1505	GGAACATATTCGAAAATGGGATCGCGGCGGCTGGGTCTGGGGAAGAAATGAAGACATCCATTTCGAAATCAACGTAGATTCGGAGAAAGGGAAACAATAATCTTTGTAAGCAGGAGCAGTAACAATGGGAAGAGTTGTAACTAGAAGCCACAAGTGCAGCAGCAGTTACAATGATGATTCAGAGTCTTCAAAGGTGTTGCTCAATCAAGACATGATGCTTCCTATACTTACTTTGCTTCCTCTCAACTGTTTGCTCAACTCTGCAAGGTATGTTTGCAAACCATGGGCAAATACTATTCGCACTTCCCATTTTGCTCAAGCATGCCTACAACATTCTAAACCCGGTTTTTACGTTGAAAATTGTGACTCTGAAACTACTTCTTATTACTTGGATATCAA…	.	cytochrome p450 [Trifolium pratense]	.	G7JXG3.1 PF12937.4;F-box-like;	.	PREDICTED: Cicer arietinum uncharacterized LOC101494013 (LOC101494013), transcript variant X2, mRNA	#N/A	-	PB.200	1	FaBabeanB_3kb_HQ_transcript/10259	1505
[truncated: 28,267 more rows]
